# Supplementary material for: Study on mechanism of temperature-modulated polyphenolic biosynthesis in cigar tobacco leaves
Source: Front Plant Sci. 2025 Oct 23;16:1693512. doi: 10.3389/fpls.2025.1693512 (PMC12589083; doi:10.3389/fpls.2025.1693512)
Supplement: Supplementary file 1 [file DataSheet1.zip › supplementary materials/Table S1.xls]

## Sheet: Table S1
Table S1. Throughout and quality of RNA-Seq data.
Sample	RawReads	RawBases	CleanReads	CleanBases	ValidBases	Q30	GC
H_RG-1	43.50M	6.52G	42.43M	5.84G	0.8955	0.9423	0.4365
H_RG-2	44.30M	6.64G	43.27M	6.02G	0.9061	0.9435	0.4337
H_RG-3	40.60M	6.09G	39.60M	5.51G	0.9039	0.943	0.4312
M_RG-1	48.19M	7.23G	46.97M	6.53G	0.9034	0.9379	0.4362
M_RG-2	46.10M	6.92G	44.89M	6.16G	0.8904	0.9363	0.434
M_RG-3	43.89M	6.58G	42.79M	5.90G	0.8968	0.938	0.4361
L_RG-1	45.83M	6.87G	44.69M	6.13G	0.8917	0.9381	0.4337
L_RG-2	44.33M	6.65G	43.24M	5.88G	0.8842	0.9415	0.4344
L_RG-3	46.99M	7.05G	45.81M	6.26G	0.8886	0.9409	0.4313
H_PM-1	47.37M	7.11G	46.20M	6.26G	0.8808	0.9418	0.4341
H_PM-2	47.07M	7.06G	45.91M	6.29G	0.8905	0.9424	0.437
H_PM-3	43.81M	6.57G	42.64M	5.80G	0.8833	0.9404	0.4326
M_PM-1	44.13M	6.62G	43.03M	6.00G	0.9068	0.9417	0.4313
M_PM-2	45.00M	6.75G	43.88M	6.12G	0.907	0.9419	0.4298
M_PM-3	48.18M	7.23G	46.94M	6.39G	0.8842	0.9371	0.4349
L_PM-1	45.23M	6.78G	44.14M	6.08G	0.8956	0.939	0.4338
L_PM-2	44.42M	6.66G	43.34M	6.01G	0.902	0.9393	0.4308
L_PM-3	45.84M	6.88G	44.63M	6.16G	0.8964	0.9373	0.4338
