# Supplementary material for: Study on mechanism of temperature-modulated polyphenolic biosynthesis in cigar tobacco leaves
Source: Front Plant Sci. 2025 Oct 23;16:1693512. doi: 10.3389/fpls.2025.1693512 (PMC12589083; doi:10.3389/fpls.2025.1693512)
Supplement: Supplementary file 1 [file DataSheet1.zip › supplementary materials/Table S2.xls]

## Sheet: Table S2
Table. S2 Mapped transcriptome reads of paired-end RNA-Seq in all samples
Sample	Total reads	Total mapped reads	Multiple mapped	Uniquely mapped	Read-1	Read-2	Reads map to '+'	Reads map to '-'	Non-splice reads	Splice reads	Reads mapped in proper pairs
H_RG-1	42434702	41544003(97.90%)	4656481(10.97%)	36887522(86.93%)	18437794(43.45%)	18449728(43.48%)	18433119(43.44%)	18454403(43.49%)	23155172(54.57%)	13732350(32.36%)	35687200(84.10%)
H_RG-2	43271888	42359266(97.89%)	4732527(10.94%)	37626739(86.95%)	18807706(43.46%)	18819033(43.49%)	18802002(43.45%)	18824737(43.50%)	24182980(55.89%)	13443759(31.07%)	36407972(84.14%)
H_RG-3	39601214	38769390(97.90%)	4417967(11.16%)	34351423(86.74%)	17168721(43.35%)	17182702(43.39%)	17166823(43.35%)	17184600(43.39%)	22670398(57.25%)	11681025(29.50%)	33240310(83.94%)
M_RG-1	46965706	45946100(97.83%)	5292003(11.27%)	40654097(86.56%)	20323688(43.27%)	20330409(43.29%)	20315961(43.26%)	20338136(43.30%)	25722603(54.77%)	14931494(31.79%)	39300914(83.68%)
M_RG-2	44888842	43876770(97.75%)	5032498(11.21%)	38844272(86.53%)	19416539(43.25%)	19427733(43.28%)	19412305(43.25%)	19431967(43.29%)	24939457(55.56%)	13904815(30.98%)	37519884(83.58%)
M_RG-3	42794258	41828664(97.74%)	4824791(11.27%)	37003873(86.47%)	18497257(43.22%)	18506616(43.25%)	18491607(43.21%)	18512266(43.26%)	23644491(55.25%)	13359382(31.22%)	35767930(83.58%)
L_RG-1	44691604	43721835(97.83%)	5066748(11.34%)	38655087(86.49%)	19321483(43.23%)	19333604(43.26%)	19319766(43.23%)	19335321(43.26%)	24661347(55.18%)	13993740(31.31%)	37318478(83.50%)
L_RG-2	43242026	42315115(97.86%)	4961787(11.47%)	37353328(86.38%)	18672687(43.18%)	18680641(43.20%)	18667587(43.17%)	18685741(43.21%)	23885559(55.24%)	13467769(31.15%)	36018082(83.29%)
L_RG-3	45806276	44760536(97.72%)	5163510(11.27%)	39597026(86.44%)	19794958(43.21%)	19802068(43.23%)	19789186(43.20%)	19807840(43.24%)	25056839(54.70%)	14540187(31.74%)	38190662(83.37%)
H_PM-1	46204006	45254684(97.95%)	5367666(11.62%)	39887018(86.33%)	19936442(43.15%)	19950576(43.18%)	19934839(43.15%)	19952179(43.18%)	25699655(55.62%)	14187363(30.71%)	38467120(83.25%)
H_PM-2	45911154	44912169(97.82%)	5399847(11.76%)	39512322(86.06%)	19750923(43.02%)	19761399(43.04%)	19747044(43.01%)	19765278(43.05%)	24988286(54.43%)	14524036(31.64%)	38171864(83.14%)
H_PM-3	42640510	41599007(97.56%)	4866734(11.41%)	36732273(86.14%)	18359441(43.06%)	18372832(43.09%)	18357142(43.05%)	18375131(43.09%)	23136933(54.26%)	13595340(31.88%)	35459540(83.16%)
M_PM-1	43025258	42124703(97.91%)	4684883(10.89%)	37439820(87.02%)	18713372(43.49%)	18726448(43.52%)	18711956(43.49%)	18727864(43.53%)	24451211(56.83%)	12988609(30.19%)	36249172(84.25%)
M_PM-2	43882464	43003164(98.00%)	4698682(10.71%)	38304482(87.29%)	19144321(43.63%)	19160161(43.66%)	19143455(43.62%)	19161027(43.66%)	25373053(57.82%)	12931429(29.47%)	37101976(84.55%)
M_PM-3	46938176	45912644(97.82%)	5380923(11.46%)	40531721(86.35%)	20258850(43.16%)	20272871(43.19%)	20256255(43.16%)	20275466(43.20%)	26182672(55.78%)	14349049(30.57%)	39090030(83.28%)
L_PM-1	44144608	43162264(97.77%)	5012027(11.35%)	38150237(86.42%)	19067121(43.19%)	19083116(43.23%)	19067554(43.19%)	19082683(43.23%)	24479668(55.45%)	13670569(30.97%)	36882426(83.55%)
L_PM-2	43343420	42426953(97.89%)	4754045(10.97%)	37672908(86.92%)	18828079(43.44%)	18844829(43.48%)	18829358(43.44%)	18843550(43.47%)	24612386(56.78%)	13060522(30.13%)	36429936(84.05%)
L_PM-3	44630116	43694328(97.90%)	5022515(11.25%)	38671813(86.65%)	19331759(43.32%)	19340054(43.33%)	19327802(43.31%)	19344011(43.34%)	24837882(55.65%)	13833931(31.00%)	37402010(83.80%)
