# Supplementary material for: Study on mechanism of temperature-modulated polyphenolic biosynthesis in cigar tobacco leaves
Source: Front Plant Sci. 2025 Oct 23;16:1693512. doi: 10.3389/fpls.2025.1693512 (PMC12589083; doi:10.3389/fpls.2025.1693512)
Supplement: Supplementary file 1 [file DataSheet1.zip › supplementary materials/Table S3.xlsx]

## Sheet: Table. S3(A)
Table. S3 (C) DEGs at cigar leaves harvested at RG stages after exposure to low temperature
Gene_id	Change	baseMean	log2FoldChange	lfcSE	stat	pvalue	padj	M_60D-1	M_60D-2	M_60D-3	L_60D-1	L_60D-2	L_60D-3
Nitab4.5_0004336g0020	Down(1123)	289.641	-2.17289	0.304762	-7.1298	1.00516e-12	2.1333e-08	469	616	398	109	98	102
Nitab4.5_0000634g0140	Up(1320)	143.736	1.97788	0.277739	7.12137	1.0686e-12	2.1333e-08	61	64	56	239	246	192
Nitab4.5_0000402g0160	Up(1320)	425.459	4.12546	0.63907	6.45541	1.07923e-10	1.21343e-06	19	64	61	842	1112	449
Nitab4.5_0003815g0040	Up(1320)	42.2283	3.52369	0.54738	6.43737	1.21565e-10	1.21343e-06	4	8	9	64	99	66
Nitab4.5_0005256g0020	Up(1320)	201.685	4.17394	0.67466	6.18672	6.1429e-10	4.90535e-06	30	12	23	574	420	157
Nitab4.5_0000461g0130	Down(1123)	640.868	-1.67563	0.274711	-6.09963	1.06314e-09	7.07465e-06	973	1220	856	334	327	243
Nitab4.5_0002130g0010	Down(1123)	1132.23	-2.57762	0.42583	-6.05316	1.42035e-09	7.53372e-06	1430	2622	2014	248	431	278
Nitab4.5_0004551g0010	Up(1320)	98.0123	3.95947	0.655178	6.04335	1.5095e-09	7.53372e-06	18	14	5	288	134	127
Nitab4.5_0005186g0010	Up(1320)	24.3135	3.66188	0.61169	5.98649	2.14413e-09	9.51209e-06	5	2	4	46	40	46
Nitab4.5_0002113g0140	Up(1320)	1412.41	1.63094	0.274153	5.949	2.69783e-09	1.03128e-05	722	691	724	2324	1799	2143
Nitab4.5_0002700g0030	Up(1320)	295.364	2.51185	0.422833	5.94052	2.84121e-09	1.03128e-05	75	90	108	472	685	336
Nitab4.5_0006073g0030	Up(1320)	141.512	5.48701	0.947286	5.79235	6.94071e-09	2.30935e-05	8	4	7	551	244	49
Nitab4.5_0001558g0060	Down(1123)	151.088	-3.12128	0.565899	-5.51562	3.47556e-08	0.000106745	161	479	218	29	27	35
Nitab4.5_0005766g0040	Down(1123)	140.863	-4.56956	0.834815	-5.47374	4.40632e-08	0.000125665	105	601	161	7	11	15
Nitab4.5_0000101g0270	Down(1123)	282.275	-3.71207	0.681954	-5.44329	5.23043e-08	0.000139224	312	902	444	19	37	59
Nitab4.5_0000319g0220	Up(1320)	30542	5.50628	1.02787	5.357	8.46153e-08	0.000211152	1976	143	1852	98992	58974	22474
Nitab4.5_0009497g0010	Up(1320)	868.583	1.68155	0.315656	5.32714	9.97694e-08	0.000225535	407	423	450	1547	1030	1313
Nitab4.5_0005320g0020	Down(1123)	300.458	-4.67827	0.878763	-5.3237	1.01676e-07	0.000225535	295	1173	377	12	10	42
Nitab4.5_0002322g0020	Up(1320)	57.2045	3.21752	0.608248	5.28981	1.22441e-07	0.000255986	17	4	13	117	101	87
Nitab4.5_0005297g0030	Down(1123)	1017.43	-1.18906	0.225143	-5.28136	1.28227e-07	0.000255986	1339	1630	1433	610	602	609
Nitab4.5_0000132g0030	Up(1320)	116	2.87448	0.551046	5.2164	1.82432e-07	0.000346855	33	23	30	294	222	97
Nitab4.5_0001551g0010	Down(1123)	311.943	-2.37918	0.457339	-5.20222	1.96923e-07	0.000352251	473	763	408	88	77	127
Nitab4.5_0000276g0060	Up(1320)	46.6594	3.81632	0.735177	5.19102	2.0914e-07	0.000352251	13	2	4	90	102	66
Nitab4.5_0001592g0070	Down(1123)	1423.48	-1.27616	0.245948	-5.18873	2.11737e-07	0.000352251	1985	2073	2190	835	934	688
Nitab4.5_0007723g0010	Up(1320)	110.633	6.05693	1.17115	5.17177	2.31892e-07	0.000370349	0	2	8	221	378	59
Nitab4.5_0001013g0090	Up(1320)	394.509	4.1769	0.813912	5.13189	2.86852e-07	0.0004301	50	28	49	1295	823	155
Nitab4.5_0007797g0010	Up(1320)	183.019	1.74597	0.340532	5.12718	2.94114e-07	0.0004301	88	88	85	362	227	244
Nitab4.5_0000027g0430	Up(1320)	173.344	1.59982	0.312317	5.12243	3.0162e-07	0.0004301	97	78	91	260	239	265
Nitab4.5_0002364g0060	Up(1320)	68.7377	1.77018	0.351221	5.04008	4.65338e-07	0.000640674	28	37	32	92	117	103
Nitab4.5_0001989g0010	Up(1320)	22.429	4.45472	0.894447	4.98042	6.34468e-07	0.000844414	4	0	2	38	29	57
Nitab4.5_0008525g0010	Down(1123)	177.587	-2.99701	0.603981	-4.9621	6.97358e-07	0.000898175	201	332	444	35	63	20
Nitab4.5_0007855g0050	Up(1320)	446.697	2.40642	0.487863	4.93257	8.11555e-07	0.00101259	177	100	159	1081	561	588
Nitab4.5_0011729g0020	Up(1320)	246.64	2.27351	0.464528	4.89424	9.86839e-07	0.00119399	115	88	60	572	364	281
Nitab4.5_0002262g0110	Down(1123)	341.078	-2.15872	0.444748	-4.85381	1.21113e-06	0.00140441	433	906	420	119	141	108
Nitab4.5_0010620g0020	Down(1123)	3110.29	-1.19335	0.246022	-4.85056	1.23111e-06	0.00140441	4996	4147	4263	1945	1904	1723
Nitab4.5_0003300g0080	Up(1320)	33.3964	3.99503	0.832347	4.79972	1.58892e-06	0.00176224	6	0	6	71	47	66
Nitab4.5_0004738g0080	Up(1320)	327.718	1.95701	0.408281	4.79329	1.64072e-06	0.00177051	191	101	122	530	518	485
Nitab4.5_0004011g0010	Up(1320)	60.1815	2.62621	0.548993	4.78368	1.72112e-06	0.0018084	13	17	22	121	136	53
Nitab4.5_0008811g0010	Up(1320)	51.1449	2.68231	0.561532	4.77677	1.78133e-06	0.00182367	12	18	13	67	63	125
Nitab4.5_0000497g0130	Up(1320)	179.6	2.04255	0.429055	4.76058	1.93037e-06	0.00191973	91	50	75	359	249	246
Nitab4.5_0000015g0100	Up(1320)	33.2208	2.35432	0.494985	4.75634	1.97132e-06	0.00191973	7	16	11	68	46	50
Nitab4.5_0000151g0290	Up(1320)	20.3841	2.69355	0.567813	4.74372	2.09826e-06	0.00194659	6	6	5	48	32	25
Nitab4.5_0010036g0010	Up(1320)	214.307	3.54488	0.747915	4.73968	2.14055e-06	0.00194659	47	22	35	653	431	112
Nitab4.5_0003394g0020	Down(1123)	3755.6	-1.43768	0.303356	-4.73925	2.14516e-06	0.00194659	5234	7362	4584	2057	2271	1656
Nitab4.5_0006721g0010	Up(1320)	42.8444	7.02283	1.48865	4.71759	2.38656e-06	0.00211751	0	0	2	147	99	13
Nitab4.5_0004862g0060	Down(1123)	21.8628	-3.4068	0.723673	-4.70766	2.50579e-06	0.00213869	40	63	23	2	4	5
Nitab4.5_0001865g0010	Up(1320)	62.7054	3.41664	0.726324	4.70401	2.55098e-06	0.00213869	20	5	8	180	76	85
Nitab4.5_0005563g0030	Up(1320)	45.2696	2.75113	0.585048	4.70241	2.57111e-06	0.00213869	7	9	20	77	65	88
Nitab4.5_0000403g0080	Down(1123)	62.3388	-4.37187	0.93128	-4.69448	2.67289e-06	0.00216187	35	272	75	4	9	4
Nitab4.5_0002207g0050	Down(1123)	296.395	-4.36532	0.930589	-4.69092	2.71979e-06	0.00216187	167	1395	264	16	24	39
Nitab4.5_0008145g0020	Up(1320)	315.707	1.55938	0.332818	4.6854	2.79414e-06	0.00216187	198	175	125	547	468	380
Nitab4.5_0002170g0100	Up(1320)	22993.3	3.9549	0.844372	4.68383	2.81557e-06	0.00216187	3929	506	3992	43872	54224	30157
Nitab4.5_0004753g0050	Down(1123)	935.629	-1.16553	0.251207	-4.63973	3.48857e-06	0.00262808	1451	1398	1175	554	648	499
Nitab4.5_0004891g0060	Up(1320)	39.3489	5.29409	1.14253	4.63364	3.59296e-06	0.00265659	1	1	4	154	67	13
Nitab4.5_0000802g0150	Up(1320)	260.929	2.41586	0.523974	4.61065	4.01403e-06	0.00289284	72	103	82	426	673	216
Nitab4.5_0004799g0010	Down(1123)	34.2467	-2.83991	0.616243	-4.60842	4.05738e-06	0.00289284	37	72	78	9	12	4
Nitab4.5_0000496g0130	Up(1320)	73.0355	3.4595	0.751379	4.60419	4.14068e-06	0.00290044	13	15	10	263	53	85
Nitab4.5_0008594g0010	Down(1123)	168.975	-2.63066	0.575209	-4.57339	4.799e-06	0.00330362	199	545	181	49	53	37
Nitab4.5_0007821g0040	Up(1320)	15.9002	7.48533	1.63811	4.5695	4.88898e-06	0.00330852	0	0	0	62	30	5
Nitab4.5_0006833g0020	Down(1123)	416.089	-2.62255	0.574889	-4.56185	5.07058e-06	0.00337422	505	1020	719	112	182	54
Nitab4.5_0003419g0070	Down(1123)	7449.74	-1.51349	0.332972	-4.5454	5.48319e-06	0.00358897	12515	12360	9480	4364	4492	2634
Nitab4.5_0013669g0020	Up(1320)	10.2713	5.86529	1.29742	4.52072	6.16292e-06	0.00396882	1	0	0	16	21	22
Nitab4.5_0004078g0050	Down(1123)	16050.3	-2.23349	0.498315	-4.48208	7.39186e-06	0.0046691	25833	35520	21559	4670	8791	3303
Nitab4.5_0004788g0010	Up(1320)	1535.2	1.05855	0.236313	4.47943	7.48422e-06	0.0046691	1098	1044	951	2324	2108	1701
Nitab4.5_0000245g0010	Up(1320)	757.705	1.63988	0.368127	4.45467	8.40235e-06	0.00516124	401	385	357	1386	791	1188
Nitab4.5_0001604g0100	Down(1123)	409.088	-1.53762	0.345649	-4.4485	8.64731e-06	0.00523123	607	745	547	159	255	201
Nitab4.5_0003330g0030	Down(1123)	30.9775	-2.07687	0.468464	-4.43336	9.2774e-06	0.00552864	44	70	43	14	10	11
Nitab4.5_0004585g0060	Down(1123)	25.1241	-2.09411	0.477042	-4.38978	1.13465e-05	0.00666222	46	49	32	9	9	10
Nitab4.5_0013836g0010	Down(1123)	218.74	-1.67209	0.382301	-4.37376	1.22125e-05	0.00701083	387	414	240	87	122	98
Nitab4.5_0006870g0050	Down(1123)	72.4731	-1.84606	0.422212	-4.37235	1.22914e-05	0.00701083	100	163	93	27	39	27
Nitab4.5_0002210g0110	Down(1123)	747.619	-1.68163	0.385361	-4.36378	1.27833e-05	0.0071887	929	1156	1443	292	344	400
Nitab4.5_0001048g0050	Up(1320)	134.919	3.44229	0.791842	4.3472	1.37888e-05	0.00764648	32	5	32	358	219	160
Nitab4.5_0000744g0050	Up(1320)	17346.4	1.77249	0.409491	4.32852	1.50116e-05	0.00801974	9685	5632	8838	26611	32091	20726
Nitab4.5_0006014g0010	Up(1320)	32.2811	1.8688	0.431814	4.32779	1.50615e-05	0.00801974	14	14	15	48	44	56
Nitab4.5_0001504g0090	Down(1123)	69.7043	-2.17438	0.502428	-4.32774	1.50645e-05	0.00801974	158	107	89	37	19	19
Nitab4.5_0000381g0130	Down(1123)	255.148	-2.81872	0.653059	-4.31618	1.58755e-05	0.0083403	226	877	320	50	86	51
Nitab4.5_0001128g0030	Down(1123)	28.0132	-4.72083	1.09637	-4.30589	1.66319e-05	0.00862416	25	118	30	0	4	2
Nitab4.5_0002509g0010	Down(1123)	71.2762	-1.58283	0.368004	-4.30112	1.69936e-05	0.00869878	86	141	107	34	38	33
Nitab4.5_0013695g0010	Up(1320)	4.57676	5.68772	1.32453	4.29415	1.75366e-05	0.00886309	0	0	0	10	9	8
Nitab4.5_0004987g0090	Up(1320)	14.2253	3.33744	0.778606	4.28642	1.81575e-05	0.00905372	0	4	4	32	27	18
Nitab4.5_0001147g0060	Down(1123)	120.948	-2.56171	0.598314	-4.28155	1.85595e-05	0.00905372	249	269	130	42	16	44
Nitab4.5_0000136g0100	Down(1123)	7262.41	-1.75006	0.408784	-4.28114	1.85941e-05	0.00905372	10857	12971	11031	3754	4311	1876
Nitab4.5_0011731g0010	Down(1123)	270.148	-1.6474	0.38615	-4.26621	1.98818e-05	0.00956412	389	536	356	94	159	130
Nitab4.5_0000496g0290	Up(1320)	112.81	1.88544	0.444489	4.24181	2.21721e-05	0.0104465	40	50	59	254	146	128
Nitab4.5_0001879g0160	Up(1320)	21.3209	2.49163	0.587492	4.24113	2.22393e-05	0.0104465	8	6	6	53	32	23
Nitab4.5_0012359g0020	Down(1123)	5127.33	-1.08881	0.256963	-4.23724	2.26289e-05	0.0105059	7417	8365	5979	3336	3635	2715
Nitab4.5_0001418g0040	Up(1320)	204.394	4.15668	0.982799	4.22943	2.34286e-05	0.0106336	39	15	13	918	149	111
Nitab4.5_0002289g0070	Up(1320)	156.118	2.14294	0.506682	4.22935	2.34368e-05	0.0106336	50	53	75	311	146	287
Nitab4.5_0001884g0050	Down(1123)	201.753	-1.68513	0.400116	-4.21161	2.53553e-05	0.0113748	290	319	345	86	72	120
Nitab4.5_0003558g0030	Up(1320)	38.805	2.13539	0.508052	4.2031	2.63282e-05	0.0116801	13	19	13	88	64	37
Nitab4.5_0003487g0100	Up(1320)	1484.92	1.53971	0.366837	4.19726	2.7016e-05	0.0118535	937	611	796	2634	1859	2019
Nitab4.5_0005928g0010	Down(1123)	2229.58	-2.18237	0.521546	-4.18443	2.85888e-05	0.0124072	1965	5858	3681	639	922	798
Nitab4.5_0000030g0350	Down(1123)	1294.56	-1.36938	0.327867	-4.17663	2.95856e-05	0.0124225	1824	2340	1666	701	909	531
Nitab4.5_0001003g0130	Down(1123)	453.085	-2.28161	0.546347	-4.17612	2.96521e-05	0.0124225	573	659	1083	101	232	123
Nitab4.5_0000944g0100	Up(1320)	71.3767	4.10287	0.982783	4.17475	2.98314e-05	0.0124225	12	3	9	249	25	125
Nitab4.5_0002344g0070	Up(1320)	62.3288	1.96417	0.47052	4.17447	2.98684e-05	0.0124225	25	27	27	88	144	63
Nitab4.5_0001639g0080	Down(1123)	34.9885	-1.64289	0.39385	-4.17136	3.02785e-05	0.0124632	48	62	55	16	19	15
Nitab4.5_0001800g0070	Down(1123)	20467	-1.99449	0.478724	-4.16627	3.09628e-05	0.0126148	33179	41667	27446	7230	12539	4708
Nitab4.5_0003743g0080	Down(1123)	12.4927	-4.555	1.09418	-4.16292	3.14198e-05	0.0126717	22	42	12	0	2	1
Nitab4.5_0013589g0010	Up(1320)	29.4118	2.11548	0.509037	4.15585	3.24085e-05	0.0129397	8	9	17	45	47	48
Nitab4.5_0000386g0120	Up(1320)	136.547	1.18452	0.285231	4.15284	3.28368e-05	0.0129809	96	85	78	204	177	177
Nitab4.5_0000091g0420	Down(1123)	2808.26	-1.89455	0.457183	-4.14396	3.41359e-05	0.0132165	2905	7296	3766	1139	1307	1060
Nitab4.5_0001928g0020	Up(1320)	82.3711	2.26254	0.546084	4.14321	3.42473e-05	0.0132165	31	16	40	171	99	131
Nitab4.5_0000900g0120	Down(1123)	762.648	-1.7362	0.41927	-4.14102	3.45768e-05	0.0132165	760	1650	1263	305	384	344
Nitab4.5_0000640g0170	Up(1320)	438.765	5.72567	1.38307	4.13983	3.47568e-05	0.0132165	23	0	26	1700	769	156
Nitab4.5_0005817g0010	Up(1320)	53.96	2.17381	0.52864	4.11209	3.92101e-05	0.0147693	27	21	13	122	90	52
Nitab4.5_0009217g0030	Down(1123)	15.1185	-4.09932	0.998048	-4.10734	4.00237e-05	0.0149348	16	55	20	3	2	0
Nitab4.5_0003431g0030	Up(1320)	149.619	1.55027	0.377786	4.10357	4.06832e-05	0.0150403	86	74	76	253	161	239
Nitab4.5_0000125g0160	Up(1320)	140.95	1.29276	0.316688	4.08212	4.46259e-05	0.0163466	82	101	72	236	171	183
Nitab4.5_0003722g0070	Up(1320)	27.56	2.85928	0.700936	4.07923	4.51856e-05	0.0164011	9	10	2	71	46	28
Nitab4.5_0005883g0030	Down(1123)	331.075	-1.22238	0.301346	-4.0564	4.9834e-05	0.0179254	506	471	461	246	193	150
Nitab4.5_0007241g0010	Up(1320)	386.772	1.12064	0.276911	4.04693	5.1893e-05	0.0180861	284	245	227	512	504	537
Nitab4.5_0004215g0020	Down(1123)	42.041	-1.72029	0.425153	-4.04629	5.20348e-05	0.0180861	56	87	59	20	24	14
Nitab4.5_0005648g0030	Up(1320)	347.52	1.95539	0.483285	4.04603	5.20926e-05	0.0180861	178	109	152	799	375	462
Nitab4.5_0000976g0150	Up(1320)	13.8113	3.49353	0.865154	4.03804	5.38989e-05	0.0183831	3	2	2	46	15	15
Nitab4.5_0016190g0010	Up(1320)	18.6313	3.38325	0.838757	4.03365	5.49162e-05	0.0183831	4	1	5	36	52	14
Nitab4.5_0003446g0030	Up(1320)	4.10112	5.52566	1.36997	4.0334	5.49752e-05	0.0183831	0	0	0	10	5	9
Nitab4.5_0001371g0100	Down(1123)	71.2648	-1.61619	0.400754	-4.03288	5.50985e-05	0.0183831	86	121	127	44	35	25
Nitab4.5_0013685g0010	Up(1320)	5323.29	1.13368	0.281155	4.03223	5.52502e-05	0.0183831	3492	3500	3355	8797	6007	6743
Nitab4.5_0002520g0080	Down(1123)	4920.23	-1.20499	0.299546	-4.02273	5.75279e-05	0.0188657	5839	7304	8141	3114	3314	2377
Nitab4.5_0005982g0020	Up(1320)	524.861	3.21776	0.79999	4.02225	5.76457e-05	0.0188657	180	37	94	1276	396	1097
Nitab4.5_0001288g0100	Down(1123)	195.659	-2.29007	0.570179	-4.0164	5.90934e-05	0.0191823	194	518	311	45	98	53
Nitab4.5_0001688g0070	Down(1123)	12206	-1.78947	0.447071	-4.00266	6.26349e-05	0.020118	20100	20231	18489	4312	8373	3580
Nitab4.5_0003247g0010	Up(1320)	9568.1	2.36799	0.591798	4.00134	6.29837e-05	0.020118	4267	1491	3727	14344	21793	11393
Nitab4.5_0001856g0060	Down(1123)	16.5255	-4.54979	1.14085	-3.98808	6.66108e-05	0.0211077	11	74	17	1	2	1
Nitab4.5_0012752g0010	Up(1320)	1415.73	1.90425	0.477928	3.98438	6.76556e-05	0.02127	840	446	554	3074	1650	1887
Nitab4.5_0003654g0010	Down(1123)	1998.53	-1.01791	0.25606	-3.97527	7.02985e-05	0.0218051	2754	3085	2494	1328	1535	1045
Nitab4.5_0001467g0140	Up(1320)	315.047	1.54262	0.388104	3.97476	7.045e-05	0.0218051	153	236	117	508	401	468
Nitab4.5_0005157g0010	Down(1123)	464.116	-3.27851	0.825281	-3.9726	7.10937e-05	0.0218351	249	1947	509	70	116	70
Nitab4.5_0003558g0090	Up(1320)	59.9471	2.05542	0.518567	3.96366	7.38086e-05	0.0223703	38	19	15	114	85	86
Nitab4.5_0000383g0390	Up(1320)	15.4033	2.5553	0.645901	3.95617	7.61605e-05	0.0228636	5	6	3	38	18	22
Nitab4.5_0006443g0020	Up(1320)	16.7018	2.345	0.593767	3.94936	7.83606e-05	0.0232317	9	4	4	32	23	27
Nitab4.5_0014665g0010	Up(1320)	235.98	1.6377	0.414736	3.94878	7.85503e-05	0.0232317	114	140	104	352	246	440
Nitab4.5_0001860g0040	Down(1123)	11.4285	-4.43684	1.12715	-3.93634	8.27337e-05	0.024289	23	34	12	0	3	0
Nitab4.5_0000588g0340	Down(1123)	93.9691	-1.50221	0.382419	-3.92817	8.55936e-05	0.0249452	149	142	140	67	37	41
Nitab4.5_0000057g0040	Down(1123)	20.2911	-3.7819	0.964617	-3.92062	8.83207e-05	0.0255535	13	82	26	2	2	4
Nitab4.5_0000525g0050	Down(1123)	68.7886	-3.0794	0.78632	-3.91622	8.99489e-05	0.0258373	42	269	83	15	16	12
Nitab4.5_0001673g0030	Up(1320)	10.0499	3.84739	0.98624	3.90107	9.57698e-05	0.0273128	2	0	2	14	13	27
Nitab4.5_0002686g0030	Up(1320)	300.864	3.01627	0.775042	3.89176	9.95214e-05	0.0281815	108	15	78	516	516	538
Nitab4.5_0009946g0010	Up(1320)	320.724	2.89863	0.746499	3.88297	0.00010319	0.0290145	108	38	86	831	200	626
Nitab4.5_0005596g0080	Down(1123)	96.9077	-1.17677	0.304004	-3.87092	0.000108427	0.0300687	135	149	134	68	63	45
Nitab4.5_0003719g0010	Up(1320)	26.3643	1.92201	0.496532	3.87088	0.000108445	0.0300687	10	9	15	52	34	37
Nitab4.5_0003600g0020	Up(1320)	775.976	1.6012	0.41427	3.8651	0.000111043	0.0304545	498	309	380	879	1382	1158
Nitab4.5_0002158g0140	Up(1320)	7.86116	6.47063	1.67456	3.86408	0.00011151	0.0304545	0	0	0	36	9	3
Nitab4.5_0000262g0170	Up(1320)	22.1335	4.47393	1.15823	3.86273	0.000112125	0.0304545	3	3	0	89	11	27
Nitab4.5_0002564g0030	Up(1320)	322.909	1.30603	0.338485	3.85846	0.000114102	0.0307822	196	170	209	583	423	357
Nitab4.5_0000759g0270	Up(1320)	101.437	2.71855	0.705772	3.85188	0.000117216	0.0314098	38	14	30	280	182	69
Nitab4.5_0002898g0020	Down(1123)	26.6606	-3.15871	0.820444	-3.85	0.000118118	0.0314406	19	98	36	7	6	3
Nitab4.5_0009611g0040	Down(1123)	343.151	-2.86797	0.745617	-3.84644	0.000119848	0.03169	302	1276	353	52	127	65
Nitab4.5_0000115g0350	Up(1320)	96.9372	1.37088	0.356597	3.84435	0.00012087	0.0317499	56	58	54	183	118	113
Nitab4.5_0006852g0070	Down(1123)	4342.53	-2.32344	0.604636	-3.84272	0.00012168	0.0317537	7922	8398	6240	999	2617	704
Nitab4.5_0000250g0030	Up(1320)	83.5737	1.2743	0.332146	3.83658	0.000124758	0.0323454	54	54	44	115	105	126
Nitab4.5_0000448g0120	Up(1320)	12.9861	3.38617	0.883136	3.83426	0.000125945	0.0324427	1	2	4	30	10	29
Nitab4.5_0022765g0010	Up(1320)	10.6123	6.89724	1.80131	3.82901	0.00012866	0.0329296	0	0	0	9	3	47
Nitab4.5_0002015g0090	Down(1123)	17.9525	-2.59006	0.676826	-3.82678	0.000129833	0.0330099	33	47	17	6	3	6
Nitab4.5_0000495g0130	Down(1123)	1104.35	-1.05011	0.27452	-3.82527	0.000130628	0.0330099	1565	1539	1517	606	795	708
Nitab4.5_0003906g0010	Down(1123)	6127.16	-1.73061	0.453622	-3.81509	0.000136134	0.0341852	9436	9844	9938	2368	4335	1739
Nitab4.5_0009845g0010	Up(1320)	1322.66	1.54317	0.404913	3.81112	0.000138336	0.0345209	798	560	727	2640	1488	1694
Nitab4.5_0000654g0010	Down(1123)	1908.77	-1.68013	0.441295	-3.80728	0.000140504	0.0348441	2670	3821	2610	995	1214	503
Nitab4.5_0008983g0010	Down(1123)	64.5236	-1.48588	0.390828	-3.80187	0.000143609	0.0353034	105	109	82	27	32	40
Nitab4.5_0003558g0080	Up(1320)	16.2096	3.04602	0.801378	3.80098	0.000144124	0.0353034	1	6	4	43	31	13
Nitab4.5_0004465g0100	Down(1123)	11.0009	-2.46424	0.649171	-3.79598	0.000147061	0.0358031	17	21	20	5	3	2
Nitab4.5_0002172g0020	Up(1320)	17.7249	2.88504	0.760559	3.79331	0.000148653	0.0359712	8	2	3	23	24	43
Nitab4.5_0006443g0010	Up(1320)	581.688	1.19911	0.316238	3.79179	0.000149566	0.0359742	384	319	388	972	693	725
Nitab4.5_0000008g0210	Up(1320)	100.018	1.52006	0.402079	3.78051	0.000156509	0.037152	69	45	46	165	119	151
Nitab4.5_0009598g0020	Down(1123)	175.283	-1.37896	0.365061	-3.77735	0.000158505	0.037152	265	337	191	85	98	102
Nitab4.5_0000575g0080	Up(1320)	78.9298	3.7868	1.00274	3.77643	0.000159089	0.037152	16	9	8	119	20	277
Nitab4.5_0001564g0010	Up(1320)	26.6839	1.84644	0.488942	3.77639	0.000159115	0.037152	16	11	9	42	34	46
Nitab4.5_0000070g0130	Down(1123)	207.055	-2.02112	0.536063	-3.7703	0.000163052	0.0378498	424	418	198	50	92	96
Nitab4.5_0005579g0030	Up(1320)	355.973	2.07304	0.550474	3.76593	0.000165933	0.0381865	108	137	178	643	819	263
Nitab4.5_0002799g0050	Up(1320)	3.21509	5.1793	1.37557	3.7652	0.000166415	0.0381865	0	0	0	5	9	5
Nitab4.5_0000021g0910	Down(1123)	1712.2	-1.17845	0.313346	-3.76084	0.000169341	0.0386358	2194	3177	2064	1001	1237	861
Nitab4.5_0001884g0060	Down(1123)	79.1568	-2.22824	0.593381	-3.75516	0.000173227	0.039298	104	153	149	20	49	14
Nitab4.5_0005255g0020	Up(1320)	81.243	4.81011	1.28246	3.75068	0.000176353	0.039781	9	1	7	417	23	39
Nitab4.5_0000663g0110	Up(1320)	10.868	2.69965	0.720238	3.74828	0.00017805	0.0399244	4	3	2	12	23	20
Nitab4.5_0009399g0040	Up(1320)	88.2009	1.23751	0.330269	3.74696	0.000178988	0.0399244	54	54	55	148	104	113
Nitab4.5_0001036g0080	Up(1320)	185.519	2.20138	0.589063	3.7371	0.000186158	0.041293	64	94	50	531	202	180
Nitab4.5_0004280g0020	Down(1123)	16.9901	-2.61313	0.700366	-3.73109	0.000190653	0.0420564	29	45	18	2	7	5
Nitab4.5_0000573g0170	Down(1123)	3.05217	-5.02412	1.34788	-3.72741	0.000193455	0.0422437	6	7	6	0	0	0
Nitab4.5_0000462g0170	Down(1123)	750.166	-1.58329	0.424793	-3.7272	0.000193618	0.0422437	807	1684	1043	309	377	410
Nitab4.5_0000278g0010	Up(1320)	27286.9	2.51959	0.677413	3.71944	0.000199667	0.0429665	12872	3034	8800	48909	59495	29886
Nitab4.5_0002724g0110	Down(1123)	134.496	-1.68076	0.451941	-3.71897	0.000200034	0.0429665	193	203	239	73	84	34
Nitab4.5_0001048g0040	Up(1320)	111.652	1.5213	0.409083	3.71882	0.00020016	0.0429665	64	47	67	219	144	128
Nitab4.5_0000272g0170	Up(1320)	526.789	1.13811	0.306271	3.71603	0.000202376	0.0432101	398	294	326	808	744	590
Nitab4.5_0009044g0080	Down(1123)	227.14	-1.41583	0.381624	-3.71	0.00020726	0.0438082	291	454	290	102	117	142
Nitab4.5_0000322g0030	Down(1123)	14.2852	-2.47154	0.666207	-3.70986	0.000207372	0.0438082	16	35	25	6	5	2
Nitab4.5_0009512g0040	Up(1320)	61.6938	3.77334	1.01759	3.70812	0.000208801	0.0438778	12	7	7	112	13	202
Nitab4.5_0000070g0160	Up(1320)	610.509	2.23229	0.604031	3.69566	0.000219316	0.0458463	308	94	252	949	1276	756
Nitab4.5_0001506g0020	Down(1123)	4.2672	-5.5019	1.49004	-3.69245	0.000222102	0.0461869	5	5	16	0	0	0
Nitab4.5_0003242g0030	Down(1123)	193.658	-3.76228	1.02035	-3.68723	0.00022671	0.0469008	58	940	171	23	19	35
Nitab4.5_0000008g0810	Up(1320)	135.277	2.29883	0.625211	3.67688	0.000236106	0.0485927	55	27	58	265	111	278
Nitab4.5_0011433g0030	Up(1320)	14.3745	2.31569	0.630367	3.67355	0.000239201	0.0489774	3	7	5	27	16	27
Nitab4.5_0001423g0140	Down(1123)	33.789	-2.33142	0.635107	-3.6709	0.000241694	0.0492354	38	104	37	9	14	10
Nitab4.5_0000430g0050	Up(1320)	19.5366	2.8113	0.766793	3.66631	0.00024608	0.0494396	10	2	3	48	23	30
Nitab4.5_0006983g0010	Down(1123)	348.059	-1.58859	0.433299	-3.66628	0.000246105	0.0494396	518	579	527	105	227	176
Nitab4.5_0000123g0610	Up(1320)	43.9107	1.49387	0.407499	3.66596	0.000246412	0.0494396	23	19	29	67	58	65
Nitab4.5_0008792g0010	Down(1123)	59.7166	-1.65992	0.453192	-3.66273	0.000249543	0.0498175	107	67	105	23	31	30
Nitab4.5_0001761g0230	Up(1320)	74.2979	1.57242	0.430175	3.6553	0.000256877	0.0510265	44	26	45	97	120	109
Nitab4.5_0000376g0260	Up(1320)	71.9631	2.26978	0.621455	3.65236	0.000259837	0.051268	23	18	35	202	86	69
Nitab4.5_0002236g0060	Up(1320)	46.8956	1.77812	0.488214	3.6421	0.000270423	0.0529274	18	26	22	105	49	61
Nitab4.5_0001208g0090	Up(1320)	549.794	1.29497	0.356032	3.63723	0.000275583	0.0536742	354	345	291	1030	770	526
Nitab4.5_0000421g0130	Down(1123)	851.007	-1.14293	0.31471	-3.63169	0.000281575	0.054575	1002	1574	1090	471	572	514
Nitab4.5_0012747g0020	Up(1320)	17.4142	2.2248	0.613022	3.62923	0.000284273	0.0548317	5	6	8	36	17	31
Nitab4.5_0003542g0040	Down(1123)	3.46764	-5.21464	1.44077	-3.61936	0.000295338	0.0566486	7	12	3	0	0	0
Nitab4.5_0000442g0010	Down(1123)	19.0633	-1.89885	0.524788	-3.61831	0.00029653	0.0566486	30	37	27	10	10	4
Nitab4.5_0002093g0100	Up(1320)	127.379	1.08079	0.299198	3.61227	0.000303524	0.057522	91	75	87	169	173	166
Nitab4.5_0005236g0020	Up(1320)	192.339	1.83032	0.50675	3.61188	0.000303983	0.057522	118	50	91	246	300	330
Nitab4.5_0005161g0020	Up(1320)	12.284	5.19294	1.43828	3.61053	0.000305569	0.0575493	0	0	2	38	5	27
Nitab4.5_0003818g0040	Up(1320)	48.6075	3.09803	0.859615	3.60397	0.000313393	0.0587458	4	17	11	178	48	37
Nitab4.5_0000874g0020	Up(1320)	5.40483	4.92119	1.36752	3.59862	0.000319916	0.0593311	0	0	1	16	6	9
Nitab4.5_0002177g0100	Down(1123)	40.4069	-2.6389	0.733856	-3.59593	0.000323229	0.0593311	34	140	48	8	16	9
Nitab4.5_0002093g0120	Down(1123)	2.8749	-4.94079	1.3741	-3.59566	0.000323574	0.0593311	4	8	6	0	0	0
Nitab4.5_0001509g0050	Up(1320)	1084.22	1.37728	0.383328	3.59296	0.00032694	0.0593311	758	613	501	2064	1219	1345
Nitab4.5_0002076g0100	Down(1123)	59.7398	-1.31338	0.365574	-3.59266	0.000327319	0.0593311	70	99	96	32	39	30
Nitab4.5_0001807g0070	Up(1320)	101.383	2.93441	0.816964	3.59185	0.000328338	0.0593311	21	6	44	272	147	116
Nitab4.5_0007650g0040	Up(1320)	141.386	1.90987	0.531848	3.591	0.00032941	0.0593311	59	48	76	183	150	311
Nitab4.5_0018017g0010	Up(1320)	50.0207	2.00988	0.559826	3.59019	0.000330438	0.0593311	21	12	28	91	53	90
Nitab4.5_0003919g0010	Up(1320)	1058.05	1.16797	0.325389	3.58945	0.000331376	0.0593311	608	699	716	1514	1804	1029
Nitab4.5_0001079g0100	Up(1320)	429.781	2.08966	0.582643	3.58652	0.000335118	0.0597332	160	138	206	860	310	856
Nitab4.5_0007034g0020	Down(1123)	1061.53	-1.71237	0.478135	-3.58135	0.000341823	0.0606577	1468	1234	2294	371	494	579
Nitab4.5_0000185g0210	Down(1123)	10.5812	-3.2291	0.902772	-3.57687	0.000347733	0.0612145	9	19	31	3	1	2
Nitab4.5_0003265g0010	Up(1320)	1503.59	1.0903	0.304839	3.57665	0.000348028	0.0612145	882	1126	984	2129	1652	2204
Nitab4.5_0001026g0010	Down(1123)	8.47557	-2.86712	0.80225	-3.57384	0.000351778	0.0616029	11	14	21	2	2	2
Nitab4.5_0001594g0020	Down(1123)	2185.22	-1.22383	0.343261	-3.5653	0.000363441	0.0633044	2486	4105	2982	1112	1548	1193
Nitab4.5_0004147g0050	Up(1320)	156.845	1.34884	0.378419	3.56442	0.000364666	0.0633044	82	111	83	269	161	231
Nitab4.5_0018322g0010	Up(1320)	27.7492	2.0842	0.58551	3.55963	0.000371381	0.0641621	4	14	15	51	47	35
Nitab4.5_0000694g0020	Down(1123)	37.2176	-3.14882	0.884844	-3.55861	0.00037282	0.0641621	21	155	39	6	7	9
Nitab4.5_0002739g0030	Up(1320)	52.3157	1.41129	0.39707	3.55425	0.000379055	0.064955	33	33	23	64	74	84
Nitab4.5_0006318g0040	Up(1320)	60.215	3.01016	0.847692	3.55101	0.000383759	0.0654801	26	8	7	175	38	103
Nitab4.5_0000785g0130	Up(1320)	36.8807	1.68693	0.475324	3.54902	0.00038667	0.0656961	23	14	17	66	41	58
Nitab4.5_0002255g0010	Down(1123)	64.7477	-3.63173	1.02446	-3.54502	0.000392589	0.066419	37	314	38	12	13	4
Nitab4.5_0004692g0050	Up(1320)	375.193	1.22835	0.347044	3.53947	0.000400938	0.0673422	296	193	205	507	527	510
Nitab4.5_0004516g0020	Down(1123)	729.739	-1.37067	0.387288	-3.53915	0.000401419	0.0673422	1370	1010	884	413	510	285
Nitab4.5_0001750g0050	Up(1320)	64.4429	4.64056	1.31251	3.53563	0.000406799	0.0673429	7	0	8	125	15	213
Nitab4.5_0002443g0040	Up(1320)	93696.4	1.29195	0.365422	3.5355	0.000407	0.0673429	63155	45023	59434	121446	167184	104723
Nitab4.5_0001777g0020	Down(1123)	301.647	-2.74371	0.776067	-3.5354	0.000407152	0.0673429	131	990	543	58	88	83
Nitab4.5_0000899g0120	Up(1320)	64.8087	1.14677	0.324427	3.53474	0.00040817	0.0673429	39	41	45	88	86	88
Nitab4.5_0004679g0070	Up(1320)	8.52802	2.7199	0.769815	3.53319	0.000410585	0.0674626	4	2	1	16	18	10
Nitab4.5_0013657g0010	Down(1123)	19.1587	-2.40486	0.681039	-3.53116	0.000413739	0.0674987	17	57	28	7	6	5
Nitab4.5_0000324g0050	Down(1123)	676.591	-1.00249	0.283921	-3.53088	0.000414185	0.0674987	882	1014	911	375	473	470
Nitab4.5_0002836g0060	Up(1320)	202.662	1.41115	0.40023	3.52584	0.000422148	0.068334	134	82	125	359	278	235
Nitab4.5_0002783g0110	Down(1123)	9.60578	-2.83155	0.80317	-3.52547	0.000422734	0.068334	18	14	20	1	5	1
Nitab4.5_0000505g0110	Up(1320)	4565.48	2.46755	0.700304	3.52354	0.000425831	0.068557	2455	782	1057	12264	7347	3638
Nitab4.5_0009972g0030	Down(1123)	1359.74	-2.03443	0.579349	-3.51158	0.000445447	0.0714271	1424	3993	1520	716	370	488
Nitab4.5_0003878g0050	Up(1320)	243.233	1.12861	0.321642	3.5089	0.00044996	0.0715345	154	161	159	426	319	246
Nitab4.5_0004236g0090	Up(1320)	8.95427	2.57562	0.734214	3.508	0.000451491	0.0715345	3	3	2	19	10	16
Nitab4.5_0000044g0240	Down(1123)	745.683	-1.5826	0.451677	-3.50383	0.000458622	0.0718678	757	1736	1025	425	423	261
Nitab4.5_0002008g0050	Up(1320)	212.257	1.83829	0.524669	3.5037	0.000458839	0.0718678	108	84	95	549	238	205
Nitab4.5_0000286g0050	Up(1320)	1171.38	4.02928	1.15049	3.50222	0.000461391	0.0718678	195	23	191	3785	2749	206
Nitab4.5_0005006g0010	Up(1320)	6.56127	4.26122	1.21695	3.50157	0.000462524	0.0718678	1	0	1	12	7	17
Nitab4.5_0002259g0020	Down(1123)	430.399	-1.80979	0.516976	-3.50072	0.000463998	0.0718678	481	625	960	124	253	183
Nitab4.5_0000360g0040	Down(1123)	54.6801	-3.3543	0.958236	-3.50049	0.000464395	0.0718678	24	249	49	11	12	6
Nitab4.5_0002926g0020	Up(1320)	273.489	2.62993	0.751789	3.49822	0.00046837	0.0722032	69	30	132	660	237	486
Nitab4.5_0009018g0030	Down(1123)	351.339	-1.6628	0.475722	-3.49531	0.00047351	0.0727147	380	872	433	147	214	137
Nitab4.5_0000132g0490	Up(1320)	31.0416	1.46502	0.419846	3.48942	0.00048407	0.073769	16	14	21	47	45	42
Nitab4.5_0009109g0060	Down(1123)	126.763	-2.13113	0.612394	-3.48	0.000501413	0.0753292	113	323	213	26	66	46
Nitab4.5_0002914g0140	Down(1123)	49.6743	-3.65534	1.05046	-3.47976	0.000501855	0.0753292	29	205	61	8	1	12
Nitab4.5_0001825g0040	Up(1320)	5.93436	3.48496	1.00196	3.47815	0.000504891	0.0755011	1	0	2	12	10	10
Nitab4.5_0008527g0020	Down(1123)	22.6085	-6.01595	1.73195	-3.47352	0.000513687	0.0765298	3	134	9	0	1	1
Nitab4.5_0001348g0240	Up(1320)	25.6591	1.63845	0.472629	3.46668	0.00052692	0.0780218	10	17	12	50	33	32
Nitab4.5_0000001g0100	Up(1320)	359.445	1.04647	0.301895	3.46633	0.00052761	0.0780218	268	251	210	575	406	446
Nitab4.5_0001087g0050	Up(1320)	2.51011	4.82892	1.39471	3.46232	0.000535541	0.0787476	0	0	0	7	5	3
Nitab4.5_0010237g0040	Down(1123)	107.6	-1.32291	0.382139	-3.46186	0.000536463	0.0787476	134	214	134	61	75	46
Nitab4.5_0000183g0010	Down(1123)	58.6364	-1.42426	0.411759	-3.45895	0.000542278	0.0793096	111	92	63	37	30	27
Nitab4.5_0000515g0030	Down(1123)	150.34	-1.47051	0.425324	-3.45739	0.000545425	0.0794552	216	284	191	95	98	45
Nitab4.5_0007332g0020	Up(1320)	79.0066	2.50339	0.724257	3.45649	0.000547253	0.0794552	26	8	38	83	177	133
Nitab4.5_0000583g0070	Down(1123)	4.53748	-4.57688	1.32583	-3.45208	0.000556289	0.0799278	8	8	11	0	1	0
Nitab4.5_0009392g0010	Down(1123)	51.5954	-1.45222	0.420767	-3.45137	0.000557758	0.0799278	67	87	81	19	35	27
Nitab4.5_0010505g0020	Up(1320)	24.143	3.78286	1.09651	3.4499	0.000560786	0.0799278	5	1	4	76	6	50
Nitab4.5_0000673g0080	Down(1123)	7.87764	-4.47902	1.29847	-3.44947	0.00056168	0.0799278	13	8	25	0	2	0
Nitab4.5_0004556g0030	Down(1123)	197.363	-1.79272	0.519742	-3.44925	0.000562154	0.0799278	392	355	209	65	136	61
Nitab4.5_0006241g0040	Down(1123)	268.544	-1.45963	0.423207	-3.44898	0.000562711	0.0799278	337	553	345	108	193	121
Nitab4.5_0002824g0040	Up(1320)	2.54872	4.84181	1.40419	3.44811	0.000564521	0.0799278	0	0	0	7	3	5
Nitab4.5_0022581g0010	Down(1123)	2.74471	-4.86832	1.41228	-3.44713	0.000566573	0.0799348	3	6	8	0	0	0
Nitab4.5_0003885g0020	Up(1320)	37.4223	3.01398	0.875908	3.44098	0.000579611	0.0812951	6	2	17	99	70	31
Nitab4.5_0003436g0020	Down(1123)	1055.14	-1.58636	0.461061	-3.44066	0.000580287	0.0812951	1122	1428	2328	448	533	560
Nitab4.5_0002836g0040	Up(1320)	8.86408	2.78132	0.808898	3.43841	0.00058514	0.0816885	2	3	2	8	19	18
Nitab4.5_0003162g0010	Up(1320)	6.22631	3.12667	0.91116	3.43153	0.000600191	0.0832072	2	2	0	13	10	10
Nitab4.5_0002080g0050	Up(1320)	10.2848	3.87262	1.12885	3.43059	0.000602271	0.0832072	0	0	4	22	11	23
Nitab4.5_0001140g0110	Up(1320)	2.36765	4.73855	1.38233	3.42795	0.00060816	0.083731	0	0	0	6	4	4
Nitab4.5_0004465g0110	Down(1123)	12.1596	-3.42	0.998002	-3.42685	0.000610634	0.0837827	28	33	9	2	0	4
Nitab4.5_0000163g0340	Up(1320)	354.915	2.68429	0.784064	3.42356	0.000618058	0.084511	123	28	139	707	316	763
Nitab4.5_0000202g0160	Down(1123)	26.1589	-2.24707	0.656547	-3.42256	0.000620338	0.0845332	55	61	20	8	13	6
Nitab4.5_0000588g0030	Up(1320)	2967.44	2.01413	0.589487	3.41675	0.000633739	0.0852488	1426	1123	1100	8605	2877	2778
Nitab4.5_0000202g0120	Up(1320)	137.898	1.61743	0.473631	3.41495	0.000637927	0.0852488	57	70	83	127	259	221
Nitab4.5_0000745g0060	Up(1320)	16.6046	2.65191	0.776598	3.41478	0.00063833	0.0852488	5	2	7	48	24	14
Nitab4.5_0004358g0020	Down(1123)	67.083	-1.72663	0.505719	-3.4142	0.000639685	0.0852488	72	126	123	43	33	17
Nitab4.5_0002330g0080	Up(1320)	24.0648	1.49653	0.438371	3.41384	0.000640535	0.0852488	14	12	13	33	34	37
Nitab4.5_0001612g0100	Down(1123)	2560.09	-1.02024	0.299108	-3.41095	0.00064737	0.0857778	3847	3336	3442	1498	2058	1430
Nitab4.5_0000116g0430	Up(1320)	15.8381	1.80033	0.527964	3.40994	0.000649769	0.0857778	7	9	6	25	20	27
Nitab4.5_0007882g0010	Down(1123)	117.749	-3.13135	0.918435	-3.40944	0.000650955	0.0857778	65	494	121	11	40	20
Nitab4.5_0008193g0040	Up(1320)	35.9053	1.63224	0.479133	3.40667	0.000657615	0.0863704	22	13	19	62	40	57
Nitab4.5_0002825g0060	Up(1320)	102.946	1.24593	0.365876	3.40534	0.000660825	0.0864936	60	70	60	171	106	148
Nitab4.5_0009332g0030	Down(1123)	881.283	-1.36998	0.402405	-3.40449	0.000662886	0.0864936	864	1907	1221	519	472	456
Nitab4.5_0000036g0010	Up(1320)	40.2327	3.12999	0.919734	3.40314	0.000666151	0.0866366	11	1	13	104	33	75
Nitab4.5_0010481g0010	Up(1320)	8.24179	4.61147	1.35589	3.40106	0.00067125	0.0867346	1	0	1	33	10	5
Nitab4.5_0001531g0030	Up(1320)	200.909	1.11369	0.327603	3.39953	0.000675024	0.0869409	134	130	130	346	221	244
Nitab4.5_0011552g0010	Down(1123)	9.76615	-4.81704	1.41792	-3.39727	0.000680623	0.0873802	9	46	6	1	1	0
Nitab4.5_0003350g0020	Up(1320)	18.5587	1.71128	0.504355	3.39301	0.000691294	0.0879411	6	10	11	28	33	23
Nitab4.5_0004103g0060	Up(1320)	83.622	2.23513	0.658769	3.39289	0.0006916	0.0879411	39	19	32	119	69	208
Nitab4.5_0010472g0030	Up(1320)	364.147	1.45241	0.428532	3.38927	0.000700797	0.0888276	223	159	219	710	374	489
Nitab4.5_0002757g0070	Down(1123)	35.2756	-2.04612	0.604457	-3.38504	0.000711667	0.0897631	30	82	66	19	14	8
Nitab4.5_0000062g0330	Up(1320)	117.515	1.83221	0.541387	3.38429	0.00071362	0.0897631	51	34	73	230	116	192
Nitab4.5_0001714g0130	Down(1123)	70.5046	-1.21963	0.360432	-3.38379	0.000714921	0.0897631	114	98	94	53	35	37
Nitab4.5_0002145g0010	Down(1123)	387.595	-1.73237	0.512281	-3.38168	0.000720434	0.0901716	516	812	538	105	273	150
Nitab4.5_0000462g0180	Down(1123)	44.8512	-3.94381	1.16664	-3.38048	0.000723583	0.0901919	13	240	22	4	6	6
Nitab4.5_0003695g0030	Down(1123)	2903.78	-1.07042	0.316887	-3.37792	0.000730369	0.0901919	5023	3984	3212	1770	2013	1727
Nitab4.5_0005930g0030	Up(1320)	14.4497	2.42365	0.717882	3.37612	0.00073517	0.0901919	4	4	6	20	14	36
Nitab4.5_0008523g0030	Up(1320)	269.098	2.50185	0.741141	3.37567	0.000736353	0.0901919	68	61	119	883	182	303
Nitab4.5_0008142g0020	Down(1123)	82.892	-1.79999	0.533306	-3.37515	0.000737752	0.0901919	152	93	151	24	55	30
Nitab4.5_0000519g0150	Up(1320)	49.698	1.90763	0.56529	3.37459	0.000739247	0.0901919	34	20	11	89	59	82
Nitab4.5_0010204g0020	Down(1123)	130.045	-1.40548	0.416737	-3.37259	0.000744634	0.0901919	150	226	212	74	93	45
Nitab4.5_0001967g0020	Up(1320)	18.0855	2.09927	0.622609	3.37173	0.000746974	0.0901919	5	4	12	33	24	29
Nitab4.5_0000366g0140	Up(1320)	12.1256	2.70958	0.803806	3.37094	0.000749119	0.0901919	3	4	3	25	8	28
Nitab4.5_0000421g0150	Down(1123)	1664.23	-1.8509	0.549113	-3.37071	0.000749757	0.0901919	2014	4202	2005	432	734	924
Nitab4.5_0000671g0050	Up(1320)	2.72979	4.93913	1.46543	3.37044	0.00075048	0.0901919	0	0	0	8	2	6
Nitab4.5_0000996g0010	Up(1320)	83.89	1.01586	0.301517	3.36914	0.000754024	0.0901919	51	67	55	124	107	100
Nitab4.5_0001864g0080	Down(1123)	297.474	-1.88965	0.560897	-3.36898	0.000754479	0.0901919	368	785	328	75	159	135
Nitab4.5_0010343g0020	Up(1320)	66.0226	1.18378	0.351753	3.36536	0.000764448	0.0908906	38	39	48	94	104	73
Nitab4.5_0000431g0080	Up(1320)	2.82721	5.00022	1.48586	3.3652	0.000764877	0.0908906	0	0	0	5	10	2
Nitab4.5_0004475g0020	Up(1320)	19459.3	2.32203	0.690987	3.36046	0.000778125	0.0919178	9111	2343	8283	28871	46163	21325
Nitab4.5_0001539g0030	Down(1123)	2.4084	-4.68255	1.3952	-3.35618	0.00079027	0.093077	3	6	6	0	0	0
Nitab4.5_0004679g0110	Down(1123)	77.353	-1.67874	0.500662	-3.35304	0.000799285	0.093862	84	184	103	26	46	36
Nitab4.5_0003079g0010	Up(1320)	295.881	2.47434	0.738238	3.35169	0.000803201	0.0940452	109	70	99	415	168	846
Nitab4.5_0005560g0020	Up(1320)	799.032	1.44544	0.431655	3.34861	0.000812189	0.0948195	588	305	428	1435	1035	985
Nitab4.5_0000686g0190	Down(1123)	2.4476	-4.69724	1.40588	-3.34115	0.00083432	0.0966944	6	3	6	0	0	0
Nitab4.5_0005954g0010	Up(1320)	58.7045	1.61545	0.483559	3.34075	0.000835514	0.0966944	31	34	25	109	52	98
Nitab4.5_0005994g0020	Down(1123)	59.9368	-1.36844	0.4098	-3.33928	0.000839964	0.0969285	70	92	106	32	42	25
Nitab4.5_0003162g0050	Up(1320)	25.0184	1.5765	0.472315	3.33781	0.000844424	0.0969847	14	13	12	45	27	38
Nitab4.5_0012056g0020	Up(1320)	12.8284	2.47447	0.74141	3.33752	0.000845309	0.0969847	4	2	6	23	12	28
Nitab4.5_0008402g0030	Down(1123)	134.924	-1.16328	0.34886	-3.33451	0.00085451	0.0977594	195	177	205	70	79	94
Nitab4.5_0014279g0010	Down(1123)	2.42541	-4.68887	1.40756	-3.33121	0.000864693	0.0986417	3	5	7	0	0	0
Nitab4.5_0001294g0010	Up(1320)	1165.72	1.46536	0.440428	3.32713	0.000877447	0.0990701	725	521	667	2404	1666	1042
Nitab4.5_0000062g0010	Down(1123)	146.149	-1.29262	0.388531	-3.32693	0.000878072	0.0990701	169	216	258	68	103	78
Nitab4.5_0005255g0010	Up(1320)	46.0171	3.19023	0.958937	3.32684	0.000878373	0.0990701	18	5	5	181	37	33
Nitab4.5_0002626g0010	Up(1320)	18.699	3.55927	1.07165	3.3213	0.000895982	0.100771	7	1	1	61	10	31
Nitab4.5_0001004g0220	Down(1123)	41.3877	-2.35607	0.710696	-3.31515	0.000915925	0.101778	54	57	102	6	25	9
Nitab4.5_0001731g0010	Down(1123)	6.12352	-3.00674	0.906993	-3.31506	0.000916236	0.101778	8	14	12	1	2	1
Nitab4.5_0004194g0100	Down(1123)	393.373	-2.43108	0.733442	-3.31462	0.000917676	0.101778	323	1076	691	119	207	44
Nitab4.5_0009757g0010	Down(1123)	21.6673	-2.94038	0.887888	-3.31166	0.000927448	0.102293	22	73	27	4	10	1
Nitab4.5_0026365g0010	Down(1123)	5.42638	-4.83783	1.46411	-3.30428	0.000952205	0.104735	5	7	20	0	0	1
Nitab4.5_0000069g0310	Up(1320)	38.6343	1.30431	0.394843	3.30336	0.000955346	0.104792	29	20	20	58	55	49
Nitab4.5_0005432g0030	Up(1320)	139.955	2.00855	0.608559	3.30051	0.000965093	0.105295	49	50	73	288	302	85
Nitab4.5_0000194g0070	Down(1123)	43.9704	-1.9101	0.578841	-3.29986	0.000967316	0.105295	50	123	47	15	18	21
Nitab4.5_0000567g0070	Up(1320)	11.0737	2.70285	0.819116	3.29971	0.000967845	0.105295	5	0	4	20	15	21
Nitab4.5_0000604g0110	Up(1320)	1834.35	1.99843	0.606672	3.29408	0.000987427	0.106684	1211	334	701	2808	3414	2440
Nitab4.5_0007879g0030	Up(1320)	3.92322	4.43672	1.34694	3.29393	0.00098796	0.106684	0	0	1	9	5	8
Nitab4.5_0000706g0090	Down(1123)	550.894	-1.24674	0.378518	-3.29374	0.000988633	0.106684	574	1095	760	283	373	304
Nitab4.5_0026287g0010	Up(1320)	577.849	2.09267	0.636128	3.28971	0.00100292	0.107438	305	279	104	1421	928	462
Nitab4.5_0003395g0020	Down(1123)	361.451	-1.06944	0.325158	-3.28899	0.00100547	0.107438	483	491	543	215	295	180
Nitab4.5_0004625g0050	Down(1123)	3.86881	-5.37244	1.63348	-3.28895	0.00100563	0.107438	3	19	3	0	0	0
Nitab4.5_0003234g0120	Down(1123)	4.23913	-4.47263	1.3606	-3.28724	0.00101175	0.107716	7	6	12	0	1	0
Nitab4.5_0001690g0020	Up(1320)	5.8651	3.02217	0.919568	3.28651	0.00101438	0.107716	2	1	1	10	14	7
Nitab4.5_0003082g0040	Down(1123)	103.554	-1.20629	0.36714	-3.28564	0.00101751	0.107761	129	191	132	56	79	50
Nitab4.5_0007845g0050	Down(1123)	5.09368	-4.74845	1.44567	-3.28461	0.00102123	0.107869	7	5	18	1	0	0
Nitab4.5_0003030g0080	Up(1320)	30.5835	1.34378	0.409748	3.27953	0.0010398	0.109127	17	23	14	41	46	42
Nitab4.5_0002193g0010	Up(1320)	6.59846	5.22043	1.59219	3.27876	0.00104262	0.109127	1	0	0	30	4	5
Nitab4.5_0004412g0020	Up(1320)	54.4954	1.11412	0.33992	3.27759	0.00104696	0.109127	33	38	36	81	65	73
Nitab4.5_0008003g0010	Up(1320)	152.003	3.09578	0.94461	3.27731	0.00104802	0.109127	70	6	21	364	326	127
Nitab4.5_0005816g0010	Up(1320)	16.6981	2.33182	0.711683	3.27649	0.00105106	0.109127	9	2	6	29	38	16
Nitab4.5_0000435g0120	Up(1320)	10.144	3.85104	1.17564	3.27569	0.00105404	0.109127	1	0	3	16	6	32
Nitab4.5_0006213g0030	Up(1320)	13.8366	1.92107	0.586561	3.27514	0.00105608	0.109127	3	8	7	20	20	24
Nitab4.5_0001102g0030	Up(1320)	4.95095	3.83426	1.17103	3.27426	0.00105939	0.109127	1	0	1	9	8	10
Nitab4.5_0000568g0290	Up(1320)	124.643	1.44227	0.440528	3.27396	0.00106053	0.109127	80	45	81	159	213	164
Nitab4.5_0000014g0450	Down(1123)	44.3726	-2.32184	0.709304	-3.27341	0.0010626	0.109127	33	143	59	13	11	19
Nitab4.5_0000278g0160	Up(1320)	328.771	1.05213	0.321434	3.27325	0.0010632	0.109127	236	251	180	545	370	394
Nitab4.5_0005409g0020	Down(1123)	29.4822	-2.63582	0.805953	-3.27044	0.00107381	0.109528	30	102	30	12	3	9
Nitab4.5_0004692g0020	Up(1320)	203.193	1.32591	0.405619	3.26885	0.00107984	0.109707	120	145	97	399	210	250
Nitab4.5_0014466g0010	Up(1320)	532.946	1.33112	0.407479	3.26673	0.00108799	0.109952	312	328	302	1119	562	584
Nitab4.5_0005133g0050	Down(1123)	43.6952	-1.66578	0.510139	-3.26535	0.00109331	0.109952	80	84	44	17	30	15
Nitab4.5_0000527g0160	Down(1123)	7929.25	-1.02594	0.314194	-3.26533	0.00109338	0.109952	11395	13129	8696	5155	6274	4029
Nitab4.5_0000956g0110	Down(1123)	5.46761	-3.91326	1.19879	-3.26433	0.00109722	0.109952	14	12	6	1	0	1
Nitab4.5_0005905g0020	Up(1320)	17.7009	2.28729	0.700735	3.26413	0.001098	0.109952	3	11	5	32	41	15
Nitab4.5_0006999g0030	Down(1123)	850.549	-1.4357	0.439969	-3.26319	0.00110167	0.109952	1566	1198	1087	345	661	351
Nitab4.5_0002854g0070	Up(1320)	379.17	1.99948	0.613019	3.26169	0.00110751	0.109952	214	117	137	737	268	759
Nitab4.5_0000227g0330	Down(1123)	39.1767	-2.15592	0.6611	-3.26111	0.00110979	0.109952	63	80	57	11	27	5
Nitab4.5_0002205g0010	Down(1123)	1016.62	-2.53853	0.778862	-3.25928	0.00111695	0.109952	641	3241	1619	252	508	134
Nitab4.5_0000613g0080	Down(1123)	49.8857	-1.54498	0.474109	-3.25869	0.00111927	0.109952	88	71	71	25	16	33
Nitab4.5_0003697g0020	Down(1123)	65.8116	-1.03428	0.317475	-3.25782	0.00112272	0.109952	92	98	85	39	48	40
Nitab4.5_0006055g0060	Up(1320)	53.8353	2.24263	0.688407	3.25771	0.00112316	0.109952	19	16	23	170	49	48
Nitab4.5_0000377g0110	Up(1320)	19.5289	5.86568	1.80057	3.25768	0.00112328	0.109952	0	0	2	7	105	4
Nitab4.5_0004952g0030	Down(1123)	172.285	-1.40512	0.431343	-3.25754	0.00112381	0.109952	201	370	215	122	95	64
Nitab4.5_0001110g0100	Up(1320)	5.49408	3.38341	1.03884	3.25691	0.00112631	0.109952	1	1	1	11	14	5
Nitab4.5_0002738g0020	Down(1123)	85.3314	-1.54393	0.474463	-3.25406	0.00113768	0.11079	123	160	114	31	67	31
Nitab4.5_0000020g0090	Down(1123)	46.8454	-1.68705	0.518741	-3.2522	0.00114517	0.111169	73	77	72	11	32	22
Nitab4.5_0000341g0060	Down(1123)	50.9287	-1.18397	0.364108	-3.25171	0.00114713	0.111169	75	67	77	32	36	24
Nitab4.5_0002639g0030	Up(1320)	8.69467	3.6169	1.11329	3.24883	0.0011588	0.112015	0	0	4	22	17	9
Nitab4.5_0007728g0030	Down(1123)	24.9464	-2.23272	0.687378	-3.24818	0.00116148	0.112015	70	29	28	8	13	5
Nitab4.5_0000417g0100	Up(1320)	5.77034	5.0229	1.54717	3.24651	0.0011683	0.112053	1	0	0	25	5	4
Nitab4.5_0001293g0040	Up(1320)	218.427	1.06902	0.329447	3.24488	0.00117502	0.112053	158	137	142	376	253	246
Nitab4.5_0000174g0170	Down(1123)	141.684	-2.57104	0.792593	-3.24383	0.00117933	0.112053	95	560	125	36	36	47
Nitab4.5_0008991g0010	Down(1123)	211.551	-1.4063	0.43357	-3.24355	0.00118052	0.112053	247	451	267	130	141	74
Nitab4.5_0005743g0010	Down(1123)	12.0108	-3.44473	1.06227	-3.24281	0.00118355	0.112053	26	39	5	1	4	1
Nitab4.5_0006235g0010	Up(1320)	7.66125	3.08387	0.951032	3.24266	0.0011842	0.112053	1	1	3	24	9	8
Nitab4.5_0009260g0030	Down(1123)	128.808	-1.02921	0.317409	-3.24253	0.00118475	0.112053	155	220	165	80	99	71
Nitab4.5_0003251g0040	Down(1123)	4370.51	-1.49185	0.460192	-3.24181	0.00118775	0.112053	8198	6403	5413	1853	3409	1542
Nitab4.5_0008989g0020	Down(1123)	36.6285	-1.75322	0.540966	-3.2409	0.00119154	0.112053	58	87	33	14	16	19
Nitab4.5_0001774g0090	Down(1123)	5.02176	-4.73804	1.46208	-3.24061	0.00119275	0.112053	4	20	7	0	1	0
Nitab4.5_0000425g0120	Down(1123)	24.078	-1.51814	0.468618	-3.23962	0.0011969	0.11213	41	37	33	17	12	8
Nitab4.5_0000883g0020	Down(1123)	3.71373	-5.3136	1.64047	-3.23908	0.00119917	0.11213	4	18	2	0	0	0
Nitab4.5_0001422g0120	Down(1123)	308.802	-1.59562	0.493079	-3.23602	0.00121207	0.112998	547	495	401	242	134	84
Nitab4.5_0004689g0010	Down(1123)	7.26464	-3.28648	1.01574	-3.23554	0.00121412	0.112998	8	26	8	1	2	1
Nitab4.5_0003291g0010	Up(1320)	9.41636	3.78013	1.16864	3.23465	0.00121794	0.11309	1	2	1	33	3	16
Nitab4.5_0004850g0010	Down(1123)	219.239	-1.87737	0.58055	-3.23379	0.00122161	0.113168	240	261	556	78	134	66
Nitab4.5_0000803g0050	Up(1320)	1092.4	2.9085	0.899944	3.23187	0.00122983	0.113446	357	59	362	1860	3253	686
Nitab4.5_0000190g0030	Down(1123)	77.1713	-2.00686	0.620979	-3.23176	0.0012303	0.113446	79	215	97	17	42	31
Nitab4.5_0007024g0020	Up(1320)	23.6762	2.06626	0.639676	3.23017	0.00123715	0.113815	8	5	15	46	46	22
Nitab4.5_0001675g0020	Up(1320)	13.828	2.4886	0.771942	3.22382	0.00126492	0.115836	7	4	2	34	11	24
Nitab4.5_0000319g0290	Up(1320)	5.18442	4.86161	1.50862	3.22256	0.00127052	0.116082	1	0	0	20	3	7
Nitab4.5_0000349g0130	Down(1123)	17980.2	-1.01328	0.314994	-3.21682	0.00129622	0.11816	24020	28045	22839	10985	15289	8993
Nitab4.5_0000671g0200	Down(1123)	122.016	-1.81428	0.564309	-3.21504	0.00130425	0.118621	198	134	251	32	51	73
Nitab4.5_0003324g0150	Up(1320)	8.35829	2.65405	0.826237	3.21222	0.00131714	0.119498	3	0	4	14	12	16
Nitab4.5_0004221g0030	Up(1320)	14.1728	1.76621	0.549942	3.21162	0.00131987	0.119498	7	6	7	23	27	15
Nitab4.5_0009630g0010	Up(1320)	21.5343	1.96876	0.613315	3.21003	0.00132719	0.119888	13	5	9	50	28	24
Nitab4.5_0000540g0010	Down(1123)	84.2723	-1.183	0.368708	-3.20851	0.00133425	0.120254	99	134	131	63	54	36
Nitab4.5_0001190g0040	Down(1123)	2494.88	-1.11802	0.34861	-3.20707	0.00134092	0.120306	3240	3694	3673	1283	2093	1270
Nitab4.5_0011108g0010	Down(1123)	296.687	-3.10456	0.968361	-3.206	0.00134596	0.120306	106	1364	251	44	56	79
Nitab4.5_0005389g0040	Up(1320)	65.303	1.45935	0.455351	3.2049	0.0013511	0.120306	45	22	40	97	90	94
Nitab4.5_0001265g0070	Down(1123)	70.6482	-1.11489	0.347876	-3.20486	0.0013513	0.120306	89	94	116	44	43	44
Nitab4.5_0002757g0040	Down(1123)	82.4052	-2.18382	0.681437	-3.20472	0.00135192	0.120306	69	275	87	22	34	31
Nitab4.5_0000128g0090	Down(1123)	159.466	-1.07544	0.335602	-3.20451	0.0013529	0.120306	174	234	263	108	109	86
Nitab4.5_0000859g0120	Down(1123)	17.3131	-2.33452	0.728692	-3.20371	0.0013567	0.120375	17	56	19	6	7	4
Nitab4.5_0003495g0050	Up(1320)	255.271	1.58363	0.494452	3.20279	0.00136104	0.120493	126	130	140	385	567	193
Nitab4.5_0000833g0010	Up(1320)	68.149	1.97346	0.617678	3.19496	0.0013985	0.12289	38	18	29	78	74	160
Nitab4.5_0004389g0080	Down(1123)	53.1392	-3.08969	0.967072	-3.19489	0.00139885	0.12289	28	213	64	4	21	8
Nitab4.5_0005019g0070	Down(1123)	225.473	-1.12707	0.352879	-3.19393	0.00140351	0.12289	236	414	317	132	138	145
Nitab4.5_0002080g0060	Up(1320)	117.468	1.06954	0.335015	3.19251	0.00141044	0.123227	79	86	71	201	131	138
Nitab4.5_0000310g0140	Up(1320)	4.79471	3.79559	1.18987	3.18993	0.00142309	0.123677	1	1	0	7	8	11
Nitab4.5_0002691g0080	Up(1320)	915.641	1.67221	0.524274	3.18956	0.00142489	0.123677	709	294	344	1748	1189	1183
Nitab4.5_0005016g0020	Up(1320)	35.6879	1.37954	0.432662	3.1885	0.00143013	0.123863	15	28	19	46	61	45
Nitab4.5_0000525g0080	Down(1123)	211.171	-1.65511	0.519423	-3.18643	0.00144038	0.123987	210	563	242	91	121	88
Nitab4.5_0004946g0040	Up(1320)	245.294	1.64631	0.516667	3.18639	0.00144058	0.123987	166	107	95	565	327	220
Nitab4.5_0000250g0070	Up(1320)	74.161	1.46996	0.461387	3.18596	0.00144277	0.123987	43	29	49	85	105	127
Nitab4.5_0005707g0010	Up(1320)	80.5067	1.75172	0.55002	3.18483	0.00144838	0.123987	52	31	31	156	68	139
Nitab4.5_0000041g0020	Up(1320)	226.497	3.16529	0.993913	3.18467	0.00144917	0.123987	82	9	47	647	107	442
Nitab4.5_0000057g0280	Up(1320)	89.2453	2.54366	0.79877	3.18447	0.00145019	0.123987	27	16	37	137	47	251
Nitab4.5_0009387g0020	Up(1320)	4.1806	4.53012	1.42316	3.18313	0.0014569	0.124153	0	1	0	5	5	13
Nitab4.5_0001701g0210	Down(1123)	267.375	-1.35896	0.427047	-3.18223	0.00146146	0.124153	300	583	327	125	188	129
Nitab4.5_0002003g0070	Up(1320)	21.1137	1.82915	0.575186	3.18011	0.0014722	0.124535	10	13	6	35	21	40
Nitab4.5_0003328g0120	Down(1123)	1416.58	-1.60808	0.505842	-3.17902	0.00147772	0.124737	1980	2787	1905	665	1071	356
Nitab4.5_0009044g0040	Down(1123)	124.053	-1.81891	0.572394	-3.17773	0.00148434	0.125032	111	332	168	44	76	42
Nitab4.5_0006458g0010	Up(1320)	797.043	1.43684	0.452948	3.1722	0.0015129	0.127009	562	367	400	1693	886	879
Nitab4.5_0007728g0020	Down(1123)	148.897	-1.62065	0.510932	-3.17195	0.00151418	0.127009	323	149	219	73	95	49
Nitab4.5_0003233g0010	Up(1320)	83.8115	2.19542	0.692907	3.16842	0.00153269	0.128293	53	13	26	207	110	93
Nitab4.5_0009901g0020	Up(1320)	114.253	2.0173	0.637	3.16688	0.00154086	0.128704	69	27	43	195	96	240
Nitab4.5_0000238g0030	Down(1123)	2.51246	-4.75172	1.50088	-3.16595	0.00154578	0.128704	2	10	4	0	0	0
Nitab4.5_0005743g0020	Up(1320)	204.574	1.67532	0.529252	3.16545	0.00154845	0.128704	113	60	126	448	258	221
Nitab4.5_0003322g0050	Down(1123)	13.7122	-6.21328	1.9631	-3.16503	0.00155067	0.128704	6	82	1	0	1	0
Nitab4.5_0012646g0010	Up(1320)	374.728	1.35236	0.427359	3.16446	0.00155372	0.128704	202	177	271	742	452	405
Nitab4.5_0001579g0060	Up(1320)	6491.38	1.94601	0.615296	3.16272	0.00156302	0.129206	3674	1276	3220	13754	11197	5869
Nitab4.5_0003157g0020	Up(1320)	1017.98	1.68918	0.534246	3.16181	0.00156793	0.129344	553	395	538	2452	869	1286
Nitab4.5_0012670g0030	Down(1123)	306.785	-1.09598	0.346753	-3.16069	0.00157395	0.129406	330	597	384	203	196	177
Nitab4.5_0004880g0010	Up(1320)	14.7072	1.93781	0.613139	3.16047	0.00157516	0.129406	9	7	3	20	31	18
Nitab4.5_0007063g0030	Up(1320)	335.731	1.06434	0.336925	3.15897	0.00158328	0.129416	238	191	242	433	552	358
Nitab4.5_0002827g0050	Up(1320)	5.17635	3.90082	1.23519	3.15806	0.00158824	0.129416	2	0	0	7	8	13
Nitab4.5_0008794g0020	Down(1123)	25.4362	-2.22668	0.705461	-3.15635	0.00159755	0.129909	27	78	28	5	9	12
Nitab4.5_0002399g0030	Up(1320)	12.7091	1.851	0.587566	3.15028	0.00163112	0.132101	6	4	7	16	20	22
Nitab4.5_0000880g0110	Down(1123)	53.3963	-1.6687	0.529863	-3.14931	0.00163657	0.132176	62	121	72	20	19	35
Nitab4.5_0001925g0260	Up(1320)	130.802	1.20047	0.381238	3.14887	0.00163904	0.132176	75	83	88	212	129	193
Nitab4.5_0000021g0800	Up(1320)	150.254	1.33917	0.425603	3.14652	0.00165227	0.132668	88	76	99	294	151	191
Nitab4.5_0000043g0310	Up(1320)	155.437	1.43703	0.456769	3.14608	0.00165473	0.132668	105	101	56	292	242	143
Nitab4.5_0001485g0150	Up(1320)	17.7505	2.01702	0.641563	3.14392	0.00166702	0.133385	3	11	8	19	32	32
Nitab4.5_0004821g0030	Up(1320)	3.41541	4.22595	1.34463	3.14283	0.00167321	0.133612	0	0	1	7	5	7
Nitab4.5_0000132g0530	Up(1320)	920.077	1.72827	0.550194	3.14121	0.00168252	0.13382	691	348	281	1801	962	1393
Nitab4.5_0008374g0020	Down(1123)	966.146	-1.22672	0.390783	-3.13914	0.00169442	0.134499	1015	1963	1270	594	687	433
Nitab4.5_0000548g0110	Down(1123)	1703.19	-1.18541	0.377788	-3.13775	0.00170249	0.13461	1788	3161	2448	865	1285	913
Nitab4.5_0000622g0110	Down(1123)	49.1663	-1.83785	0.585726	-3.13774	0.00170256	0.13461	47	132	64	23	28	13
Nitab4.5_0000102g0450	Down(1123)	5.36185	-3.24822	1.03579	-3.13599	0.00171273	0.135146	6	10	14	1	1	1
Nitab4.5_0002222g0050	Up(1320)	27.1192	1.52545	0.486674	3.13443	0.00172186	0.135256	16	9	18	42	36	40
Nitab4.5_0008912g0020	Up(1320)	2.74909	4.94771	1.5787	3.13404	0.00172419	0.135256	0	0	0	8	1	7
Nitab4.5_0000637g0030	Down(1123)	727.802	-1.29442	0.41302	-3.13402	0.00172428	0.135256	1190	1238	800	454	543	259
Nitab4.5_0017306g0010	Up(1320)	65.9114	1.89706	0.605681	3.13211	0.00173555	0.135607	28	44	16	151	110	51
Nitab4.5_0009821g0010	Down(1123)	9804.96	-1.24636	0.398038	-3.13125	0.00174064	0.135739	9924	16982	16064	4815	5535	6595
Nitab4.5_0001472g0080	Up(1320)	9.71129	5.78689	1.84862	3.13038	0.00174581	0.135877	0	0	1	50	1	7
Nitab4.5_0008257g0010	Up(1320)	44.7471	1.55246	0.496157	3.12897	0.00175419	0.13619	19	29	23	94	42	61
Nitab4.5_0014741g0010	Up(1320)	8.32667	2.23499	0.714383	3.12856	0.00175666	0.13619	4	2	3	14	10	16
Nitab4.5_0009758g0010	Down(1123)	11.5485	-2.22621	0.711774	-3.12769	0.00176183	0.136254	11	21	27	3	6	3
Nitab4.5_0008588g0010	Up(1320)	23.7128	1.53486	0.490796	3.12728	0.0017643	0.136254	12	15	11	38	45	22
Nitab4.5_0000175g0410	Down(1123)	93.4576	-1.86681	0.597192	-3.12598	0.00177215	0.136423	77	228	156	25	55	38
Nitab4.5_0003680g0030	Up(1320)	14.3481	1.99946	0.639668	3.12578	0.00177333	0.136423	8	8	2	30	19	19
Nitab4.5_0000106g0220	Up(1320)	53.2828	1.41355	0.452495	3.12391	0.00178467	0.13699	35	25	30	101	82	48
Nitab4.5_0013721g0010	Down(1123)	68.1341	-1.3275	0.425013	-3.12343	0.00178755	0.13699	103	96	103	56	28	31
Nitab4.5_0001047g0020	Down(1123)	186.258	-1.23843	0.396734	-3.12156	0.00179896	0.1376	299	338	182	91	123	111
Nitab4.5_0003558g0070	Up(1320)	44.6088	1.79932	0.577683	3.11471	0.00184125	0.140297	14	13	34	82	58	64
Nitab4.5_0002456g0060	Up(1320)	15.6418	3.92003	1.26009	3.11091	0.00186513	0.141846	5	1	0	13	65	10
Nitab4.5_0003785g0010	Up(1320)	38.4138	1.86317	0.599107	3.10992	0.00187137	0.14205	20	12	19	77	30	69
Nitab4.5_0000173g0290	Down(1123)	36.6581	-1.53477	0.493875	-3.1076	0.00188614	0.142852	43	80	48	20	13	22
Nitab4.5_0002682g0040	Up(1320)	152.657	1.07697	0.347108	3.1027	0.00191763	0.144625	115	112	79	257	197	160
Nitab4.5_0004335g0010	Down(1123)	72.5211	-1.27922	0.41249	-3.10122	0.00192725	0.144625	97	104	117	36	34	53
Nitab4.5_0000647g0190	Down(1123)	1511.82	-1.71697	0.553697	-3.10092	0.00192921	0.144625	2592	2376	2227	460	1217	420
Nitab4.5_0005083g0010	Down(1123)	193.248	-1.46993	0.474064	-3.10071	0.00193058	0.144625	356	298	229	154	68	82
Nitab4.5_0004506g0120	Down(1123)	181.695	-2.8415	0.916611	-3.1	0.00193519	0.144625	124	731	170	14	62	53
Nitab4.5_0003773g0020	Up(1320)	262.535	1.09246	0.35243	3.0998	0.0019365	0.144625	172	194	156	418	258	372
Nitab4.5_0000147g0420	Up(1320)	649.767	1.13589	0.366586	3.09855	0.00194467	0.144625	410	554	310	1120	762	758
Nitab4.5_0001401g0110	Up(1320)	6.56012	2.5328	0.817432	3.09849	0.0019451	0.144625	1	2	3	15	8	10
Nitab4.5_0000184g0280	Down(1123)	191.603	-1.98158	0.639589	-3.0982	0.00194698	0.144625	225	589	160	53	99	75
Nitab4.5_0000103g0130	Up(1320)	91.6679	1.90942	0.616354	3.09793	0.00194877	0.144625	45	32	42	259	82	92
Nitab4.5_0005520g0010	Down(1123)	5.35017	-5.83727	1.88572	-3.09551	0.00196476	0.145506	2	31	2	0	0	0
Nitab4.5_0004203g0010	Down(1123)	473.663	-1.72198	0.556368	-3.09503	0.00196792	0.145506	380	1300	622	215	256	180
Nitab4.5_0000598g0020	Up(1320)	512.035	2.59911	0.840432	3.09259	0.0019842	0.14633	220	43	178	980	1360	307
Nitab4.5_0009332g0020	Down(1123)	665.602	-1.39759	0.452025	-3.09185	0.00198916	0.14633	856	1284	879	223	428	415
Nitab4.5_0012294g0050	Down(1123)	34.2283	-3.37277	1.09091	-3.09171	0.00199007	0.14633	21	107	69	1	15	2
Nitab4.5_0001243g0040	Up(1320)	34.7932	1.90641	0.617101	3.08931	0.00200623	0.147248	11	10	24	79	52	33
Nitab4.5_0010218g0020	Up(1320)	30.9835	1.37047	0.444023	3.08648	0.00202542	0.147966	18	23	13	36	50	45
Nitab4.5_0002780g0130	Down(1123)	139.673	-2.13879	0.692995	-3.0863	0.00202663	0.147966	104	471	152	46	68	39
Nitab4.5_0005133g0020	Down(1123)	13991.4	-1.22901	0.398902	-3.08098	0.00206322	0.149414	19790	22876	18437	8267	11544	5112
Nitab4.5_0000316g0290	Up(1320)	13.619	1.87754	0.609614	3.07988	0.00207084	0.149414	4	5	9	27	16	20
Nitab4.5_0000322g0010	Up(1320)	61.4942	1.4014	0.455081	3.07945	0.00207383	0.149414	40	37	28	83	64	112
Nitab4.5_0001040g0130	Up(1320)	139.876	1.17766	0.382449	3.07926	0.00207518	0.149414	82	78	105	253	171	151
Nitab4.5_0000826g0270	Down(1123)	19.2795	-2.76063	0.896885	-3.07802	0.00208381	0.149414	25	53	28	6	9	0
Nitab4.5_0002470g0040	Up(1320)	6.9067	3.72284	1.20964	3.07765	0.00208638	0.149414	3	0	0	21	6	11
Nitab4.5_0002094g0070	Up(1320)	20.4026	1.58057	0.513571	3.07761	0.00208667	0.149414	8	15	9	37	23	30
Nitab4.5_0002051g0020	Up(1320)	9.80742	2.01118	0.653635	3.07691	0.00209158	0.149414	5	2	5	17	13	16
Nitab4.5_0000568g0090	Down(1123)	119.344	-1.29352	0.420426	-3.07669	0.00209309	0.149414	129	178	218	54	73	75
Nitab4.5_0000777g0080	Up(1320)	3.80559	4.39096	1.42922	3.07228	0.00212433	0.151191	0	1	0	7	3	11
Nitab4.5_0000350g0260	Up(1320)	81.5325	2.24656	0.731369	3.07172	0.00212832	0.151206	53	13	21	102	97	189
Nitab4.5_0010074g0010	Up(1320)	149.516	1.11021	0.361967	3.06717	0.00216095	0.152061	94	91	108	255	157	190
Nitab4.5_0007429g0030	Up(1320)	28.6118	2.01128	0.655775	3.06703	0.00216199	0.152061	7	9	19	70	30	36
Nitab4.5_0008168g0010	Down(1123)	780.193	-1.06193	0.346259	-3.06686	0.00216321	0.152061	779	1430	1091	492	551	446
Nitab4.5_0001603g0050	Up(1320)	26.4679	1.39653	0.455446	3.0663	0.00216725	0.152077	18	12	15	35	35	42
Nitab4.5_0001242g0140	Up(1320)	15.5813	2.93758	0.958822	3.06374	0.00218586	0.153114	2	2	7	28	8	43
Nitab4.5_0004582g0080	Up(1320)	11.6095	2.46655	0.805438	3.06237	0.00219595	0.153551	6	2	3	34	15	10
Nitab4.5_0000562g0020	Up(1320)	1410.8	1.49474	0.488596	3.05925	0.00221895	0.154607	1086	554	639	2590	1452	2077
Nitab4.5_0000068g0150	Down(1123)	6.21648	-2.66228	0.870273	-3.05913	0.0022198	0.154607	13	7	13	2	2	1
Nitab4.5_0000269g0090	Down(1123)	21.8107	-2.43582	0.796506	-3.05813	0.00222724	0.154607	21	80	17	7	6	7
Nitab4.5_0000848g0010	Up(1320)	38.2836	1.33753	0.43737	3.05813	0.00222725	0.154607	21	19	27	53	45	62
Nitab4.5_0003159g0030	Up(1320)	626.727	1.71116	0.559623	3.0577	0.00223041	0.154607	246	218	436	1172	1210	493
Nitab4.5_0010486g0010	Down(1123)	619.772	-1.23558	0.404208	-3.0568	0.00223716	0.154806	1134	851	715	425	437	238
Nitab4.5_0001366g0100	Up(1320)	123.786	2.48698	0.813881	3.0557	0.00224535	0.155104	53	12	49	314	83	220
Nitab4.5_0002352g0120	Up(1320)	109.092	1.44336	0.472433	3.05517	0.00224935	0.155112	50	73	60	143	236	96
Nitab4.5_0001990g0010	Down(1123)	8.69062	-4.65105	1.52315	-3.05356	0.00226141	0.155674	4	41	9	2	0	0
Nitab4.5_0000705g0020	Down(1123)	27.7301	-2.22965	0.730814	-3.05092	0.00228143	0.156408	27	93	26	10	13	6
Nitab4.5_0005040g0030	Up(1320)	15.756	1.77658	0.582822	3.04824	0.00230186	0.157105	10	5	7	20	33	19
Nitab4.5_0000050g0160	Up(1320)	4.23315	4.55571	1.49666	3.04391	0.00233529	0.158747	1	0	0	14	2	8
Nitab4.5_0002758g0040	Down(1123)	205.324	-1.81969	0.597878	-3.04358	0.00233785	0.158747	188	564	261	74	134	61
Nitab4.5_0002158g0070	Up(1320)	1926.49	1.4357	0.472045	3.04144	0.00235446	0.159333	1395	692	1108	3364	2087	2811
Nitab4.5_0002902g0060	Down(1123)	225.272	-1.8283	0.601436	-3.03989	0.00236668	0.159732	193	574	341	89	149	57
Nitab4.5_0001463g0050	Up(1320)	14.4841	1.88507	0.620157	3.03967	0.00236836	0.159732	5	5	9	17	20	29
Nitab4.5_0011765g0020	Down(1123)	131.738	-1.49114	0.490931	-3.03738	0.00238645	0.160471	235	143	220	58	100	47
Nitab4.5_0011083g0020	Up(1320)	6.9451	5.28773	1.74095	3.03727	0.00238735	0.160471	1	0	0	9	1	28
Nitab4.5_0001381g0120	Up(1320)	28.0975	2.55485	0.841897	3.03464	0.00240825	0.161114	4	5	16	85	23	35
Nitab4.5_0012173g0020	Down(1123)	18.2764	-2.97128	0.979296	-3.0341	0.00241257	0.161114	9	74	21	4	2	6
Nitab4.5_0000625g0060	Down(1123)	75.8821	-1.05326	0.347188	-3.03369	0.00241585	0.161114	111	106	101	47	62	37
Nitab4.5_0001727g0100	Up(1320)	290.688	1.08868	0.358877	3.03358	0.00241668	0.161114	211	211	157	370	322	460
Nitab4.5_0002848g0010	Down(1123)	37.9243	-1.97042	0.649548	-3.03353	0.00241709	0.161114	35	115	42	12	15	18
Nitab4.5_0001041g0010	Up(1320)	61.9499	1.19363	0.393662	3.03212	0.00242846	0.161602	43	50	25	88	88	78
Nitab4.5_0000662g0180	Up(1320)	6.14184	3.55147	1.17194	3.03043	0.00244207	0.162237	0	1	2	22	6	6
Nitab4.5_0000783g0180	Down(1123)	473.742	-2.06234	0.681036	-3.02824	0.00245981	0.162652	505	969	909	83	337	122
Nitab4.5_0000297g0310	Down(1123)	14.7478	-2.76505	0.913135	-3.02808	0.00246114	0.162652	12	53	17	1	5	5
Nitab4.5_0004085g0050	Up(1320)	2.14154	4.60478	1.52105	3.02736	0.00246698	0.162652	0	0	0	7	5	1
Nitab4.5_0007434g0040	Up(1320)	8.66375	2.11441	0.698475	3.02718	0.00246848	0.162652	3	2	5	14	11	16
Nitab4.5_0001332g0140	Down(1123)	40.6393	-1.28825	0.425565	-3.02715	0.00246869	0.162652	73	56	50	30	23	17
Nitab4.5_0022126g0010	Down(1123)	13.7773	-2.37944	0.786393	-3.02576	0.00248007	0.162676	42	13	16	5	3	5
Nitab4.5_0007910g0020	Down(1123)	5.35412	-5.83798	1.92952	-3.02562	0.00248126	0.162676	1	31	3	0	0	0
Nitab4.5_0006392g0060	Down(1123)	147.318	-1.05441	0.34859	-3.02479	0.00248802	0.162767	196	260	166	93	82	105
Nitab4.5_0001311g0150	Up(1320)	15.9184	1.5686	0.518661	3.02434	0.0024918	0.162767	7	10	8	19	29	22
Nitab4.5_0025830g0010	Up(1320)	5.53253	4.04617	1.33804	3.02394	0.00249505	0.162767	0	2	0	18	4	9
Nitab4.5_0000509g0030	Up(1320)	6.71812	3.69137	1.22112	3.02294	0.0025033	0.162767	2	1	0	15	3	18
Nitab4.5_0010614g0020	Down(1123)	16.1035	-1.79005	0.592156	-3.02293	0.00250343	0.162767	20	34	24	4	7	10
Nitab4.5_0002066g0130	Up(1320)	1.8341	4.37893	1.44901	3.02202	0.00251096	0.162767	0	0	0	6	3	2
Nitab4.5_0004103g0030	Up(1320)	25.6706	2.97207	0.983481	3.02199	0.00251119	0.162767	5	6	7	96	7	33
Nitab4.5_0017570g0010	Up(1320)	377.528	1.49552	0.494993	3.02129	0.00251701	0.162879	208	141	258	410	503	702
Nitab4.5_0002543g0130	Up(1320)	20.0061	2.37867	0.787931	3.01888	0.00253711	0.163915	5	7	8	40	10	47
Nitab4.5_0000212g0270	Up(1320)	332.694	1.27082	0.421239	3.01686	0.0025541	0.164441	197	254	159	676	401	324
Nitab4.5_0008580g0020	Up(1320)	2562.87	1.26489	0.419372	3.01616	0.00255997	0.164441	2172	1179	1298	4283	3420	2999
Nitab4.5_0003743g0090	Down(1123)	3.6235	-4.25097	1.40957	-3.0158	0.00256304	0.164441	5	13	4	0	1	0
Nitab4.5_0001159g0170	Down(1123)	92.5096	-1.49449	0.495712	-3.01483	0.00257124	0.164441	160	112	149	28	57	56
Nitab4.5_0001232g0090	Down(1123)	13.9561	-2.43991	0.809309	-3.01481	0.00257139	0.164441	29	31	14	3	9	1
Nitab4.5_0002736g0010	Down(1123)	75.2739	-1.35192	0.448473	-3.01449	0.00257409	0.164441	93	120	123	30	61	34
Nitab4.5_0001249g0050	Up(1320)	21.5927	1.57593	0.523006	3.01321	0.00258498	0.164769	8	16	10	44	27	25
Nitab4.5_0000568g0200	Up(1320)	6.78517	3.69388	1.22601	3.01292	0.00258747	0.164769	2	0	1	12	23	3
Nitab4.5_0000188g0090	Up(1320)	1.86628	4.39332	1.45864	3.01194	0.00259587	0.164998	0	0	0	2	6	3
Nitab4.5_0011556g0020	Down(1123)	952.772	-1.00125	0.332473	-3.01153	0.00259934	0.164998	1101	1588	1276	561	803	511
Nitab4.5_0002694g0010	Up(1320)	48.0705	2.56334	0.853166	3.00451	0.00266011	0.16823	3	26	15	144	50	52
Nitab4.5_0001423g0120	Down(1123)	85.9528	-2.62996	0.875808	-3.0029	0.00267424	0.16868	43	355	79	22	33	16
Nitab4.5_0001727g0010	Up(1320)	197.627	1.27219	0.42399	3.00052	0.00269518	0.169282	167	98	93	303	235	282
Nitab4.5_0001891g0040	Up(1320)	31.643	2.23989	0.746596	3.00014	0.00269854	0.169282	20	6	8	64	24	64
Nitab4.5_0003925g0010	Up(1320)	37.2873	2.04204	0.680741	2.99974	0.0027021	0.169282	7	14	24	84	67	29
Nitab4.5_0002265g0140	Down(1123)	127.917	-1.23499	0.411946	-2.99795	0.00271805	0.169742	133	238	190	59	93	72
Nitab4.5_0001003g0020	Down(1123)	404.532	-1.73793	0.579766	-2.99763	0.00272084	0.169742	476	888	588	176	299	84
Nitab4.5_0000552g0040	Down(1123)	54.3009	-1.29051	0.430744	-2.99601	0.00273539	0.170383	66	93	81	21	36	35
Nitab4.5_0000419g0060	Down(1123)	116.35	-1.50773	0.503431	-2.99492	0.00274516	0.17062	93	256	191	71	58	50
Nitab4.5_0000460g0040	Up(1320)	59.8576	1.03174	0.344552	2.99443	0.0027496	0.17062	44	40	38	88	68	80
Nitab4.5_0000232g0330	Down(1123)	45.2678	-2.85467	0.953411	-2.99416	0.00275201	0.17062	23	198	36	6	13	13
Nitab4.5_0005164g0030	Up(1320)	11075.9	2.47695	0.827622	2.99285	0.00276387	0.17109	6100	869	3292	17128	28495	10405
Nitab4.5_0001428g0100	Up(1320)	118.169	1.16194	0.388338	2.99208	0.00277081	0.171254	69	92	67	222	150	114
Nitab4.5_0003578g0010	Down(1123)	292.711	-1.10239	0.368601	-2.99073	0.00278309	0.171747	349	587	319	190	171	185
Nitab4.5_0006606g0020	Up(1320)	455.205	1.06065	0.354751	2.98985	0.00279112	0.171808	341	264	307	668	475	658
Nitab4.5_0006171g0070	Down(1123)	298.108	-1.25631	0.420215	-2.98968	0.00279269	0.171808	316	631	374	185	211	126
Nitab4.5_0000462g0110	Down(1123)	40.7536	-1.75415	0.586847	-2.98911	0.00279792	0.171865	54	99	45	17	11	26
Nitab4.5_0000833g0060	Down(1123)	1764.1	-1.06794	0.357818	-2.98458	0.00283969	0.174022	2512	2609	2305	1143	1499	746
Nitab4.5_0002621g0100	Up(1320)	12.9253	3.58731	1.2021	2.9842	0.00284324	0.174022	0	0	6	33	22	16
Nitab4.5_0005389g0010	Down(1123)	79.1504	-1.46933	0.49242	-2.98389	0.0028461	0.174022	81	181	104	34	56	34
Nitab4.5_0005954g0040	Up(1320)	5.19223	3.9214	1.31488	2.98234	0.00286058	0.174157	1	1	0	10	3	15
Nitab4.5_0001307g0030	Down(1123)	81.4942	-4.00296	1.34228	-2.98221	0.00286176	0.174157	38	366	90	0	9	18
Nitab4.5_0003792g0020	Down(1123)	11.3495	-4.41197	1.47963	-2.98181	0.00286548	0.174157	3	64	4	1	1	1
Nitab4.5_0004286g0030	Up(1320)	40.4414	2.11	0.707673	2.9816	0.00286746	0.174157	22	12	13	101	24	68
Nitab4.5_0000134g0030	Up(1320)	23829.4	1.71164	0.574121	2.98132	0.00287012	0.174157	16367	5094	12585	36133	39920	31606
Nitab4.5_0002208g0100	Down(1123)	67.028	-1.01787	0.341533	-2.98028	0.00287983	0.174278	85	89	104	49	47	35
Nitab4.5_0000651g0050	Up(1320)	11.0533	2.70279	0.906923	2.98017	0.00288084	0.174278	4	1	4	19	7	29
Nitab4.5_0010389g0040	Down(1123)	692.603	-1.8764	0.629799	-2.97937	0.00288842	0.174472	821	1319	1250	195	542	148
Nitab4.5_0002526g0100	Up(1320)	1487.92	1.25967	0.423077	2.97741	0.00290696	0.175161	1126	609	960	2457	1771	1953
Nitab4.5_0015177g0010	Up(1320)	26.3248	1.9284	0.647726	2.97718	0.0029091	0.175161	5	13	16	52	24	46
Nitab4.5_0005545g0030	Down(1123)	2262.32	-1.55825	0.52347	-2.97677	0.00291298	0.175161	3311	4148	3082	1233	1696	511
Nitab4.5_0002760g0050	Up(1320)	427.12	1.23485	0.415049	2.97519	0.00292803	0.175801	362	197	227	667	640	468
Nitab4.5_0003782g0060	Up(1320)	82.1013	1.28771	0.432916	2.97451	0.00293459	0.175846	68	44	36	144	109	92
Nitab4.5_0009074g0010	Down(1123)	349.99	-1.37829	0.463416	-2.97419	0.00293759	0.175846	391	618	566	180	282	117
Nitab4.5_0001134g0180	Up(1320)	49.7005	1.0343	0.347947	2.97259	0.00295299	0.176235	37	30	34	71	69	57
Nitab4.5_0001529g0030	Down(1123)	53.3496	-2.20316	0.741218	-2.97235	0.00295528	0.176235	59	127	89	12	38	7
Nitab4.5_0000231g0050	Up(1320)	322.389	1.81714	0.611636	2.97094	0.00296886	0.176235	100	237	113	730	248	500
Nitab4.5_0000287g0240	Up(1320)	842.22	1.12811	0.379924	2.96931	0.00298472	0.176235	728	441	465	1274	1029	1096
Nitab4.5_0001119g0060	Up(1320)	13.7927	2.76068	0.929787	2.96915	0.00298622	0.176235	5	3	3	12	51	9
Nitab4.5_0000519g0140	Down(1123)	3.93791	-4.35566	1.46711	-2.96887	0.00298899	0.176235	3	6	14	0	0	1
Nitab4.5_0003309g0060	Up(1320)	1.7206	4.26642	1.43723	2.9685	0.00299261	0.176235	0	0	0	2	4	4
Nitab4.5_0013227g0010	Up(1320)	146.993	1.05425	0.355343	2.96685	0.00300871	0.176809	88	86	121	176	212	194
Nitab4.5_0006069g0040	Down(1123)	852.533	-1.60625	0.541448	-2.96659	0.00301124	0.176809	899	1911	1221	418	623	219
Nitab4.5_0000912g0240	Up(1320)	49.9901	1.911	0.644639	2.96445	0.00303221	0.177304	20	21	24	63	38	125
Nitab4.5_0001567g0190	Down(1123)	39.7107	-1.34048	0.452234	-2.96412	0.00303547	0.177304	43	77	58	17	27	22
Nitab4.5_0002758g0060	Down(1123)	1.89088	-4.34359	1.46572	-2.96345	0.00304211	0.177304	2	7	3	0	0	0
Nitab4.5_0001759g0020	Up(1320)	9.39238	2.43727	0.822626	2.96279	0.00304866	0.177304	4	1	4	11	26	10
Nitab4.5_0000101g0430	Down(1123)	208.353	-1.04969	0.35432	-2.96254	0.00305112	0.177304	350	279	243	170	115	116
Nitab4.5_0002841g0020	Down(1123)	4.22321	-3.50781	1.18415	-2.96229	0.00305355	0.177304	10	7	7	1	0	1
Nitab4.5_0001725g0150	Down(1123)	4874.19	-1.07126	0.361652	-2.96213	0.0030552	0.177304	6505	8990	5207	3293	3782	2252
Nitab4.5_0004055g0020	Up(1320)	910.702	1.16637	0.393889	2.96116	0.00306482	0.177324	704	515	519	1699	972	1057
Nitab4.5_0000198g0130	Up(1320)	20.9445	1.33125	0.449633	2.96075	0.00306887	0.177324	12	13	12	33	25	30
Nitab4.5_0010755g0020	Down(1123)	38.6328	-1.50599	0.508826	-2.95973	0.00307911	0.177386	61	64	53	19	31	10
Nitab4.5_0002449g0060	Down(1123)	244.865	-1.10484	0.37333	-2.95942	0.00308218	0.177386	290	447	309	126	199	133
Nitab4.5_0011008g0020	Down(1123)	1561.92	-1.15177	0.389201	-2.95931	0.00308328	0.177386	1725	3123	1914	859	1216	788
Nitab4.5_0000552g0070	Up(1320)	44.0444	1.30151	0.440221	2.9565	0.00311149	0.178499	25	29	25	56	48	78
Nitab4.5_0000184g0210	Up(1320)	7.64611	2.52637	0.854513	2.9565	0.00311157	0.178499	4	1	2	21	11	7
Nitab4.5_0002288g0040	Down(1123)	6.42279	-3.09895	1.0487	-2.95503	0.00312636	0.178671	9	15	12	0	4	0
Nitab4.5_0000249g0080	Down(1123)	76.1976	-1.42619	0.482655	-2.95489	0.00312785	0.178671	119	129	98	23	57	41
Nitab4.5_0008335g0050	Down(1123)	197.178	-2.37751	0.804676	-2.95462	0.00313058	0.178671	138	597	312	26	116	46
Nitab4.5_0000377g0210	Up(1320)	54.6979	1.62206	0.549276	2.95309	0.00314608	0.178671	32	25	26	72	49	117
Nitab4.5_0003356g0060	Down(1123)	9.20291	-2.77764	0.940621	-2.95298	0.00314723	0.178671	19	27	5	4	2	1
Nitab4.5_0008527g0010	Down(1123)	102.698	-4.35615	1.47527	-2.95279	0.00314919	0.178671	8	599	36	2	7	18
Nitab4.5_0006991g0020	Down(1123)	2.78986	-4.90231	1.6603	-2.95267	0.00315036	0.178671	4	13	1	0	0	0
Nitab4.5_0003474g0010	Down(1123)	2695.17	-1.64663	0.557988	-2.95102	0.00316727	0.179376	2971	6902	3043	895	1922	1034
Nitab4.5_0001485g0050	Down(1123)	145.49	-2.31754	0.785692	-2.94968	0.00318103	0.179887	212	309	236	27	104	15
Nitab4.5_0003838g0030	Down(1123)	618.019	-1.61772	0.548516	-2.94926	0.00318531	0.179887	762	702	1397	206	436	253
Nitab4.5_0002532g0040	Down(1123)	3.44028	-4.15592	1.41052	-2.94637	0.00321529	0.181323	5	4	11	0	1	0
Nitab4.5_0013642g0020	Up(1320)	1.7013	4.25797	1.44619	2.94427	0.0032372	0.182301	0	0	0	2	5	3
Nitab4.5_0000838g0030	Up(1320)	68.8006	1.53075	0.52019	2.94268	0.00325385	0.182981	50	25	34	136	68	97
Nitab4.5_0004092g0040	Up(1320)	282.303	1.04582	0.355535	2.94153	0.00326595	0.183146	215	148	205	338	428	352
Nitab4.5_0006992g0060	Down(1123)	2013.16	-1.29626	0.440944	-2.93974	0.00328491	0.183951	3506	3249	2164	1256	1534	685
Nitab4.5_0000571g0240	Down(1123)	38.2168	-1.19208	0.406095	-2.93546	0.0033305	0.186242	48	66	52	24	29	16
Nitab4.5_0003910g0050	Down(1123)	3.78483	-4.30827	1.46821	-2.93437	0.00334227	0.186639	3	15	5	0	0	1
Nitab4.5_0005954g0060	Up(1320)	428.287	2.17948	0.743248	2.93237	0.00336384	0.187581	220	201	65	800	271	959
Nitab4.5_0000233g0180	Up(1320)	7.55115	3.06073	1.0444	2.93062	0.00338289	0.188218	4	1	0	6	16	17
Nitab4.5_0009611g0020	Down(1123)	261.876	-1.04014	0.355044	-2.9296	0.00339394	0.18847	415	309	365	163	213	131
Nitab4.5_0012027g0010	Up(1320)	3.04591	4.06252	1.38745	2.92804	0.00341103	0.189156	0	1	0	8	3	6
Nitab4.5_0004367g0130	Up(1320)	5.03053	2.76958	0.947088	2.92431	0.00345217	0.19025	2	1	1	13	6	7
Nitab4.5_0001130g0120	Up(1320)	25.5298	2.29546	0.78502	2.92408	0.00345479	0.19025	9	11	7	78	13	35
Nitab4.5_0000679g0050	Up(1320)	1.81801	4.36985	1.49448	2.92398	0.00345582	0.19025	0	0	0	5	5	1
Nitab4.5_0008022g0010	Up(1320)	525.247	1.3057	0.446601	2.92365	0.00345958	0.19025	398	206	326	937	624	648
Nitab4.5_0007437g0020	Down(1123)	111.242	-1.84537	0.631255	-2.92333	0.00346305	0.19025	90	281	177	27	69	46
Nitab4.5_0000905g0060	Down(1123)	2.4994	-4.74317	1.62262	-2.92315	0.00346514	0.19025	1	11	4	0	0	0
Nitab4.5_0000960g0040	Up(1320)	308.387	1.05305	0.360288	2.92281	0.00346888	0.19025	211	202	209	524	448	268
Nitab4.5_0002096g0120	Up(1320)	18.7843	2.81084	0.961977	2.92194	0.00347857	0.190493	3	11	1	59	14	25
Nitab4.5_0014016g0010	Up(1320)	2.84554	3.9661	1.35773	2.92113	0.00348763	0.190493	0	1	0	7	5	4
Nitab4.5_0000574g0090	Up(1320)	2382.28	1.23145	0.42181	2.91943	0.00350669	0.191273	2053	1099	1239	3876	2954	3019
Nitab4.5_0003816g0090	Up(1320)	38.3474	1.53015	0.524429	2.91774	0.00352573	0.191811	28	17	16	44	48	73
Nitab4.5_0000105g0250	Down(1123)	2327.57	-1.32023	0.452488	-2.91771	0.00352616	0.191811	2694	4150	3523	1454	1793	730
Nitab4.5_0003080g0060	Up(1320)	133.534	1.9076	0.653982	2.9169	0.00353528	0.192045	81	49	44	320	84	216
Nitab4.5_0002600g0010	Down(1123)	210.832	-1.09493	0.375458	-2.91625	0.00354268	0.192186	236	313	342	125	112	155
Nitab4.5_0015089g0010	Down(1123)	89.4836	-1.69754	0.582344	-2.91501	0.00355678	0.192689	63	195	170	56	36	33
Nitab4.5_0000886g0090	Up(1320)	49.9722	1.51358	0.519823	2.91172	0.0035945	0.193617	24	33	24	118	55	48
Nitab4.5_0012123g0010	Down(1123)	17.2272	-3.80555	1.30721	-2.91121	0.00360028	0.193617	9	80	15	6	1	0
Nitab4.5_0001846g0040	Down(1123)	2.06298	-4.4637	1.5333	-2.91117	0.00360073	0.193617	1	7	5	0	0	0
Nitab4.5_0000025g0420	Up(1320)	46.4335	2.15724	0.741646	2.90872	0.00362916	0.194499	30	6	16	118	56	52
Nitab4.5_0002322g0040	Up(1320)	4.10767	4.51817	1.55461	2.9063	0.00365728	0.195743	1	0	0	11	12	1
Nitab4.5_0000643g0230	Down(1123)	32.5637	-1.586	0.54629	-2.90322	0.00369346	0.197021	39	60	53	12	11	24
Nitab4.5_0000302g0100	Up(1320)	1.83088	4.3755	1.50738	2.90272	0.00369936	0.197021	0	0	0	7	2	2
Nitab4.5_0001617g0060	Up(1320)	84.1447	2.98909	1.0298	2.90259	0.0037009	0.197021	22	4	31	208	221	25
Nitab4.5_0000091g0300	Up(1320)	23.8643	2.35721	0.812628	2.90072	0.00372304	0.19707	9	6	9	36	12	66
Nitab4.5_0000071g0190	Up(1320)	251.806	1.17711	0.405842	2.9004	0.00372681	0.19707	189	142	147	413	240	370
Nitab4.5_0014110g0010	Down(1123)	2.61846	-4.79795	1.65447	-2.89999	0.00373176	0.19707	1	4	11	0	0	0
Nitab4.5_0006985g0040	Up(1320)	53.6796	1.50821	0.520114	2.89978	0.00373427	0.19707	34	21	31	85	49	97
Nitab4.5_0005910g0010	Down(1123)	19.9284	-1.67023	0.576256	-2.89842	0.00375051	0.19707	28	21	44	11	8	9
Nitab4.5_0013195g0010	Down(1123)	267.902	-2.46361	0.850143	-2.89788	0.00375698	0.19707	169	1092	202	61	70	107
Nitab4.5_0000908g0110	Up(1320)	106.147	1.09864	0.379267	2.89675	0.00377049	0.19707	76	73	61	146	109	167
Nitab4.5_0003410g0080	Down(1123)	22.0506	-1.74753	0.603296	-2.89665	0.00377173	0.19707	20	54	33	9	14	7
Nitab4.5_0005732g0010	Down(1123)	10.2851	-2.67499	0.923528	-2.89649	0.00377367	0.19707	10	20	25	0	3	5
Nitab4.5_0008905g0020	Up(1320)	18.0109	1.77429	0.61261	2.89628	0.00377609	0.19707	10	4	11	36	20	26
Nitab4.5_0005620g0060	Down(1123)	9.76147	-1.77703	0.613586	-2.89614	0.00377781	0.19707	14	17	16	6	3	4
Nitab4.5_0004217g0080	Down(1123)	10.9558	-3.96367	1.36867	-2.896	0.00377958	0.19707	19	42	5	4	0	0
Nitab4.5_0004737g0030	Down(1123)	83.8199	-1.0757	0.371471	-2.89579	0.00378208	0.19707	96	157	103	50	51	57
Nitab4.5_0004854g0010	Up(1320)	104.38	2.18964	0.756162	2.89573	0.00378274	0.19707	48	11	55	193	229	90
Nitab4.5_0000883g0070	Down(1123)	10.8609	-4.36988	1.50954	-2.89484	0.00379358	0.19707	4	52	11	0	3	0
Nitab4.5_0000373g0040	Up(1320)	128.774	1.3317	0.460029	2.89483	0.00379365	0.19707	83	73	71	159	128	246
Nitab4.5_0001926g0060	Down(1123)	9.33401	-2.16927	0.749479	-2.89437	0.00379921	0.19707	23	10	14	5	2	3
Nitab4.5_0000864g0230	Up(1320)	307.879	1.635	0.564939	2.89412	0.00380224	0.19707	201	131	132	790	332	273
Nitab4.5_0003011g0030	Up(1320)	44.4615	2.03006	0.70155	2.89368	0.00380761	0.19707	35	11	8	91	68	53
Nitab4.5_0000634g0160	Up(1320)	5.22994	2.46179	0.850881	2.89322	0.00381313	0.19707	2	2	1	10	7	9
Nitab4.5_0002792g0060	Up(1320)	64.6939	1.18441	0.409457	2.89263	0.00382027	0.19707	51	42	30	111	73	81
Nitab4.5_0000380g0070	Down(1123)	20.8626	-1.7425	0.602619	-2.89154	0.00383363	0.19725	22	30	47	6	11	11
Nitab4.5_0017169g0010	Down(1123)	231.23	-2.09952	0.726197	-2.89112	0.00383873	0.197257	140	689	359	78	135	48
Nitab4.5_0001198g0320	Down(1123)	160.007	-1.20126	0.415635	-2.89017	0.00385032	0.197383	294	186	209	89	125	73
Nitab4.5_0000416g0250	Down(1123)	237.499	-1.52671	0.528255	-2.89011	0.00385106	0.197383	179	528	399	101	129	128
Nitab4.5_0003330g0060	Down(1123)	6.70485	-3.63224	1.25733	-2.88886	0.00386645	0.197531	5	29	6	1	2	0
Nitab4.5_0003931g0050	Up(1320)	4.86877	2.71478	0.939782	2.88873	0.00386801	0.197531	2	1	1	12	6	7
Nitab4.5_0001421g0080	Down(1123)	632.415	-1.05633	0.365793	-2.88778	0.00387971	0.197836	778	1157	740	354	529	330
Nitab4.5_0002367g0020	Down(1123)	240.225	-1.09841	0.380677	-2.88541	0.00390903	0.199076	418	332	267	128	145	173
Nitab4.5_0002919g0010	Down(1123)	2.17616	-4.54728	1.57682	-2.88383	0.00392868	0.199737	2	10	2	0	0	0
Nitab4.5_0000667g0060	Down(1123)	48.4756	-1.24477	0.431677	-2.88357	0.003932	0.199737	59	67	85	25	38	22
Nitab4.5_0001509g0020	Down(1123)	229.014	-1.01714	0.352908	-2.88217	0.00394946	0.200114	254	412	293	125	168	151
Nitab4.5_0006672g0020	Up(1320)	10.2815	1.83476	0.636966	2.88048	0.00397075	0.200938	2	6	6	14	16	17
Nitab4.5_0011862g0010	Down(1123)	28.4557	-2.55184	0.887559	-2.87512	0.00403872	0.203861	71	16	61	13	10	2
Nitab4.5_0007814g0010	Up(1320)	48.5621	3.25626	1.13303	2.87395	0.00405374	0.204103	21	1	6	61	29	159
Nitab4.5_0002946g0030	Up(1320)	575.582	1.33476	0.464603	2.87291	0.00406709	0.204118	470	328	218	1062	636	735
Nitab4.5_0026398g0010	Up(1320)	28.8536	1.94809	0.678267	2.87215	0.00407683	0.204118	5	16	16	49	25	59
Nitab4.5_0001005g0070	Down(1123)	39.8981	-2.66908	0.929335	-2.87203	0.0040784	0.204118	25	172	26	15	7	10
Nitab4.5_0000123g0370	Down(1123)	507.906	-1.34017	0.466643	-2.87194	0.0040796	0.204118	781	664	806	293	411	155
Nitab4.5_0009652g0010	Down(1123)	26.7586	-1.4277	0.497201	-2.87149	0.00408547	0.204156	39	39	43	12	22	9
Nitab4.5_0009440g0040	Up(1320)	30.612	2.98975	1.04141	2.87087	0.00409343	0.204298	5	5	11	38	8	107
Nitab4.5_0015562g0010	Up(1320)	318.138	1.20832	0.421219	2.86862	0.00412261	0.205215	256	223	121	524	430	360
Nitab4.5_0009247g0010	Up(1320)	32.4403	1.96595	0.685434	2.86818	0.00412838	0.205215	12	14	15	65	18	67
Nitab4.5_0007051g0020	Down(1123)	12.2269	-3.00597	1.04815	-2.86789	0.00413218	0.205215	8	51	11	1	5	2
Nitab4.5_0006238g0030	Down(1123)	394.715	-1.22621	0.427568	-2.86788	0.00413236	0.205215	474	788	473	175	229	283
Nitab4.5_0002891g0070	Down(1123)	102.987	-1.0213	0.356214	-2.86711	0.00414241	0.205458	153	147	129	75	82	45
Nitab4.5_0004013g0020	Up(1320)	286.654	1.10093	0.384249	2.86515	0.00416812	0.206477	207	138	216	343	404	398
Nitab4.5_0010323g0030	Up(1320)	449.502	1.73055	0.604161	2.86439	0.00417816	0.206486	285	161	196	857	305	849
Nitab4.5_0000128g0300	Down(1123)	50.9337	-1.79249	0.625916	-2.86379	0.00418609	0.206486	60	136	54	13	22	31
Nitab4.5_0001509g0090	Down(1123)	52.2273	-1.19839	0.418534	-2.86329	0.00419262	0.206486	58	91	78	31	41	22
Nitab4.5_0005910g0060	Up(1320)	11.5507	1.57733	0.550897	2.8632	0.0041939	0.206486	5	6	7	18	18	15
Nitab4.5_0001428g0010	Down(1123)	16.5794	-1.87024	0.653206	-2.86318	0.00419416	0.206486	17	21	42	9	6	6
Nitab4.5_0000752g0030	Up(1320)	15.0418	2.21311	0.773076	2.86274	0.00419997	0.206518	2	12	3	32	27	15
Nitab4.5_0001566g0040	Down(1123)	26.3139	-1.76592	0.617275	-2.86084	0.0042252	0.207503	51	49	27	16	5	14
Nitab4.5_0002097g0040	Down(1123)	16.3611	-2.97402	1.03997	-2.85971	0.00424032	0.207828	12	73	9	3	6	2
Nitab4.5_0000444g0090	Down(1123)	30.4386	-2.22664	0.778664	-2.85956	0.00424223	0.207828	25	103	32	6	10	15
Nitab4.5_0001005g0050	Down(1123)	297.842	-2.04586	0.715631	-2.85882	0.00425218	0.208037	226	1036	274	97	153	93
Nitab4.5_0001552g0120	Up(1320)	243.892	2.72917	0.954768	2.85847	0.00425692	0.208037	121	10	63	432	203	589
Nitab4.5_0000306g0170	Down(1123)	1429.31	-3.04976	1.06739	-2.85722	0.00427376	0.208244	616	5796	1773	157	689	81
Nitab4.5_0000652g0110	Down(1123)	24.5914	-1.64065	0.574357	-2.8565	0.00428343	0.208244	54	30	31	15	7	13
Nitab4.5_0000309g0270	Up(1320)	2.69684	3.87526	1.35673	2.85631	0.0042859	0.208244	1	0	0	6	5	4
Nitab4.5_0002104g0030	Up(1320)	1.66911	4.24187	1.48533	2.85584	0.00429228	0.208244	0	0	0	6	2	2
Nitab4.5_0002499g0060	Up(1320)	2.687	3.87625	1.35732	2.85581	0.00429278	0.208244	0	1	0	5	6	4
Nitab4.5_0009314g0010	Down(1123)	69.2534	-1.19535	0.418641	-2.8553	0.00429957	0.208244	74	135	93	35	52	37
Nitab4.5_0012175g0010	Down(1123)	111.026	-1.34307	0.470396	-2.8552	0.00430102	0.208244	117	246	138	48	63	72
Nitab4.5_0008064g0040	Up(1320)	108.095	1.28617	0.450487	2.85506	0.00430289	0.208244	92	48	54	138	145	165
Nitab4.5_0000699g0130	Down(1123)	82.95	-1.07868	0.378034	-2.8534	0.00432537	0.209079	95	137	119	52	68	38
Nitab4.5_0002350g0050	Up(1320)	93.476	1.7548	0.61514	2.85269	0.00433508	0.209295	68	32	32	231	120	81
Nitab4.5_0000593g0240	Down(1123)	676.53	-2.3475	0.823582	-2.85036	0.00436704	0.210329	476	2533	621	138	375	146
Nitab4.5_0000380g0230	Up(1320)	4.69164	2.65202	0.930746	2.84935	0.00438085	0.21074	1	1	2	11	7	6
Nitab4.5_0004330g0030	Down(1123)	1009.63	-2.21231	0.777019	-2.84717	0.00441093	0.211677	1018	3734	588	270	339	432
Nitab4.5_0000430g0060	Up(1320)	1.5524	4.1156	1.44574	2.84671	0.00441731	0.211677	0	0	0	3	2	4
Nitab4.5_0000090g0260	Up(1320)	1.55562	4.11724	1.44669	2.84596	0.00442771	0.211677	0	0	0	2	3	4
Nitab4.5_0008137g0050	Down(1123)	15.6723	-3.60399	1.26658	-2.84546	0.00443474	0.211677	5	67	21	0	5	2
Nitab4.5_0000930g0020	Up(1320)	7.18974	2.18635	0.768375	2.84542	0.00443523	0.211677	4	1	3	16	11	8
Nitab4.5_0004276g0010	Up(1320)	479.575	1.16286	0.408699	2.84527	0.00443743	0.211677	356	228	328	613	556	763
Nitab4.5_0001367g0020	Down(1123)	42937.1	-1.08765	0.382455	-2.84387	0.00445697	0.212355	75114	46598	58406	31706	29886	19964
Nitab4.5_0000650g0030	Down(1123)	299.373	-1.15983	0.407941	-2.84312	0.00446738	0.212597	407	379	492	177	251	122
Nitab4.5_0001323g0150	Up(1320)	4.85364	3.1686	1.11464	2.84271	0.00447319	0.21262	2	0	1	15	5	6
Nitab4.5_0014188g0010	Down(1123)	106.584	-2.98848	1.05143	-2.84229	0.00447905	0.212646	45	475	92	7	42	21
Nitab4.5_0006025g0040	Down(1123)	27.3991	-1.52637	0.537128	-2.84172	0.00448712	0.212776	37	43	46	7	16	18
Nitab4.5_0000677g0040	Up(1320)	2745.62	1.39042	0.489476	2.84064	0.00450233	0.212966	2099	1247	1338	4686	2449	4479
Nitab4.5_0000178g0130	Down(1123)	136.778	-2.20118	0.775015	-2.84018	0.00450883	0.212966	368	219	112	30	94	22
Nitab4.5_0002335g0030	Up(1320)	61.1036	2.03198	0.715562	2.8397	0.00451567	0.212966	29	8	36	98	64	123
Nitab4.5_0006018g0090	Down(1123)	391.998	-1.72396	0.607108	-2.83962	0.0045167	0.212966	430	488	931	113	286	139
Nitab4.5_0000036g0190	Down(1123)	110.9	-1.63795	0.576837	-2.83954	0.0045178	0.212966	102	311	120	57	64	39
Nitab4.5_0002646g0020	Up(1320)	5.4818	2.53391	0.892581	2.83885	0.00452763	0.213178	2	2	1	7	7	13
Nitab4.5_0000437g0020	Down(1123)	13.1842	-1.73062	0.609975	-2.8372	0.00455108	0.214029	13	24	26	5	8	5
Nitab4.5_0000462g0080	Down(1123)	39.285	-1.95321	0.688768	-2.8358	0.00457107	0.214464	39	124	36	11	17	19
Nitab4.5_0000222g0140	Up(1320)	13.3582	1.8396	0.648969	2.83465	0.00458759	0.214987	10	3	5	24	24	14
Nitab4.5_0000755g0230	Up(1320)	19.0883	1.30796	0.4615	2.83415	0.00459484	0.215074	11	10	13	30	25	25
Nitab4.5_0000612g0050	Up(1320)	15.9601	2.29712	0.81116	2.83189	0.00462732	0.215911	2	10	5	31	11	35
Nitab4.5_0007379g0010	Up(1320)	24.1296	1.91154	0.675386	2.83029	0.00465058	0.215911	7	6	18	42	24	45
Nitab4.5_0000404g0210	Down(1123)	346.689	-1.20446	0.425814	-2.82862	0.00467497	0.216674	414	597	497	163	304	154
Nitab4.5_0010290g0010	Down(1123)	209.687	-1.62482	0.574462	-2.82842	0.00467785	0.216674	155	541	304	88	130	85
Nitab4.5_0001617g0020	Up(1320)	17.7136	1.69501	0.599375	2.82797	0.00468449	0.21673	11	8	7	41	25	15
Nitab4.5_0002408g0020	Up(1320)	502.99	1.18463	0.419024	2.82712	0.00469694	0.217054	386	206	352	778	674	609
Nitab4.5_0008356g0010	Up(1320)	9.41373	2.08568	0.737952	2.82631	0.00470875	0.217348	3	2	6	11	13	20
Nitab4.5_0002015g0020	Down(1123)	260.422	-1.11419	0.394336	-2.82549	0.00472081	0.217653	277	507	333	132	193	158
Nitab4.5_0000043g0160	Up(1320)	8.93137	1.85135	0.65577	2.82317	0.00475509	0.218729	2	4	6	14	13	14
Nitab4.5_0004673g0030	Up(1320)	29.0253	2.67159	0.946967	2.82121	0.00478432	0.219315	14	2	8	42	17	84
Nitab4.5_0002214g0050	Down(1123)	46.8148	-1.32858	0.471045	-2.82049	0.00479508	0.219494	59	73	76	21	40	18
Nitab4.5_0001529g0020	Up(1320)	9.0713	3.6823	1.30568	2.82021	0.0047992	0.219494	3	0	1	6	6	35
Nitab4.5_0000343g0220	Up(1320)	10.877	1.57939	0.560494	2.81786	0.00483456	0.22026	5	7	5	16	17	15
Nitab4.5_0000004g0340	Down(1123)	48.6304	-1.17682	0.417669	-2.81759	0.00483855	0.22026	60	59	89	33	30	25
Nitab4.5_0000718g0110	Up(1320)	11.3341	2.14896	0.76287	2.81693	0.00484845	0.22026	8	4	1	18	25	12
Nitab4.5_0000308g0150	Up(1320)	12520.7	1.07074	0.380114	2.81689	0.00484907	0.22026	8393	8153	8491	21191	11358	17259
Nitab4.5_0001575g0050	Down(1123)	59.9988	-2.45086	0.870232	-2.81633	0.00485754	0.220347	25	226	74	19	12	23
Nitab4.5_0010638g0010	Down(1123)	25.9469	-2.40696	0.854735	-2.81604	0.00486201	0.220347	49	38	48	18	6	1
Nitab4.5_0000525g0290	Up(1320)	44.9131	2.38346	0.846763	2.81479	0.00488095	0.220713	9	18	18	157	22	47
Nitab4.5_0003497g0030	Up(1320)	125.509	1.49938	0.532682	2.81477	0.00488115	0.220713	105	44	53	197	142	203
Nitab4.5_0002937g0040	Down(1123)	1308.36	-1.53714	0.546337	-2.81353	0.00490007	0.221318	1359	3166	1614	518	1015	456
Nitab4.5_0000030g0470	Up(1320)	101.486	1.07185	0.381185	2.81189	0.00492507	0.222196	80	54	68	157	112	135
Nitab4.5_0014015g0010	Up(1320)	2358.37	2.80144	0.996431	2.81148	0.00493143	0.222232	1045	237	526	9730	1699	1130
Nitab4.5_0007474g0040	Up(1320)	24.8854	1.34112	0.477433	2.80902	0.00496918	0.223224	12	19	13	44	26	35
Nitab4.5_0003282g0030	Up(1320)	4.27398	2.9654	1.05571	2.80892	0.00497082	0.223224	1	1	1	4	9	9
Nitab4.5_0004730g0010	Down(1123)	57.1808	-1.24838	0.444767	-2.80681	0.00500348	0.223807	57	114	81	30	31	38
Nitab4.5_0001383g0010	Up(1320)	159.914	1.45456	0.51839	2.80592	0.00501731	0.224078	83	66	114	352	156	187
Nitab4.5_0015025g0020	Up(1320)	106.056	1.12919	0.402492	2.80549	0.005024	0.224127	71	63	72	191	103	135
Nitab4.5_0000525g0010	Down(1123)	250.651	-1.31681	0.46946	-2.80495	0.00503238	0.224158	254	577	297	185	132	109
Nitab4.5_0008451g0010	Down(1123)	15.9802	-2.76279	0.985092	-2.8046	0.00503794	0.224158	11	69	10	4	3	5
Nitab4.5_0000500g0120	Down(1123)	1.76069	-4.232	1.50911	-2.8043	0.00504256	0.224158	1	5	5	0	0	0
Nitab4.5_0000454g0030	Up(1320)	76.9813	1.39552	0.49769	2.804	0.00504736	0.224158	55	36	40	101	76	146
Nitab4.5_0003250g0070	Down(1123)	17.5737	-2.15099	0.767722	-2.80178	0.00508218	0.224963	12	54	25	4	9	6
Nitab4.5_0003419g0110	Down(1123)	130.889	-2.30326	0.822291	-2.80103	0.00509403	0.225237	98	499	103	27	67	36
Nitab4.5_0008414g0050	Up(1320)	459.229	1.26039	0.450064	2.80048	0.0051027	0.225291	237	238	359	790	434	676
Nitab4.5_0002262g0090	Down(1123)	63.613	-2.28422	0.815725	-2.80024	0.00510652	0.225291	32	142	155	11	37	16
Nitab4.5_0000021g0560	Down(1123)	166.787	-2.33996	0.836248	-2.79817	0.00513935	0.226258	164	482	235	46	107	13
Nitab4.5_0000052g0270	Up(1320)	9.36421	1.79955	0.643122	2.79814	0.00513977	0.226258	2	5	6	17	14	12
Nitab4.5_0010891g0030	Up(1320)	7.9029	2.36354	0.844842	2.79761	0.00514824	0.226381	1	4	3	8	10	20
Nitab4.5_0006663g0030	Up(1320)	25.0699	2.42782	0.868249	2.79622	0.00517038	0.226855	9	3	12	65	52	11
Nitab4.5_0002055g0010	Down(1123)	127.363	-1.23246	0.440904	-2.79531	0.00518501	0.227247	117	227	213	64	94	66
Nitab4.5_0010650g0010	Up(1320)	21.5271	1.51179	0.541046	2.7942	0.00520278	0.227776	11	15	9	31	45	19
Nitab4.5_0000376g0160	Down(1123)	91.2256	-1.09629	0.392557	-2.7927	0.00522708	0.228589	101	160	127	44	64	62
Nitab4.5_0003418g0050	Up(1320)	8.62181	1.95308	0.699585	2.79178	0.00524198	0.228772	5	4	2	9	16	15
Nitab4.5_0008773g0020	Down(1123)	3.88265	-4.35468	1.55985	-2.79173	0.00524272	0.228772	3	18	3	0	1	0
Nitab4.5_0000895g0030	Up(1320)	161.938	1.75781	0.630158	2.78948	0.0052793	0.230116	43	71	114	289	129	309
Nitab4.5_0007033g0020	Up(1320)	1.50735	4.09386	1.46841	2.78795	0.00530434	0.230832	0	0	0	5	2	2
Nitab4.5_0002909g0010	Down(1123)	21.962	-2.94452	1.05643	-2.78724	0.00531597	0.230832	12	100	14	3	9	3
Nitab4.5_0008474g0010	Up(1320)	21.2754	3.07559	1.10406	2.78571	0.00534102	0.231292	7	4	3	85	4	25
Nitab4.5_0000736g0030	Up(1320)	8.0943	2.87009	1.03061	2.78484	0.00535534	0.23166	4	1	1	16	4	21
Nitab4.5_0003816g0070	Down(1123)	8.57435	-2.20749	0.792816	-2.78437	0.00536316	0.23169	20	16	8	5	1	3
Nitab4.5_0009911g0020	Down(1123)	81.6016	-1.03549	0.372061	-2.78311	0.00538406	0.23169	94	114	132	49	66	43
Nitab4.5_0001526g0170	Up(1320)	5.29293	2.85764	1.0268	2.78305	0.00538504	0.23169	2	1	1	10	15	3
Nitab4.5_0000099g0060	Down(1123)	114.964	-1.37253	0.493324	-2.7822	0.00539914	0.232047	109	269	145	65	79	46
Nitab4.5_0008414g0010	Down(1123)	1.75798	-4.23074	1.52124	-2.78111	0.00541736	0.232579	6	4	1	0	0	0
Nitab4.5_0004920g0030	Up(1320)	8829.13	2.04876	0.737234	2.77898	0.005453	0.233485	5709	1183	3582	16080	18983	7475
Nitab4.5_0002661g0090	Up(1320)	7.41019	2.74759	0.988769	2.7788	0.00545599	0.233485	3	2	1	26	8	5
Nitab4.5_0001599g0010	Up(1320)	130.213	1.08344	0.390013	2.77796	0.0054702	0.233842	91	85	83	215	121	183
Nitab4.5_0000008g0720	Up(1320)	6.40991	2.77176	0.998139	2.77693	0.00548756	0.234238	1	0	4	8	17	8
Nitab4.5_0003781g0070	Up(1320)	17.7348	1.60523	0.578565	2.7745	0.00552869	0.235187	11	5	11	36	22	21
Nitab4.5_0001097g0020	Down(1123)	4.41381	-2.93424	1.05763	-2.77436	0.0055311	0.235187	7	6	11	2	0	1
Nitab4.5_0000455g0010	Up(1320)	41.3227	1.23914	0.446721	2.77386	0.00553958	0.235296	19	35	23	47	73	51
Nitab4.5_0001337g0010	Up(1320)	3.70257	3.39837	1.22561	2.7728	0.00555762	0.235812	0	1	1	10	4	6
Nitab4.5_0000222g0170	Up(1320)	3071.66	2.31897	0.836462	2.77236	0.00556517	0.235882	787	511	1822	4509	9316	1587
Nitab4.5_0000306g0200	Down(1123)	722.268	-1.83267	0.661451	-2.77069	0.00559384	0.236845	483	1818	1248	210	489	237
Nitab4.5_0003878g0060	Up(1320)	41.4863	1.95519	0.705765	2.77031	0.00560026	0.236866	31	6	15	61	54	77
Nitab4.5_0013291g0010	Up(1320)	1.68842	4.25099	1.53469	2.76994	0.00560663	0.236885	0	0	0	6	1	3
Nitab4.5_0008291g0010	Down(1123)	115.641	-1.24775	0.450521	-2.76957	0.00561304	0.236905	115	233	162	51	73	76
Nitab4.5_0000224g0020	Down(1123)	47.5429	-1.42375	0.514228	-2.76871	0.00562793	0.237282	40	80	95	23	30	23
Nitab4.5_0000216g0060	Up(1320)	374.469	1.10221	0.398207	2.76793	0.00564129	0.237595	259	249	231	715	357	439
Nitab4.5_0002157g0030	Up(1320)	60.6834	1.11851	0.404157	2.76752	0.0056484	0.237643	31	45	43	89	63	91
Nitab4.5_0017383g0010	Up(1320)	4.66599	3.08731	1.11618	2.76595	0.00567569	0.238015	1	0	2	8	4	12
Nitab4.5_0008659g0010	Up(1320)	189.069	1.58934	0.574656	2.76573	0.00567958	0.238015	140	112	43	338	206	289
Nitab4.5_0001375g0050	Down(1123)	46.1908	-1.68961	0.610933	-2.76561	0.00568156	0.238015	56	48	112	21	31	13
Nitab4.5_0005577g0010	Down(1123)	1151.88	-2.09831	0.758911	-2.7649	0.00569401	0.238057	1216	2521	2100	428	778	111
Nitab4.5_0000250g0230	Up(1320)	57.1225	1.15823	0.419028	2.76409	0.00570815	0.238168	37	29	43	87	61	83
Nitab4.5_0001196g0060	Up(1320)	11.1217	2.09363	0.757447	2.76407	0.00570858	0.238168	5	2	6	29	16	9
Nitab4.5_0008430g0020	Up(1320)	25.3105	1.39085	0.503445	2.76266	0.0057332	0.238945	12	10	21	37	40	31
Nitab4.5_0004682g0020	Up(1320)	8.28855	4.0006	1.44937	2.76023	0.00577605	0.24048	3	0	0	35	4	8
Nitab4.5_0000697g0070	Up(1320)	6.14574	5.1089	1.85307	2.75699	0.00583368	0.242627	0	1	0	3	1	29
Nitab4.5_0009399g0020	Up(1320)	129.062	2.09577	0.760409	2.75611	0.00584936	0.243025	42	54	56	437	77	115
Nitab4.5_0013007g0030	Down(1123)	7.39643	-4.41215	1.60179	-2.75451	0.00587797	0.243851	4	38	4	2	0	0
Nitab4.5_0000632g0150	Down(1123)	21.6572	-3.8608	1.40179	-2.75419	0.0058837	0.243851	6	113	13	3	0	5
Nitab4.5_0009705g0010	Up(1320)	1167.51	3.06426	1.11267	2.75398	0.00588755	0.243851	547	56	157	4432	1562	370
Nitab4.5_0001336g0010	Up(1320)	28.9712	1.81297	0.658518	2.75311	0.00590322	0.244049	13	15	12	78	20	36
Nitab4.5_0000038g0160	Down(1123)	861.57	-1.62752	0.591172	-2.75303	0.00590456	0.244049	1324	1363	1353	293	756	209
Nitab4.5_0003302g0070	Down(1123)	311.903	-1.05661	0.384004	-2.75156	0.00593123	0.244644	347	615	361	195	245	159
Nitab4.5_0000497g0080	Up(1320)	3.17248	4.12521	1.4993	2.75142	0.00593381	0.244644	1	0	0	12	2	4
Nitab4.5_0000270g0110	Down(1123)	40.3294	-1.2192	0.443214	-2.75082	0.00594464	0.244644	67	67	42	18	28	25
Nitab4.5_0001180g0190	Down(1123)	8.87126	-1.87861	0.682953	-2.75071	0.00594661	0.244644	15	13	15	3	2	6
Nitab4.5_0000610g0050	Up(1320)	70.4259	1.41573	0.514814	2.74998	0.0059598	0.244644	39	28	51	107	67	124
Nitab4.5_0009025g0020	Down(1123)	191.648	-1.67512	0.609162	-2.74987	0.00596184	0.244644	190	550	188	71	127	72
Nitab4.5_0000717g0040	Down(1123)	200.176	-1.48352	0.539593	-2.74933	0.0059718	0.244799	209	357	352	85	168	61
Nitab4.5_0000462g0090	Down(1123)	43.9808	-1.58583	0.576892	-2.74891	0.00597935	0.244799	51	115	43	18	30	17
Nitab4.5_0000101g0350	Down(1123)	136.217	-1.17908	0.428987	-2.74853	0.0059863	0.244799	124	279	190	80	93	73
Nitab4.5_0008840g0010	Up(1320)	102.155	1.42002	0.516687	2.74832	0.00599016	0.244799	51	85	39	206	155	84
Nitab4.5_0002079g0050	Down(1123)	25.7904	-1.41105	0.513619	-2.74727	0.00600931	0.245106	38	34	44	16	19	7
Nitab4.5_0000232g0350	Down(1123)	9.87814	-4.22719	1.53873	-2.74719	0.00601091	0.245106	6	50	5	0	3	0
Nitab4.5_0001833g0010	Down(1123)	16.3607	-1.73045	0.630038	-2.74658	0.00602209	0.245106	19	29	30	3	9	10
Nitab4.5_0000745g0050	Down(1123)	423.133	-1.05028	0.382416	-2.74643	0.0060248	0.245106	449	687	641	227	359	227
Nitab4.5_0001192g0050	Up(1320)	8.84457	1.69828	0.618403	2.74623	0.00602836	0.245106	5	5	3	15	14	11
Nitab4.5_0001044g0050	Down(1123)	8.00926	-1.89262	0.689564	-2.74466	0.00605734	0.246034	10	12	17	4	3	3
Nitab4.5_0003051g0020	Down(1123)	8.06394	-2.52077	0.918648	-2.744	0.00606948	0.246277	4	21	18	2	2	3
Nitab4.5_0000470g0170	Up(1320)	5.85082	2.36011	0.860374	2.74313	0.00608575	0.246686	0	4	2	9	12	8
Nitab4.5_0012620g0010	Up(1320)	8.86147	2.01554	0.735002	2.74223	0.00610244	0.247112	4	5	2	21	8	13
Nitab4.5_0006214g0010	Up(1320)	11.8665	2.47837	0.904101	2.74126	0.00612046	0.247181	6	0	5	22	27	11
Nitab4.5_0000780g0080	Down(1123)	1.45446	-3.95057	1.4413	-2.74098	0.00612565	0.247181	2	3	4	0	0	0
Nitab4.5_0001239g0030	Down(1123)	5.35989	-3.24428	1.18366	-2.74088	0.00612746	0.247181	3	11	16	0	2	1
Nitab4.5_0002337g0050	Down(1123)	10.2305	-2.01035	0.733491	-2.7408	0.00612892	0.247181	12	30	10	4	4	4
Nitab4.5_0000278g0020	Up(1320)	579.497	1.44247	0.526704	2.73868	0.00616867	0.248364	443	163	348	887	926	691
Nitab4.5_0003246g0030	Down(1123)	1.46752	-3.95732	1.44524	-2.73818	0.00617798	0.248364	3	2	4	0	0	0
Nitab4.5_0000104g0210	Up(1320)	310.902	1.09298	0.399308	2.7372	0.0061965	0.248364	225	172	216	577	392	291
Nitab4.5_0014057g0010	Up(1320)	170.426	1.27456	0.465656	2.73712	0.00619794	0.248364	134	73	100	247	177	279
Nitab4.5_0000413g0130	Up(1320)	27.2686	1.78631	0.652762	2.73654	0.00620884	0.248364	13	12	13	69	18	38
Nitab4.5_0000517g0130	Down(1123)	4.58289	-3.01019	1.10011	-2.73626	0.00621418	0.248364	7	5	13	1	2	0
Nitab4.5_0003234g0040	Up(1320)	51.6532	4.02962	1.47274	2.73613	0.00621655	0.248364	10	0	8	30	12	227
Nitab4.5_0003308g0030	Up(1320)	6.03247	2.38407	0.871411	2.73588	0.00622145	0.248364	3	1	2	16	6	8
Nitab4.5_0008274g0020	Down(1123)	3.13605	-4.03285	1.47425	-2.73552	0.0062282	0.248364	5	12	2	0	1	0
Nitab4.5_0003346g0010	Down(1123)	13.3719	-2.31925	0.848006	-2.73494	0.00623909	0.248364	9	46	16	3	4	6
Nitab4.5_0000258g0120	Down(1123)	166.65	-2.67315	0.977448	-2.73483	0.00624123	0.248364	182	613	128	9	89	35
Nitab4.5_0000483g0070	Down(1123)	15.3709	-1.65812	0.606419	-2.73429	0.00625155	0.248364	30	17	25	11	7	4
Nitab4.5_0005407g0020	Up(1320)	17.7161	2.34348	0.857307	2.73353	0.00626589	0.248686	5	5	8	49	7	31
Nitab4.5_0001698g0020	Down(1123)	10.4996	-1.62927	0.596313	-2.73224	0.00629059	0.249419	15	15	19	5	4	6
Nitab4.5_0001836g0060	Up(1320)	101.582	1.48472	0.543504	2.73176	0.00629976	0.249435	65	65	37	132	92	208
Nitab4.5_0000308g0030	Down(1123)	257.068	-1.03023	0.377159	-2.73156	0.00630349	0.249435	326	338	404	185	122	187
Nitab4.5_0002727g0020	Down(1123)	33.4908	-1.52843	0.560302	-2.72786	0.00637459	0.251486	55	57	43	10	29	12
Nitab4.5_0000519g0370	Up(1320)	76.149	1.17383	0.430359	2.72756	0.00638053	0.251486	61	45	39	96	85	126
Nitab4.5_0006886g0030	Up(1320)	12.1846	1.57948	0.579421	2.72595	0.00641159	0.2521	4	7	8	17	23	14
Nitab4.5_0004274g0050	Down(1123)	4.34232	-4.51465	1.65628	-2.72578	0.00641505	0.2521	2	22	3	0	0	1
Nitab4.5_0002347g0120	Up(1320)	1.36811	3.939	1.44625	2.7236	0.00645748	0.253261	0	0	0	3	2	3
Nitab4.5_0001821g0060	Up(1320)	8.09822	2.19705	0.806766	2.72329	0.00646361	0.253261	4	2	3	19	16	5
Nitab4.5_0002387g0090	Down(1123)	3.52612	-3.24543	1.1927	-2.72108	0.00650686	0.254554	7	8	5	1	1	0
Nitab4.5_0005414g0060	Down(1123)	1.71878	-4.20836	1.54671	-2.72085	0.00651148	0.254554	3	7	1	0	0	0
Nitab4.5_0002529g0050	Up(1320)	288.616	1.33549	0.490956	2.72019	0.0065244	0.254554	190	152	165	598	232	389
Nitab4.5_0002211g0090	Up(1320)	36.1142	1.19409	0.438993	2.72007	0.00652682	0.254554	25	20	23	64	37	47
Nitab4.5_0004161g0090	Up(1320)	7.51646	2.72998	1.00378	2.7197	0.00653406	0.254554	1	0	5	18	14	7
Nitab4.5_0002120g0060	Down(1123)	7.41483	-2.67279	0.983036	-2.71892	0.00654955	0.254554	5	27	9	3	2	1
Nitab4.5_0000259g0340	Down(1123)	1.60954	-4.09969	1.50784	-2.71892	0.00654959	0.254554	1	4	5	0	0	0
Nitab4.5_0003542g0020	Down(1123)	32.7825	-3.40286	1.25171	-2.71857	0.0065565	0.254554	23	143	27	0	5	11
Nitab4.5_0000496g0170	Down(1123)	12.5569	-1.52686	0.561965	-2.717	0.00658771	0.25514	21	21	16	8	4	7
Nitab4.5_0001223g0050	Down(1123)	115.455	-1.72471	0.63487	-2.71663	0.00659509	0.25514	107	300	153	35	88	36
Nitab4.5_0001937g0040	Up(1320)	5.08191	3.24001	1.19279	2.71634	0.00660088	0.25514	1	1	1	6	3	17
Nitab4.5_0000238g0090	Down(1123)	214.46	-2.06796	0.761704	-2.71491	0.00662929	0.255984	126	784	202	78	89	76
Nitab4.5_0006135g0010	Down(1123)	384.172	-1.32031	0.486534	-2.71371	0.00665348	0.25667	569	663	480	245	307	106
Nitab4.5_0007022g0020	Down(1123)	19.6263	-2.8633	1.05527	-2.71333	0.0066611	0.256716	17	89	6	4	6	4
Nitab4.5_0007383g0010	Up(1320)	3.47348	4.26408	1.57232	2.71197	0.00668847	0.257183	1	0	0	15	2	3
Nitab4.5_0001483g0060	Up(1320)	39.9042	1.48689	0.54831	2.71177	0.00669254	0.257183	15	21	29	76	69	31
Nitab4.5_0000363g0150	Up(1320)	13.0125	2.03125	0.749406	2.71048	0.0067185	0.257932	7	6	3	36	18	9
Nitab4.5_0000383g0190	Down(1123)	71.9277	-3.1899	1.17713	-2.7099	0.00673033	0.258138	51	279	85	7	35	1
Nitab4.5_0000151g0360	Down(1123)	131.317	-1.07433	0.396556	-2.70914	0.00674571	0.25848	122	235	199	79	84	85
Nitab4.5_0009403g0030	Up(1320)	4.91848	2.71862	1.0038	2.70832	0.00676244	0.258535	0	1	3	11	5	9
Nitab4.5_0000300g0140	Up(1320)	310.705	1.56173	0.576656	2.70825	0.00676389	0.258535	151	158	178	321	280	727
Nitab4.5_0001789g0150	Up(1320)	6.26229	2.17775	0.804156	2.70812	0.00676657	0.258535	1	2	4	12	7	11
Nitab4.5_0000668g0130	Up(1320)	31.6812	1.48185	0.547422	2.70696	0.00679019	0.259189	22	19	11	38	35	62
Nitab4.5_0000081g0100	Up(1320)	1.53953	4.11083	1.5193	2.70574	0.00681515	0.2598	0	0	0	1	5	3
Nitab4.5_0014731g0010	Down(1123)	11.9688	-2.04876	0.757246	-2.70555	0.0068192	0.2598	18	31	12	6	7	1
Nitab4.5_0001295g0030	Up(1320)	97.7688	1.03269	0.381744	2.70519	0.00682645	0.259828	67	64	68	169	96	122
Nitab4.5_0007758g0070	Down(1123)	64.8789	-1.77537	0.65675	-2.70327	0.00686603	0.260608	72	126	115	11	48	27
Nitab4.5_0001551g0070	Up(1320)	303.444	1.14793	0.424648	2.70325	0.00686652	0.260608	206	157	219	576	307	354
Nitab4.5_0000316g0020	Up(1320)	372.028	2.6094	0.96544	2.70281	0.00687568	0.260698	221	32	67	598	1150	180
Nitab4.5_0002966g0040	Down(1123)	9.3577	-1.82682	0.675975	-2.7025	0.00688195	0.260698	19	12	14	2	5	5
Nitab4.5_0001979g0020	Up(1320)	72.2726	1.10934	0.410827	2.70025	0.00692867	0.26174	44	36	61	115	97	80
Nitab4.5_0001028g0130	Up(1320)	13.0519	1.43001	0.52971	2.6996	0.00694223	0.26174	5	9	8	19	19	18
Nitab4.5_0000959g0110	Down(1123)	40.3448	-1.07576	0.398598	-2.69885	0.00695797	0.261844	55	68	48	27	32	18
Nitab4.5_0000783g0250	Down(1123)	3.9613	-3.43671	1.27355	-2.69853	0.00696457	0.261844	3	13	7	1	1	0
Nitab4.5_0008810g0010	Down(1123)	54.3965	-1.18522	0.439744	-2.69524	0.00703381	0.263209	61	108	68	27	43	28
Nitab4.5_0001755g0060	Down(1123)	45.0548	-1.25079	0.464114	-2.69501	0.00703875	0.263209	60	49	86	23	27	28
Nitab4.5_0010511g0010	Down(1123)	642.491	-1.24054	0.460339	-2.69484	0.00704234	0.263209	652	1414	777	332	503	295
Nitab4.5_0007026g0020	Down(1123)	72.8192	-1.54305	0.572644	-2.69461	0.00704712	0.263209	128	87	119	29	22	56
Nitab4.5_0004095g0060	Up(1320)	6.25779	2.72997	1.01413	2.69192	0.00710417	0.264665	1	0	4	16	6	10
Nitab4.5_0005776g0030	Up(1320)	19.3621	1.59621	0.592983	2.69184	0.00710599	0.264665	12	11	7	43	17	26
Nitab4.5_0000489g0090	Up(1320)	1.82767	4.37139	1.62478	2.69046	0.00713541	0.265513	0	0	0	2	8	1
Nitab4.5_0010022g0010	Down(1123)	8.01796	-2.79714	1.03983	-2.69	0.00714523	0.265569	7	31	7	1	4	1
Nitab4.5_0001538g0060	Up(1320)	1.35203	3.93132	1.46158	2.68977	0.00715021	0.265569	0	0	0	2	4	2
Nitab4.5_0001937g0030	Up(1320)	28.9333	1.6535	0.614872	2.68918	0.00716279	0.265661	19	10	14	54	22	52
Nitab4.5_0000583g0120	Down(1123)	598.948	-1.62296	0.603565	-2.68895	0.00716768	0.265661	573	846	1369	188	463	217
Nitab4.5_0008344g0030	Up(1320)	4.35525	2.52673	0.939785	2.68863	0.00717466	0.265661	1	1	2	7	10	5
Nitab4.5_0000286g0060	Down(1123)	10568.8	-1.47441	0.548532	-2.68791	0.00719002	0.265661	20256	16021	12038	4501	9134	3049
Nitab4.5_0005562g0010	Down(1123)	2.70875	-3.80465	1.41553	-2.68779	0.00719261	0.265661	7	7	2	0	1	0
Nitab4.5_0000143g0170	Up(1320)	323.262	1.55438	0.578488	2.68697	0.00721043	0.265925	273	101	131	620	341	459
Nitab4.5_0002438g0100	Down(1123)	25.6816	-1.91186	0.711867	-2.6857	0.00723783	0.266385	52	20	52	18	6	8
Nitab4.5_0000742g0020	Up(1320)	89.4347	1.01518	0.378025	2.68549	0.00724229	0.266385	49	68	67	127	93	130
Nitab4.5_0006638g0030	Up(1320)	5.52758	2.54351	0.947287	2.68505	0.00725191	0.266385	1	2	2	6	6	15
Nitab4.5_0000963g0090	Down(1123)	42.0377	-1.77915	0.662704	-2.68469	0.00725972	0.266385	49	90	65	19	32	6
Nitab4.5_0019519g0010	Down(1123)	60.7323	-1.97511	0.736026	-2.68348	0.00728598	0.266385	45	158	102	13	44	16
Nitab4.5_0000167g0130	Up(1320)	17029.6	1.62484	0.605606	2.683	0.00729647	0.266385	10787	4324	10377	28895	34374	13645
Nitab4.5_0002731g0040	Down(1123)	73.9714	-1.26377	0.471081	-2.6827	0.00730313	0.266385	93	129	104	49	59	22
Nitab4.5_0001121g0120	Down(1123)	1.42044	-3.93259	1.46609	-2.68237	0.0073102	0.266385	2	5	2	0	0	0
Nitab4.5_0011772g0040	Down(1123)	8.57989	-2.00106	0.746019	-2.68232	0.00731126	0.266385	17	8	17	2	4	4
Nitab4.5_0001881g0020	Up(1320)	10.6464	3.29868	1.22992	2.68204	0.00731752	0.266385	5	0	1	26	4	26
Nitab4.5_0001267g0050	Down(1123)	65.0033	-1.48714	0.554556	-2.68167	0.00732551	0.266385	64	144	93	23	52	26
Nitab4.5_0000229g0010	Up(1320)	26.1863	1.60524	0.598645	2.68146	0.0073302	0.266385	20	9	11	59	28	30
Nitab4.5_0004125g0010	Down(1123)	172.964	-1.54021	0.574446	-2.68121	0.00733563	0.266385	266	162	360	102	51	105
Nitab4.5_0002887g0060	Up(1320)	16.5688	3.83667	1.43096	2.68118	0.00733638	0.266385	1	6	0	6	78	9
Nitab4.5_0006628g0020	Down(1123)	325.649	-1.00373	0.374495	-2.68024	0.00735705	0.266798	415	435	496	170	289	180
Nitab4.5_0003627g0010	Down(1123)	37931.7	-1.02451	0.382311	-2.67979	0.00736683	0.266911	63094	42082	51796	26682	30216	17363
Nitab4.5_0005023g0030	Up(1320)	57.0632	1.83579	0.685325	2.67871	0.00739053	0.267093	27	21	29	63	42	149
Nitab4.5_0000349g0320	Down(1123)	7.68225	-2.49005	0.929592	-2.67865	0.00739193	0.267093	7	19	15	5	2	0
Nitab4.5_0002914g0150	Down(1123)	34.2428	-2.04379	0.76314	-2.67813	0.00740349	0.267269	29	114	33	7	17	15
Nitab4.5_0010781g0010	Down(1123)	64.234	-2.49762	0.933884	-2.67444	0.00748537	0.26998	32	275	46	13	18	25
Nitab4.5_0001091g0130	Up(1320)	294.285	1.11443	0.416828	2.67361	0.00750403	0.270238	219	198	161	407	275	489
Nitab4.5_0000097g0130	Up(1320)	3.79998	3.448	1.29008	2.6727	0.00752446	0.270238	0	1	1	13	5	3
Nitab4.5_0000715g0110	Down(1123)	7.10878	-2.34737	0.878305	-2.67261	0.00752635	0.270238	18	11	8	3	4	0
Nitab4.5_0007223g0040	Down(1123)	112.027	-1.59279	0.596278	-2.67123	0.00755744	0.270966	155	118	243	36	89	40
Nitab4.5_0001459g0140	Up(1320)	298.564	1.14039	0.42695	2.67102	0.00756213	0.270966	215	177	185	416	273	505
Nitab4.5_0000639g0070	Up(1320)	56.0501	2.07463	0.776826	2.67064	0.00757062	0.270966	26	35	7	132	38	96
Nitab4.5_0002843g0030	Up(1320)	4.35768	3.64903	1.36721	2.66896	0.00760875	0.271743	1	1	0	7	2	14
Nitab4.5_0002150g0140	Down(1123)	331.082	-1.28309	0.481367	-2.66551	0.00768719	0.273576	327	781	374	196	159	209
Nitab4.5_0016007g0040	Up(1320)	13.3414	1.75682	0.659099	2.66548	0.00768783	0.273576	2	9	8	17	19	24
Nitab4.5_0003773g0100	Up(1320)	6.22913	3.16595	1.18811	2.66469	0.00770599	0.273978	0	4	0	16	5	12
Nitab4.5_0000344g0120	Down(1123)	8.20567	-5.46156	2.05037	-2.6637	0.00772872	0.274512	1	51	1	0	1	0
Nitab4.5_0000208g0400	Down(1123)	224.309	-1.90921	0.716822	-2.66343	0.00773475	0.274512	217	757	161	74	85	115
Nitab4.5_0008350g0020	Down(1123)	27.182	-2.23262	0.838512	-2.6626	0.00775388	0.274783	15	93	35	5	14	9
Nitab4.5_0005728g0020	Up(1320)	271.101	2.06301	0.775043	2.6618	0.00777238	0.274783	114	48	157	611	577	134
Nitab4.5_0010845g0010	Up(1320)	13.2771	1.97409	0.741666	2.6617	0.00777477	0.274783	2	10	5	33	14	16
Nitab4.5_0006204g0010	Up(1320)	7.04717	2.37014	0.89052	2.66153	0.00777874	0.274783	3	1	3	12	5	17
Nitab4.5_0002302g0040	Up(1320)	2190.97	1.03202	0.387788	2.66131	0.00778369	0.274783	1349	1643	1485	3847	1961	2852
Nitab4.5_0000790g0120	Down(1123)	2.5322	-3.70712	1.39335	-2.66058	0.00780065	0.275138	4	8	3	1	0	0
Nitab4.5_0004176g0050	Down(1123)	1392.37	-1.11679	0.419973	-2.65919	0.00783281	0.276029	1893	1941	2074	677	1288	637
Nitab4.5_0004176g0030	Down(1123)	33738.8	-1.17939	0.443592	-2.65873	0.0078435	0.276162	47517	40946	55981	13895	28483	18380
Nitab4.5_0003811g0010	Up(1320)	43.966	1.08712	0.409421	2.65526	0.00792464	0.278279	31	36	21	58	73	46
Nitab4.5_0005582g0070	Up(1320)	90.506	1.09616	0.41293	2.6546	0.00794036	0.278345	45	84	52	156	117	93
Nitab4.5_0012466g0010	Down(1123)	117.723	-1.26045	0.475157	-2.6527	0.00798513	0.279423	131	230	159	46	67	88
Nitab4.5_0000014g0430	Down(1123)	194.073	-1.55691	0.587092	-2.65191	0.0080039	0.2798	239	487	190	65	83	136
Nitab4.5_0000863g0200	Up(1320)	7.63265	2.55214	0.96247	2.65165	0.00800989	0.2798	1	4	2	25	5	9
Nitab4.5_0009842g0010	Up(1320)	5.431	2.55056	0.962807	2.64908	0.00807102	0.281689	1	3	1	16	8	4
Nitab4.5_0001696g0080	Up(1320)	194.558	1.07168	0.404692	2.64813	0.00809387	0.282031	142	105	140	271	196	302
Nitab4.5_0002608g0050	Down(1123)	36.9845	-2.077	0.78462	-2.64714	0.0081176	0.282031	24	85	78	7	26	9
Nitab4.5_0006812g0020	Up(1320)	61.1007	1.21226	0.457967	2.64704	0.00812004	0.282031	54	31	29	100	69	82
Nitab4.5_0008653g0010	Up(1320)	1413.68	1.64884	0.623082	2.64626	0.00813878	0.282031	927	657	537	1227	3826	1314
Nitab4.5_0000093g0200	Up(1320)	51.6814	1.44875	0.547545	2.64591	0.00814716	0.282031	25	18	42	103	70	52
Nitab4.5_0013034g0030	Up(1320)	16.0548	3.95578	1.49508	2.64587	0.00814818	0.282031	0	2	4	66	1	23
Nitab4.5_0000802g0120	Down(1123)	5.47143	-2.14285	0.809892	-2.64585	0.00814856	0.282031	9	12	7	2	3	1
Nitab4.5_0009459g0050	Down(1123)	68.4867	-1.55867	0.589133	-2.64569	0.00815238	0.282031	73	140	107	22	59	22
Nitab4.5_0000079g0040	Down(1123)	2.45461	-3.62925	1.37184	-2.64553	0.0081563	0.282031	4	4	6	0	0	1
Nitab4.5_0000236g0010	Down(1123)	91.0801	-2.06658	0.781233	-2.64528	0.00816227	0.282031	66	159	230	24	66	15
Nitab4.5_0000587g0070	Up(1320)	30.2334	1.20073	0.453989	2.64485	0.00817266	0.282031	16	21	20	32	55	37
Nitab4.5_0006180g0080	Up(1320)	555.709	1.00575	0.380419	2.64381	0.00819792	0.282658	439	335	369	1005	595	598
Nitab4.5_0008128g0020	Up(1320)	8.64025	1.94383	0.735598	2.64252	0.00822911	0.283001	3	3	5	17	7	16
Nitab4.5_0003501g0050	Down(1123)	115.137	-1.04099	0.394091	-2.64149	0.00825431	0.283623	162	140	177	84	92	48
Nitab4.5_0004261g0030	Down(1123)	37.6549	-3.18126	1.20461	-2.64091	0.00826844	0.283722	19	178	23	3	2	16
Nitab4.5_0001980g0070	Down(1123)	3.9478	-3.39112	1.28413	-2.64079	0.0082714	0.283722	4	5	13	0	1	1
Nitab4.5_0001552g0090	Down(1123)	273.093	-1.2587	0.476726	-2.64031	0.00828312	0.28388	255	590	366	125	209	140
Nitab4.5_0003878g0020	Down(1123)	336.513	-1.1011	0.417133	-2.63968	0.0082985	0.28392	388	664	389	157	239	229
Nitab4.5_0000040g0110	Up(1320)	178.948	1.37437	0.520862	2.63866	0.00832353	0.284339	76	129	106	358	138	263
Nitab4.5_0006338g0110	Up(1320)	25.3859	2.5306	0.959276	2.63803	0.00833883	0.284339	15	3	5	91	24	16
Nitab4.5_0000406g0040	Down(1123)	4.50223	-5.58657	2.11785	-2.63785	0.00834345	0.284339	0	22	7	0	0	0
Nitab4.5_0000676g0280	Up(1320)	13.6603	1.52408	0.577812	2.63768	0.00834752	0.284339	7	10	5	18	16	25
Nitab4.5_0006220g0040	Down(1123)	11.7027	-1.88475	0.714616	-2.63744	0.00835347	0.284339	15	27	16	8	6	1
Nitab4.5_0003460g0020	Down(1123)	60.7175	-1.07323	0.407429	-2.63414	0.00843499	0.286643	71	83	101	40	49	27
Nitab4.5_0001592g0120	Down(1123)	149.501	-1.59475	0.605458	-2.63396	0.00843945	0.286643	130	425	159	76	95	50
Nitab4.5_0013415g0010	Up(1320)	24.0466	1.34749	0.511629	2.63372	0.00844545	0.286643	13	14	15	29	26	45
Nitab4.5_0001754g0010	Down(1123)	511.835	-3.04844	1.15754	-2.63354	0.00844989	0.286643	164	2488	319	51	49	211
Nitab4.5_0003610g0010	Up(1320)	2.47375	3.75938	1.42841	2.63186	0.00849192	0.28702	0	1	0	8	4	2
Nitab4.5_0005989g0010	Down(1123)	2032.29	-1.03237	0.392278	-2.63173	0.00849523	0.28702	2391	3088	3007	1305	1809	856
Nitab4.5_0001348g0170	Up(1320)	1.32628	3.91698	1.48847	2.63155	0.00849957	0.28702	0	0	0	4	3	1
Nitab4.5_0007262g0020	Up(1320)	1.32628	3.91698	1.48847	2.63155	0.00849957	0.28702	0	0	0	4	3	1
Nitab4.5_0002150g0030	Down(1123)	70.8605	-1.20037	0.456226	-2.63108	0.00851133	0.28702	71	124	113	50	52	26
Nitab4.5_0004807g0040	Down(1123)	6.62587	-1.97345	0.750202	-2.63055	0.00852461	0.287225	8	13	12	3	4	1
Nitab4.5_0008607g0020	Down(1123)	40.0155	-1.05825	0.402387	-2.62993	0.00854018	0.287464	57	49	61	27	21	28
Nitab4.5_0001344g0020	Down(1123)	356.024	-1.26417	0.480745	-2.6296	0.00854845	0.287464	431	512	614	210	302	113
Nitab4.5_0001341g0070	Down(1123)	4.86062	-3.72616	1.4172	-2.62924	0.00855756	0.287464	2	21	6	0	1	1
Nitab4.5_0003237g0040	Up(1320)	11.5269	1.70272	0.647701	2.62887	0.00856695	0.287464	3	9	5	23	12	17
Nitab4.5_0000795g0070	Down(1123)	22.5349	-1.44	0.54783	-2.62854	0.00857517	0.287464	26	54	24	14	13	9
Nitab4.5_0002137g0160	Down(1123)	6.11038	-2.66348	1.01352	-2.62795	0.00859017	0.287464	4	14	15	3	2	0
Nitab4.5_0000991g0110	Down(1123)	40.3082	-1.37546	0.52358	-2.62704	0.00861321	0.287464	35	81	66	17	29	20
Nitab4.5_0001456g0170	Up(1320)	15.2755	1.72376	0.656255	2.62665	0.00862287	0.287464	11	6	5	33	13	23
Nitab4.5_0000974g0060	Up(1320)	7.72738	5.45365	2.0765	2.62637	0.00863003	0.287464	0	1	0	40	0	6
Nitab4.5_0003603g0150	Down(1123)	1.48059	-3.96681	1.51043	-2.62628	0.00863248	0.287464	4	1	4	0	0	0
Nitab4.5_0005790g0010	Down(1123)	174.762	-1.49497	0.569319	-2.62589	0.00864235	0.287465	272	252	275	43	147	79
Nitab4.5_0000960g0100	Up(1320)	10.5895	1.64929	0.628132	2.62571	0.00864693	0.287465	3	8	5	17	12	18
Nitab4.5_0001747g0090	Down(1123)	123.3	-2.04319	0.778283	-2.62525	0.0086585	0.287611	106	411	117	21	54	64
Nitab4.5_0001858g0020	Up(1320)	18.1752	1.73308	0.660611	2.62345	0.00870432	0.288448	9	8	9	32	12	37
Nitab4.5_0004741g0020	Up(1320)	787.86	1.59293	0.607199	2.62341	0.00870537	0.288448	519	230	453	1195	651	1579
Nitab4.5_0011198g0010	Up(1320)	126.759	1.20623	0.460132	2.6215	0.00875449	0.289835	74	82	82	259	110	154
Nitab4.5_0009325g0010	Down(1123)	67.4431	-1.49666	0.570995	-2.62114	0.00876359	0.289896	56	164	94	26	48	30
Nitab4.5_0006415g0030	Down(1123)	38.3934	-1.296	0.49451	-2.62077	0.00877313	0.289971	55	73	43	19	33	14
Nitab4.5_0008247g0020	Down(1123)	6.88739	-2.55078	0.97362	-2.61989	0.00879575	0.290478	14	16	7	5	0	1
Nitab4.5_0005624g0010	Down(1123)	192.364	-1.30238	0.497323	-2.61879	0.00882422	0.290693	277	350	229	98	172	61
Nitab4.5_0001644g0060	Up(1320)	7.75573	2.35709	0.900165	2.61851	0.00883141	0.290693	3	5	0	16	7	15
Nitab4.5_0000697g0180	Down(1123)	319.643	-1.35887	0.51922	-2.61713	0.00886726	0.290693	329	500	597	117	269	143
Nitab4.5_0001423g0010	Down(1123)	63.6181	-1.21087	0.462707	-2.61693	0.00887241	0.290693	83	96	97	32	58	24
Nitab4.5_0000023g0480	Up(1320)	1006.19	2.61632	0.999791	2.61687	0.00887402	0.290693	367	52	434	3617	751	847
Nitab4.5_0001551g0080	Up(1320)	1.38742	3.95092	1.50987	2.61673	0.0088776	0.290693	0	0	0	3	1	4
Nitab4.5_0000044g0380	Down(1123)	1.28236	-3.77506	1.44279	-2.6165	0.00888362	0.290693	3	3	2	0	0	0
Nitab4.5_0010564g0010	Down(1123)	76.4715	-1.14859	0.439011	-2.61632	0.00888834	0.290693	91	122	115	40	69	32
Nitab4.5_0000695g0090	Up(1320)	29.854	1.13583	0.434172	2.61608	0.00889448	0.290693	22	20	16	43	32	45
Nitab4.5_0002684g0050	Down(1123)	1.28631	-3.777	1.44381	-2.61599	0.0088969	0.290693	2	3	3	0	0	0
Nitab4.5_0005133g0040	Down(1123)	1.28631	-3.777	1.44381	-2.61599	0.0088969	0.290693	2	3	3	0	0	0
Nitab4.5_0006828g0010	Down(1123)	49.9516	-2.19093	0.837734	-2.6153	0.00891486	0.291041	56	48	146	17	32	5
Nitab4.5_0000232g0270	Down(1123)	137.581	-1.21837	0.465993	-2.61457	0.00893394	0.291311	159	289	157	57	90	94
Nitab4.5_0001512g0070	Down(1123)	1.4165	-3.92911	1.50312	-2.61398	0.00894953	0.291311	3	5	1	0	0	0
Nitab4.5_0000883g0080	Down(1123)	10.9843	-3.32533	1.27226	-2.61372	0.00895627	0.291311	4	44	16	1	5	0
Nitab4.5_0000127g0100	Up(1320)	6.94646	2.12491	0.813081	2.61341	0.00896432	0.291311	3	2	3	15	5	13
Nitab4.5_0004813g0050	Down(1123)	80.7985	-1.18623	0.453918	-2.61331	0.00896691	0.291311	97	156	99	52	66	29
Nitab4.5_0000857g0050	Up(1320)	10.163	1.57488	0.602856	2.61237	0.00899178	0.291882	3	8	5	17	15	13
Nitab4.5_0008766g0030	Up(1320)	18.4975	1.83989	0.70464	2.61111	0.0090249	0.292719	12	7	6	35	12	37
Nitab4.5_0004785g0030	Down(1123)	58.2414	-1.24743	0.477953	-2.60995	0.00905558	0.29327	82	124	52	33	30	38
Nitab4.5_0006022g0010	Up(1320)	71.4233	1.69778	0.650511	2.60991	0.00905658	0.29327	37	19	47	171	57	95
Nitab4.5_0004904g0010	Up(1320)	197.083	2.09379	0.802644	2.60862	0.00909086	0.293697	92	93	49	100	652	195
Nitab4.5_0008783g0010	Up(1320)	5.19802	2.82514	1.08302	2.60858	0.00909184	0.293697	3	1	0	5	16	6
Nitab4.5_0002112g0150	Down(1123)	48.866	-1.05909	0.406086	-2.60805	0.00910598	0.293872	67	89	51	36	35	23
Nitab4.5_0004347g0030	Up(1320)	22.5707	1.22108	0.468239	2.60782	0.00911196	0.293872	19	12	11	30	35	28
Nitab4.5_0003841g0020	Down(1123)	22.3185	-1.85436	0.711297	-2.60702	0.00913346	0.294327	17	37	54	5	10	13
Nitab4.5_0006323g0010	Up(1320)	169.649	1.27453	0.489075	2.606	0.00916056	0.294725	121	59	124	223	215	263
Nitab4.5_0009146g0020	Up(1320)	422.409	1.49831	0.575105	2.60528	0.00917993	0.29511	284	273	134	1028	453	385
Nitab4.5_0002906g0120	Up(1320)	7.17674	3.33279	1.27939	2.60498	0.00918802	0.295133	2	1	1	12	1	24
Nitab4.5_0005054g0050	Down(1123)	60.071	-1.14319	0.438903	-2.60466	0.00919668	0.295173	76	123	61	31	43	36
Nitab4.5_0003479g0020	Down(1123)	3.05295	-5.03048	1.93202	-2.60374	0.00922135	0.29549	1	18	1	0	0	0
Nitab4.5_0001962g0090	Down(1123)	360.886	-1.51576	0.582284	-2.60313	0.00923763	0.295775	321	944	428	222	118	207
Nitab4.5_0000023g0380	Down(1123)	5.49887	-4.87226	1.87214	-2.60251	0.00925444	0.296032	1	32	2	1	0	0
Nitab4.5_0001087g0030	Down(1123)	143.617	-2.53416	0.9739	-2.60207	0.0092663	0.296032	53	559	174	16	40	65
Nitab4.5_0001553g0030	Down(1123)	70.2122	-1.33506	0.513141	-2.60174	0.00927533	0.296032	55	156	105	40	37	40
Nitab4.5_0000452g0070	Up(1320)	3.49846	3.3034	1.27033	2.60044	0.00931055	0.296251	2	0	0	7	9	3
Nitab4.5_0000874g0170	Down(1123)	6.08662	-2.06503	0.794162	-2.60026	0.00931528	0.296251	9	15	7	3	3	1
Nitab4.5_0015312g0010	Up(1320)	3530.75	1.06242	0.408831	2.59867	0.0093586	0.296251	3006	1737	2302	5204	3814	4973
Nitab4.5_0006400g0040	Down(1123)	1.70572	-4.19836	1.61561	-2.59862	0.00936	0.296251	2	8	1	0	0	0
Nitab4.5_0001051g0160	Down(1123)	577.598	-1.29239	0.497352	-2.59855	0.00936191	0.296251	676	1165	732	505	313	185
Nitab4.5_0000116g0140	Up(1320)	25.5334	1.32218	0.508874	2.59824	0.00937018	0.296251	17	12	16	25	38	43
Nitab4.5_0000118g0120	Up(1320)	5.54688	2.54933	0.981175	2.59824	0.0093702	0.296251	1	2	2	6	5	16
Nitab4.5_0003022g0010	Up(1320)	9.96915	2.34478	0.902473	2.59817	0.00937211	0.296251	2	1	7	25	8	16
Nitab4.5_0004448g0010	Up(1320)	120.549	1.61902	0.623148	2.59812	0.00937347	0.296251	56	75	54	334	131	83
Nitab4.5_0000702g0190	Up(1320)	5.76502	2.32441	0.894848	2.59755	0.00938927	0.296251	3	3	0	10	6	12
Nitab4.5_0004650g0010	Down(1123)	360.898	-1.297	0.499398	-2.59712	0.00940091	0.296251	409	563	620	129	313	173
Nitab4.5_0023724g0010	Down(1123)	18576.4	-1.41452	0.544751	-2.59663	0.00941423	0.296294	34042	23502	25968	5389	9877	13926
Nitab4.5_0007829g0020	Down(1123)	7.09679	-2.3277	0.897011	-2.59495	0.00946039	0.29672	6	16	15	1	5	1
Nitab4.5_0003917g0020	Down(1123)	33.5216	-1.26173	0.486595	-2.59297	0.00951504	0.297358	36	44	66	23	16	19
Nitab4.5_0000391g0350	Down(1123)	243.1	-1.3982	0.53923	-2.59296	0.00951543	0.297358	339	267	477	76	180	135
Nitab4.5_0000713g0040	Down(1123)	43.7519	-1.19426	0.460622	-2.5927	0.00952256	0.297358	52	67	70	17	35	26
Nitab4.5_0000397g0060	Up(1320)	70.813	1.19543	0.461282	2.59154	0.00955479	0.29781	56	36	41	120	66	103
Nitab4.5_0000328g0150	Up(1320)	4.61772	3.75595	1.44956	2.5911	0.00956694	0.297956	1	1	0	20	2	4
Nitab4.5_0001180g0070	Down(1123)	182.196	-1.11809	0.431592	-2.59062	0.00958041	0.298123	198	343	240	80	146	111
Nitab4.5_0000134g0180	Up(1320)	3.3704	5.24624	2.02528	2.59037	0.00958723	0.298123	0	0	0	14	0	6
Nitab4.5_0008352g0010	Up(1320)	38.7735	1.22848	0.474341	2.58986	0.00960154	0.298246	27	24	21	65	34	60
Nitab4.5_0000585g0130	Up(1320)	11.0462	1.72175	0.664869	2.58961	0.00960842	0.298246	5	6	5	25	9	16
Nitab4.5_0002926g0030	Down(1123)	25.6297	-3.05502	1.17981	-2.58943	0.00961362	0.298246	3	118	27	4	5	7
Nitab4.5_0000553g0120	Down(1123)	9.50642	-2.16727	0.837297	-2.58841	0.00964201	0.298599	17	25	7	2	2	6
Nitab4.5_0013698g0010	Up(1320)	6.66568	2.29856	0.888034	2.58836	0.00964329	0.298599	3	2	2	20	5	8
Nitab4.5_0001983g0040	Up(1320)	434.988	1.38107	0.533598	2.58822	0.00964743	0.298599	198	193	351	709	830	340
Nitab4.5_0000308g0260	Down(1123)	194.487	-1.38215	0.534075	-2.58793	0.00965537	0.298613	317	311	247	106	168	49
Nitab4.5_0000165g0100	Up(1320)	391.964	1.38955	0.53725	2.58641	0.00969811	0.299703	226	214	231	724	747	235
Nitab4.5_0016045g0010	Down(1123)	117.201	-1.97079	0.762125	-2.58591	0.00971218	0.29972	76	404	118	47	67	28
Nitab4.5_0001744g0060	Up(1320)	7.03156	1.75927	0.68042	2.58557	0.00972174	0.29972	4	4	2	12	10	10
Nitab4.5_0001995g0010	Up(1320)	12.8289	1.46885	0.568235	2.58493	0.00974002	0.299838	9	5	7	19	15	21
Nitab4.5_0003040g0100	Up(1320)	202.329	1.29469	0.500934	2.58456	0.00975032	0.299924	132	92	137	445	208	203
Nitab4.5_0000009g0350	Down(1123)	9.5184	-1.87507	0.725593	-2.58419	0.00976091	0.300018	19	21	7	3	5	4
Nitab4.5_0002762g0010	Up(1320)	125.953	1.72261	0.66705	2.58244	0.00981054	0.301177	63	63	56	245	62	254
Nitab4.5_0011525g0010	Down(1123)	2.77628	-3.8321	1.48397	-2.58233	0.00981369	0.301177	2	4	10	1	0	0
Nitab4.5_0004440g0020	Up(1320)	12.057	2.10477	0.815287	2.58163	0.00983342	0.301319	3	4	7	17	8	31
Nitab4.5_0000264g0170	Up(1320)	40.7018	2.34245	0.907492	2.58123	0.00984476	0.301435	24	5	12	112	18	70
Nitab4.5_0010431g0030	Up(1320)	151.012	1.21598	0.471193	2.58065	0.00986139	0.301611	123	78	80	183	160	269
Nitab4.5_0000101g0200	Up(1320)	102.638	1.64633	0.638099	2.58006	0.00987843	0.301611	30	55	69	88	125	233
Nitab4.5_0001254g0030	Up(1320)	8.46313	1.90432	0.738284	2.57939	0.00989755	0.301664	2	3	6	16	8	15
Nitab4.5_0002642g0030	Up(1320)	5.77197	2.97993	1.1559	2.57802	0.00993696	0.302037	3	0	1	19	9	3
Nitab4.5_0004728g0060	Up(1320)	7.47562	2.77506	1.07648	2.57791	0.00994004	0.302037	1	4	1	9	4	24
Nitab4.5_0012533g0010	Up(1320)	31.5071	1.73523	0.673356	2.57699	0.00996644	0.302436	7	27	12	35	39	66
Nitab4.5_0003997g0020	Up(1320)	62.6021	1.19262	0.462809	2.57693	0.00996834	0.302436	50	35	33	94	59	101
Nitab4.5_0009921g0050	Up(1320)	2.18581	3.55207	1.37884	2.57613	0.00999139	0.302905	1	0	0	5	4	3
Nitab4.5_0002540g0030	Up(1320)	22.5539	1.21232	0.470933	2.5743	0.0100442	0.304046	18	10	14	35	32	26
Nitab4.5_0000140g0110	Up(1320)	28.746	2.4462	0.950656	2.57317	0.0100772	0.304583	13	12	3	104	14	28
Nitab4.5_0000304g0110	Down(1123)	127.447	-1.23086	0.478821	-2.57061	0.0101518	0.306057	124	245	190	50	87	85
Nitab4.5_0008033g0010	Up(1320)	192.679	1.24377	0.483862	2.5705	0.0101552	0.306057	133	95	125	355	158	282
Nitab4.5_0006121g0020	Down(1123)	7.77067	-2.72875	1.06158	-2.57045	0.0101567	0.306057	27	12	3	3	1	2
Nitab4.5_0005886g0010	Up(1320)	29.6253	1.01411	0.394713	2.56924	0.0101923	0.306899	21	21	19	47	36	34
Nitab4.5_0001519g0210	Up(1320)	50.1182	1.83813	0.715545	2.56886	0.0102035	0.307005	28	32	9	125	78	33
Nitab4.5_0008306g0040	Up(1320)	14.3467	1.51152	0.588478	2.56852	0.0102134	0.307072	9	5	9	20	29	14
Nitab4.5_0000882g0070	Up(1320)	33.5623	1.15643	0.450565	2.56663	0.0102692	0.308284	22	27	16	61	36	40
Nitab4.5_0002876g0020	Down(1123)	2.42848	-3.61976	1.41047	-2.56636	0.0102773	0.308295	2	6	6	0	0	1
Nitab4.5_0001608g0070	Down(1123)	383.75	-2.66664	1.03941	-2.56552	0.010302	0.308574	155	1758	240	41	120	140
Nitab4.5_0001049g0030	Down(1123)	105.322	-1.08828	0.424357	-2.56455	0.0103311	0.308616	176	108	157	54	72	71
Nitab4.5_0004738g0020	Down(1123)	14.444	-2.74025	1.06863	-2.56426	0.0103396	0.308616	7	61	13	1	6	4
Nitab4.5_0008639g0010	Up(1320)	93.2935	1.60375	0.625514	2.56388	0.0103508	0.308616	47	35	60	104	80	218
Nitab4.5_0000754g0260	Down(1123)	1520.11	-1.64714	0.642507	-2.56361	0.010359	0.308616	1761	2969	2464	382	1357	446
Nitab4.5_0001815g0050	Down(1123)	115.048	-1.32276	0.51605	-2.56325	0.0103699	0.308616	121	180	209	63	97	36
Nitab4.5_0009518g0030	Down(1123)	26.3815	-1.66316	0.649093	-2.56229	0.0103984	0.308616	30	71	26	7	16	14
Nitab4.5_0000433g0040	Up(1320)	11.3872	1.78851	0.698032	2.56222	0.0104004	0.308616	3	7	6	28	16	9
Nitab4.5_0000550g0080	Up(1320)	379.541	1.31198	0.512091	2.562	0.010407	0.308616	237	231	209	780	272	540
Nitab4.5_0009307g0040	Up(1320)	6.65089	1.85932	0.725768	2.56186	0.0104112	0.308616	3	4	2	10	14	7
Nitab4.5_0000128g0280	Up(1320)	5.49539	2.53758	0.990584	2.5617	0.0104162	0.308616	1	2	2	10	3	14
Nitab4.5_0001157g0050	Down(1123)	2.5263	-3.70158	1.44504	-2.56158	0.0104198	0.308616	2	9	4	0	1	0
Nitab4.5_0000370g0010	Up(1320)	173.078	1.05755	0.412933	2.56108	0.0104348	0.308616	145	104	99	295	168	225
Nitab4.5_0005195g0010	Up(1320)	8.85216	1.83806	0.717829	2.56058	0.0104497	0.308828	6	3	3	21	9	11
Nitab4.5_0001492g0080	Down(1123)	49.3331	-1.4373	0.561603	-2.55929	0.0104886	0.309518	50	124	54	25	36	18
Nitab4.5_0009949g0010	Up(1320)	401.896	1.03135	0.403138	2.55831	0.0105183	0.309937	248	216	349	635	431	521
Nitab4.5_0012835g0030	Up(1320)	1.18383	3.73926	1.46252	2.55672	0.0105663	0.310893	0	0	0	3	2	2
Nitab4.5_0016565g0010	Up(1320)	1.18383	3.73926	1.46252	2.55672	0.0105663	0.310893	0	0	0	3	2	2
Nitab4.5_0007401g0030	Up(1320)	30.4962	1.45984	0.571294	2.55533	0.0106088	0.311842	18	12	20	36	31	62
Nitab4.5_0014089g0010	Down(1123)	423.395	-1.64567	0.644061	-2.55515	0.0106142	0.311842	328	1168	538	198	300	114
Nitab4.5_0003777g0040	Down(1123)	2.2462	-3.51246	1.37514	-2.55426	0.0106413	0.312254	5	5	3	0	1	0
Nitab4.5_0015114g0020	Down(1123)	37533.7	-1.15739	0.453148	-2.55412	0.0106457	0.312254	58131	55992	47022	21985	34214	13117
Nitab4.5_0006077g0030	Up(1320)	50.5738	1.30135	0.509549	2.55392	0.0106517	0.312254	40	21	29	101	53	59
Nitab4.5_0000564g0400	Up(1320)	43.8827	1.14108	0.447116	2.55209	0.0107078	0.313664	20	31	34	69	45	63
Nitab4.5_0003687g0010	Down(1123)	631.323	-1.71504	0.672387	-2.55067	0.0107515	0.314486	463	1377	1188	146	461	259
Nitab4.5_0002100g0160	Down(1123)	3.21306	-3.0805	1.20812	-2.54984	0.0107774	0.314776	6	8	4	1	0	1
Nitab4.5_0000303g0110	Up(1320)	94.1497	1.56691	0.614549	2.5497	0.0107816	0.314776	63	21	61	126	112	171
Nitab4.5_0003887g0040	Up(1320)	8.39789	1.59424	0.625295	2.54958	0.0107852	0.314776	5	5	3	12	12	13
Nitab4.5_0000663g0140	Down(1123)	39.4516	-1.13399	0.44482	-2.54933	0.0107929	0.314776	41	57	70	24	30	19
Nitab4.5_0010357g0020	Down(1123)	80.699	-1.1718	0.459745	-2.5488	0.0108094	0.314866	122	77	144	47	44	54
Nitab4.5_0018609g0010	Down(1123)	25.1226	-1.3529	0.530812	-2.54873	0.0108117	0.314866	32	37	43	12	22	8
Nitab4.5_0010244g0030	Up(1320)	1974.55	1.21896	0.478459	2.54767	0.0108445	0.315163	1148	1090	1428	4302	2258	1697
Nitab4.5_0000016g0250	Up(1320)	883.008	1.24521	0.488769	2.54765	0.0108452	0.315163	799	358	456	1223	1047	1359
Nitab4.5_0002516g0050	Down(1123)	96.9564	-1.24017	0.486794	-2.54763	0.0108456	0.315163	117	188	122	56	84	32
Nitab4.5_0001297g0080	Up(1320)	11.2647	1.78354	0.700297	2.54684	0.0108704	0.315653	4	9	3	27	12	13
Nitab4.5_0011933g0010	Down(1123)	188.239	-1.4617	0.574001	-2.54651	0.0108807	0.315722	177	462	233	59	120	113
Nitab4.5_0012294g0020	Down(1123)	39.8449	-1.83509	0.72108	-2.54492	0.0109304	0.316414	39	111	47	9	13	28
Nitab4.5_0000032g0520	Down(1123)	1.64356	-4.12158	1.61965	-2.54473	0.0109362	0.316414	1	2	7	0	0	0
Nitab4.5_0000516g0130	Up(1320)	276.897	1.14528	0.450114	2.54443	0.0109455	0.316452	137	210	190	324	282	498
Nitab4.5_0002438g0030	Down(1123)	52.862	-1.28624	0.505601	-2.54398	0.0109598	0.316636	96	46	88	34	34	23
Nitab4.5_0002240g0070	Up(1320)	22.1397	1.12575	0.442703	2.5429	0.0109937	0.317141	15	12	16	28	31	30
Nitab4.5_0006800g0010	Down(1123)	136.078	-1.45786	0.573358	-2.54266	0.0110011	0.317141	186	220	214	46	128	42
Nitab4.5_0004333g0010	Up(1320)	17.5796	1.20305	0.473202	2.54235	0.0110109	0.317176	13	10	10	22	27	23
Nitab4.5_0006854g0050	Up(1320)	77.4795	1.54432	0.60807	2.53971	0.0110945	0.318592	40	34	48	95	60	176
Nitab4.5_0001244g0180	Up(1320)	205.7	1.46792	0.57799	2.5397	0.0110948	0.318592	126	71	138	307	169	399
Nitab4.5_0001077g0040	Up(1320)	130.33	1.72782	0.680362	2.53956	0.0110993	0.318592	112	35	39	299	175	124
Nitab4.5_0001207g0030	Up(1320)	4.76416	2.28668	0.901347	2.53696	0.011182	0.320697	3	1	1	5	9	9
Nitab4.5_0000185g0030	Down(1123)	77.4044	-1.25662	0.495365	-2.53675	0.0111887	0.320697	86	175	83	40	38	55
Nitab4.5_0008310g0070	Up(1320)	333.025	1.37775	0.543242	2.53616	0.0112076	0.32101	307	132	132	471	607	348
Nitab4.5_0005525g0050	Up(1320)	1314.2	1.09164	0.430512	2.53568	0.0112229	0.321217	926	882	799	2527	1121	1632
Nitab4.5_0001932g0020	Up(1320)	11.5665	1.59919	0.630871	2.53489	0.0112482	0.321667	6	9	3	20	12	19
Nitab4.5_0004046g0030	Down(1123)	40.071	-1.39614	0.550846	-2.53454	0.0112596	0.321667	60	60	60	24	10	30
Nitab4.5_0000130g0150	Down(1123)	34.9094	-1.66253	0.655977	-2.53444	0.0112628	0.321667	88	50	27	19	22	9
Nitab4.5_0002786g0090	Up(1320)	2.16651	3.54455	1.39904	2.53356	0.011291	0.322241	1	0	0	5	5	2
Nitab4.5_0009716g0010	Up(1320)	17.3059	1.48578	0.586659	2.53261	0.0113217	0.322653	13	5	10	32	19	24
Nitab4.5_0000084g0260	Down(1123)	183.062	-1.48891	0.587952	-2.53236	0.0113297	0.322653	212	211	406	54	138	90
Nitab4.5_0000876g0230	Up(1320)	4.18324	3.56551	1.40854	2.53136	0.0113621	0.322885	2	0	0	2	8	12
Nitab4.5_0014795g0010	Up(1320)	4.6423	2.63114	1.04035	2.52909	0.0114359	0.324146	0	2	2	7	4	12
Nitab4.5_0012448g0010	Down(1123)	98.1815	-1.34507	0.531942	-2.52861	0.0114515	0.324146	86	187	167	51	80	34
Nitab4.5_0007845g0040	Down(1123)	6.72535	-1.97396	0.780726	-2.52837	0.0114593	0.324146	9	9	15	4	1	3
Nitab4.5_0001998g0050	Up(1320)	91.3493	1.58832	0.628308	2.52794	0.0114734	0.324146	79	35	27	182	84	137
Nitab4.5_0012111g0010	Up(1320)	2.55419	3.79077	1.49963	2.52781	0.0114778	0.324146	0	1	0	7	1	6
Nitab4.5_0006229g0010	Down(1123)	6.11065	-2.6059	1.03108	-2.52736	0.0114923	0.324146	3	18	12	1	1	3
Nitab4.5_0002900g0010	Down(1123)	289.412	-1.43537	0.567933	-2.52735	0.0114926	0.324146	329	521	467	93	265	105
Nitab4.5_0008436g0010	Down(1123)	160.722	-1.05099	0.415856	-2.52729	0.0114947	0.324146	239	174	255	88	138	83
Nitab4.5_0004063g0030	Down(1123)	3.12418	-4.01284	1.58955	-2.52452	0.0115857	0.325992	12	1	5	1	0	0
Nitab4.5_0000574g0020	Down(1123)	22.4034	-1.90943	0.75656	-2.52384	0.0116082	0.326395	43	29	37	2	10	15
Nitab4.5_0000272g0070	Up(1320)	92.7888	1.32761	0.526102	2.52348	0.0116198	0.326492	46	56	62	200	72	120
Nitab4.5_0000765g0020	Up(1320)	13.7028	1.52856	0.605851	2.52299	0.0116363	0.326494	6	10	6	18	14	27
Nitab4.5_0000706g0050	Down(1123)	1.27324	-3.76906	1.49449	-2.52197	0.01167	0.326759	1	4	3	0	0	0
Nitab4.5_0001933g0060	Down(1123)	1.27324	-3.76906	1.49449	-2.52197	0.01167	0.326759	1	4	3	0	0	0
Nitab4.5_0002712g0030	Up(1320)	12.8161	1.91287	0.758922	2.52051	0.0117186	0.327882	4	10	3	32	10	18
Nitab4.5_0001066g0050	Up(1320)	2.34187	3.65941	1.4531	2.51834	0.0117908	0.32942	0	0	1	3	8	2
Nitab4.5_0006392g0050	Up(1320)	6693.49	1.70542	0.67726	2.51812	0.0117983	0.32942	5257	1247	3087	10930	13181	6403
Nitab4.5_0004017g0010	Down(1123)	19.7474	-1.38913	0.551886	-2.51706	0.0118338	0.330178	21	46	23	10	10	12
Nitab4.5_0000908g0100	Up(1320)	19.2514	3.12184	1.24039	2.51682	0.011842	0.330178	1	1	10	78	8	18
Nitab4.5_0008610g0040	Up(1320)	33.9008	2.55605	1.01585	2.51617	0.0118637	0.330552	11	15	5	39	9	115
Nitab4.5_0011301g0020	Down(1123)	6.18708	-1.83224	0.728448	-2.51527	0.0118942	0.330929	10	10	10	2	4	2
Nitab4.5_0002667g0080	Up(1320)	2.20584	3.55749	1.41533	2.51353	0.0119528	0.331648	0	0	1	6	2	4
Nitab4.5_0002751g0070	Down(1123)	22.9165	-1.15147	0.458268	-2.51266	0.0119824	0.332007	30	43	26	13	17	12
Nitab4.5_0000585g0110	Down(1123)	16.0163	-1.66965	0.664778	-2.51159	0.0120188	0.332176	18	29	29	10	11	2
Nitab4.5_0003123g0010	Up(1320)	5.14081	2.39771	0.954689	2.5115	0.0120218	0.332176	2	0	3	9	5	11
Nitab4.5_0008039g0010	Up(1320)	10.4143	2.83299	1.12852	2.51035	0.0120611	0.332972	3	3	2	6	45	4
Nitab4.5_0000240g0050	Up(1320)	15.9705	1.82929	0.728753	2.51017	0.0120673	0.332972	10	9	3	32	33	10
Nitab4.5_0004177g0010	Down(1123)	475.06	-1.82589	0.727625	-2.50938	0.0120942	0.333254	387	1387	579	118	367	135
Nitab4.5_0003934g0080	Up(1320)	2.29043	4.69584	1.87182	2.5087	0.0121176	0.333612	0	0	0	6	8	0
Nitab4.5_0005172g0030	Down(1123)	4.66858	-2.18471	0.871207	-2.50769	0.0121524	0.333612	8	10	6	3	1	1
Nitab4.5_0010733g0010	Up(1320)	4.75214	3.11395	1.24185	2.50751	0.0121586	0.333612	2	0	1	4	4	16
Nitab4.5_0000705g0010	Down(1123)	48.6721	-1.38494	0.552359	-2.50732	0.0121649	0.333612	53	123	47	28	33	19
Nitab4.5_0000019g0190	Up(1320)	127.287	2.25227	0.898355	2.5071	0.0121725	0.333612	51	44	42	101	485	48
Nitab4.5_0000852g0130	Down(1123)	9.8522	-2.6699	1.06496	-2.50704	0.0121748	0.333612	8	41	6	2	5	1
Nitab4.5_0005520g0030	Down(1123)	9.04158	-3.30582	1.31862	-2.50703	0.0121749	0.333612	3	40	10	1	4	0
Nitab4.5_0000122g0010	Up(1320)	60.1285	1.20941	0.482429	2.50692	0.0121787	0.333612	44	30	38	61	74	108
Nitab4.5_0012408g0010	Up(1320)	13.5808	1.50821	0.601977	2.50543	0.0122304	0.334685	5	8	9	29	19	12
Nitab4.5_0003470g0100	Down(1123)	7.22331	-2.90876	1.16161	-2.50408	0.0122771	0.335515	8	29	4	3	0	2
Nitab4.5_0003207g0090	Up(1320)	1.16452	3.72832	1.48913	2.50369	0.0122905	0.335651	0	0	0	3	3	1
Nitab4.5_0005699g0030	Up(1320)	18.2043	1.45266	0.580355	2.50305	0.0123128	0.33603	11	7	12	33	16	29
Nitab4.5_0000905g0050	Down(1123)	210.213	-2.24138	0.895567	-2.50275	0.0123234	0.33609	73	835	210	68	62	84
Nitab4.5_0000759g0100	Up(1320)	175.004	1.04919	0.419327	2.50209	0.0123463	0.336292	123	109	121	286	151	254
Nitab4.5_0000288g0110	Up(1320)	20925	1.3027	0.520728	2.50169	0.0123602	0.336292	15463	6517	14936	24929	31757	30482
Nitab4.5_0007386g0030	Up(1320)	52.1466	1.53991	0.615566	2.50161	0.0123629	0.336292	25	19	38	128	47	56
Nitab4.5_0001161g0030	Up(1320)	3.05645	3.06992	1.22738	2.5012	0.0123773	0.336392	0	0	2	5	6	5
Nitab4.5_0001668g0150	Down(1123)	118.157	-2.01614	0.806147	-2.50096	0.0123859	0.336392	91	291	213	18	93	28
Nitab4.5_0001183g0050	Up(1320)	79.148	1.17771	0.471408	2.49827	0.01248	0.337724	71	40	39	106	88	126
Nitab4.5_0000381g0120	Down(1123)	1.48848	-3.9743	1.59084	-2.49823	0.0124814	0.337724	2	1	6	0	0	0
Nitab4.5_0006904g0010	Down(1123)	24.8806	-1.7959	0.718896	-2.49814	0.0124848	0.337724	60	16	42	10	16	7
Nitab4.5_0010684g0010	Down(1123)	95.3818	-1.1051	0.442514	-2.49733	0.0125133	0.338267	115	131	157	40	64	72
Nitab4.5_0002279g0100	Up(1320)	86.704	1.94826	0.780271	2.49691	0.0125282	0.338439	71	11	27	185	132	93
Nitab4.5_0004391g0060	Down(1123)	24.9895	-2.44127	0.978546	-2.49479	0.0126031	0.340002	9	52	70	3	15	5
Nitab4.5_0003042g0010	Up(1320)	72.4442	1.74229	0.698634	2.49386	0.0126363	0.340412	46	17	39	125	49	149
Nitab4.5_0000457g0170	Up(1320)	7.50907	2.05843	0.825471	2.49365	0.0126439	0.340412	4	2	3	21	6	9
Nitab4.5_0000218g0010	Down(1123)	103.748	-1.13397	0.454863	-2.49299	0.0126674	0.340576	117	170	157	75	84	35
Nitab4.5_0004414g0020	Down(1123)	38.8733	-1.87439	0.752075	-2.49229	0.0126924	0.340576	16	99	77	18	15	16
Nitab4.5_0000423g0060	Up(1320)	62.6793	1.8649	0.74828	2.49225	0.0126938	0.340576	29	51	6	104	108	79
Nitab4.5_0004330g0020	Down(1123)	332.131	-1.86481	0.74826	-2.49219	0.0126957	0.340576	228	1176	270	168	155	102
Nitab4.5_0008090g0010	Down(1123)	6.58005	-2.17736	0.873776	-2.4919	0.0127063	0.340576	18	5	10	2	3	2
Nitab4.5_0007407g0060	Up(1320)	9.7065	2.31578	0.929361	2.4918	0.0127096	0.340576	8	1	1	24	12	12
Nitab4.5_0005272g0060	Up(1320)	9.22022	2.64835	1.06326	2.49077	0.0127465	0.341156	2	5	1	11	4	30
Nitab4.5_0010327g0030	Down(1123)	50.1136	-2.23738	0.898437	-2.4903	0.0127636	0.341334	29	203	35	11	19	21
Nitab4.5_0000807g0100	Up(1320)	5.14853	2.13386	0.857125	2.48955	0.0127905	0.341703	2	3	1	13	6	6
Nitab4.5_0005710g0070	Down(1123)	45.3119	-1.00873	0.405228	-2.48929	0.0127999	0.341703	60	64	64	26	41	22
Nitab4.5_0000119g0180	Down(1123)	4.81454	-2.24063	0.900263	-2.48886	0.0128152	0.341703	5	12	8	3	1	1
Nitab4.5_0001410g0070	Down(1123)	7.82165	-1.67707	0.673867	-2.48873	0.0128202	0.341703	9	13	15	5	3	3
Nitab4.5_0000753g0140	Up(1320)	2.39983	4.75365	1.91115	2.48732	0.012871	0.342144	0	0	0	8	0	6
Nitab4.5_0007893g0040	Up(1320)	31.8678	1.12129	0.450968	2.4864	0.0129041	0.342237	23	17	22	51	32	45
Nitab4.5_0002465g0090	Down(1123)	20.1331	-1.32038	0.531141	-2.48593	0.0129213	0.342237	24	39	27	8	17	9
Nitab4.5_0000390g0020	Down(1123)	96.0272	-2.12038	0.853054	-2.48564	0.012932	0.342237	62	378	64	39	46	22
Nitab4.5_0006598g0030	Up(1320)	21.6518	2.24821	0.90456	2.48542	0.01294	0.342237	12	3	8	17	18	66
Nitab4.5_0000326g0150	Up(1320)	18.3211	1.34026	0.539257	2.48539	0.012941	0.342237	12	7	13	34	26	18
Nitab4.5_0003884g0100	Up(1320)	5.49573	3.34575	1.34632	2.48511	0.012951	0.342237	2	0	1	2	6	20
Nitab4.5_0011525g0020	Down(1123)	142.722	-1.40846	0.566769	-2.48506	0.0129528	0.342237	311	130	196	54	110	66
Nitab4.5_0012806g0010	Up(1320)	10.3764	2.64569	1.06482	2.48463	0.0129688	0.342237	5	4	0	17	32	5
Nitab4.5_0000277g0070	Up(1320)	9.65511	2.16077	0.870115	2.48331	0.0130168	0.342749	4	4	3	30	5	12
Nitab4.5_0004439g0090	Up(1320)	36.7718	1.32768	0.534724	2.48293	0.0130308	0.342749	28	21	16	43	38	71
Nitab4.5_0000441g0090	Up(1320)	91.0535	1.48543	0.598258	2.48292	0.0130311	0.342749	76	26	45	162	88	143
Nitab4.5_0002975g0080	Down(1123)	28.0721	-2.3739	0.956492	-2.48189	0.0130689	0.343308	20	15	107	13	8	6
Nitab4.5_0002279g0030	Down(1123)	75.202	-1.80609	0.727803	-2.48157	0.0130806	0.343308	45	249	80	34	39	26
Nitab4.5_0006398g0030	Down(1123)	53.0036	-1.17494	0.473574	-2.48101	0.013101	0.343308	105	61	61	26	33	36
Nitab4.5_0000433g0150	Down(1123)	2.81916	-4.90505	1.9771	-2.48093	0.0131039	0.343308	10	0	7	0	0	0
Nitab4.5_0004710g0010	Down(1123)	89.8938	-2.45235	0.988606	-2.48061	0.0131156	0.343388	47	345	96	8	54	20
Nitab4.5_0015220g0020	Up(1320)	24.5351	1.08866	0.439108	2.47926	0.0131654	0.343744	13	20	16	40	34	25
Nitab4.5_0000410g0430	Up(1320)	2.01098	3.42923	1.38326	2.47908	0.0131721	0.343744	0	1	0	4	4	3
Nitab4.5_0003137g0040	Up(1320)	17.0964	1.47964	0.596967	2.47859	0.0131901	0.343744	6	10	12	34	15	25
Nitab4.5_0005468g0030	Up(1320)	9.4554	1.55124	0.625938	2.47827	0.0132021	0.343744	6	5	4	19	14	9
Nitab4.5_0000088g0110	Down(1123)	2.54684	-3.7008	1.49331	-2.47826	0.0132026	0.343744	6	8	1	0	0	1
Nitab4.5_0001265g0050	Down(1123)	112.648	-1.50218	0.606267	-2.47775	0.0132213	0.343744	96	195	226	30	74	67
Nitab4.5_0002718g0050	Up(1320)	2.04657	3.43737	1.38739	2.47757	0.0132279	0.343744	1	0	0	3	4	4
Nitab4.5_0000566g0200	Up(1320)	169.897	1.74719	0.705213	2.47753	0.0132295	0.343744	96	68	77	240	89	420
Nitab4.5_0002205g0020	Down(1123)	494.904	-2.18141	0.880507	-2.47745	0.0132325	0.343744	228	1711	651	121	326	87
Nitab4.5_0012477g0010	Down(1123)	87.8269	-1.5053	0.608368	-2.47433	0.0133488	0.346214	122	165	119	78	43	17
Nitab4.5_0002640g0050	Down(1123)	137.67	-1.02002	0.412264	-2.4742	0.0133536	0.346214	180	232	164	66	126	76
Nitab4.5_0004506g0130	Up(1320)	17.4709	1.1832	0.478302	2.47374	0.0133706	0.346399	12	9	12	23	23	25
Nitab4.5_0001810g0050	Down(1123)	518.812	-1.70969	0.691574	-2.47218	0.0134292	0.346419	550	1008	920	453	197	85
Nitab4.5_0002902g0020	Down(1123)	1456.88	-1.27957	0.517631	-2.47198	0.0134367	0.346419	1384	2867	2208	933	1162	447
Nitab4.5_0000259g0040	Down(1123)	14.6316	-2.05343	0.830917	-2.47128	0.0134629	0.346442	20	43	12	4	11	2
Nitab4.5_0011907g0010	Down(1123)	285.642	-1.13233	0.458269	-2.47087	0.0134783	0.346442	378	488	359	260	180	96
Nitab4.5_0005537g0040	Down(1123)	310.245	-1.88472	0.762784	-2.47084	0.0134796	0.346442	244	319	927	159	181	57
Nitab4.5_0003408g0110	Down(1123)	189.301	-1.55112	0.627831	-2.47061	0.0134883	0.346442	186	527	184	70	144	71
Nitab4.5_0002097g0050	Down(1123)	3.28949	-3.09968	1.25476	-2.47034	0.0134983	0.346442	9	3	6	0	1	1
Nitab4.5_0007460g0020	Down(1123)	3.72775	-2.63894	1.06835	-2.4701	0.0135075	0.346442	4	9	7	0	1	2
Nitab4.5_0000202g0180	Up(1320)	149.037	1.30821	0.52963	2.47004	0.0135099	0.346442	86	99	82	337	112	180
Nitab4.5_0001076g0030	Up(1320)	11.4617	3.45709	1.40007	2.46923	0.0135405	0.347003	2	3	1	7	1	50
Nitab4.5_0008922g0020	Down(1123)	2.2208	-3.50268	1.41884	-2.46869	0.0135607	0.347155	2	7	4	1	0	0
Nitab4.5_0001806g0030	Up(1320)	55.8114	1.08043	0.437666	2.46861	0.0135638	0.347155	37	36	38	70	55	95
Nitab4.5_0001359g0080	Down(1123)	3.06284	-3.01405	1.22174	-2.46701	0.0136245	0.348262	6	6	5	0	2	0
Nitab4.5_0005964g0020	Down(1123)	74.0931	-2.30963	0.936593	-2.46599	0.0136637	0.34904	75	245	73	7	14	49
Nitab4.5_0018109g0010	Up(1320)	79.9816	1.47863	0.599742	2.46544	0.0136844	0.349042	46	22	61	102	88	151
Nitab4.5_0002167g0030	Up(1320)	92.3708	1.06674	0.432728	2.46515	0.0136955	0.349042	46	73	67	175	99	97
Nitab4.5_0004398g0030	Up(1320)	9.25071	1.77335	0.719386	2.46509	0.0136978	0.349042	2	5	6	19	8	15
Nitab4.5_0010796g0010	Up(1320)	37.2763	1.0256	0.416053	2.46507	0.0136987	0.349042	22	36	19	47	52	48
Nitab4.5_0004066g0060	Up(1320)	374.298	1.47376	0.59804	2.46431	0.0137277	0.349297	236	130	242	544	288	758
Nitab4.5_0000882g0080	Up(1320)	11.0475	2.23118	0.905561	2.46387	0.0137446	0.349297	4	3	5	17	34	4
Nitab4.5_0006410g0010	Up(1320)	3.11686	3.09178	1.25526	2.46306	0.0137757	0.349297	1	0	1	3	5	8
Nitab4.5_0007206g0010	Down(1123)	117.493	-2.44506	0.992936	-2.46245	0.0137991	0.349297	63	497	82	12	53	41
Nitab4.5_0000049g0170	Up(1320)	1.16774	3.72938	1.5146	2.46229	0.0138051	0.349297	0	0	0	2	4	1
Nitab4.5_0001650g0060	Up(1320)	1.16774	3.72938	1.5146	2.46229	0.0138051	0.349297	0	0	0	2	4	1
Nitab4.5_0015087g0010	Up(1320)	1.16774	3.72938	1.5146	2.46229	0.0138051	0.349297	0	0	0	2	4	1
Nitab4.5_0000034g0150	Up(1320)	2.00776	3.42786	1.39226	2.46207	0.0138137	0.349297	0	1	0	5	3	3
Nitab4.5_0000612g0030	Up(1320)	2.02083	3.42786	1.39226	2.46207	0.0138137	0.349297	1	0	0	5	3	3
Nitab4.5_0000046g0160	Up(1320)	2.11901	4.58505	1.86329	2.46073	0.0138654	0.350296	0	0	0	8	5	0
Nitab4.5_0008050g0060	Up(1320)	1.18061	3.73674	1.51891	2.46016	0.0138877	0.350296	0	0	0	4	1	2
Nitab4.5_0003244g0020	Up(1320)	607.672	2.10092	0.853984	2.46014	0.0138883	0.350296	274	62	360	1684	890	399
Nitab4.5_0015027g0010	Down(1123)	2.12225	-3.40338	1.38358	-2.45984	0.0139001	0.350371	3	4	5	0	0	1
Nitab4.5_0007604g0010	Up(1320)	4.51613	2.5668	1.04386	2.45895	0.0139343	0.350563	1	1	2	5	4	13
Nitab4.5_0000310g0260	Down(1123)	4.3324	-2.93106	1.19203	-2.45888	0.0139371	0.350563	2	11	11	1	2	0
Nitab4.5_0010341g0010	Up(1320)	14.6928	1.81384	0.737778	2.45851	0.0139513	0.350563	6	4	10	39	12	17
Nitab4.5_0010904g0040	Up(1320)	2.41495	3.69809	1.50537	2.45659	0.0140261	0.351658	0	1	0	5	1	7
Nitab4.5_0002609g0030	Down(1123)	158.101	-1.78318	0.726241	-2.45536	0.0140744	0.351658	116	513	154	50	63	93
Nitab4.5_0005458g0010	Down(1123)	20.9866	-1.22786	0.500208	-2.4547	0.0141001	0.352079	41	25	25	14	12	11
Nitab4.5_0000287g0260	Down(1123)	1.25229	-3.75502	1.53046	-2.45352	0.0141466	0.352505	2	5	1	0	0	0
Nitab4.5_0002700g0120	Up(1320)	200.546	1.6015	0.653158	2.45193	0.0142092	0.35351	150	88	70	336	128	409
Nitab4.5_0000212g0140	Up(1320)	1.22566	3.76519	1.53562	2.4519	0.0142105	0.35351	0	0	0	2	1	4
Nitab4.5_0014715g0010	Up(1320)	1.22888	3.76742	1.53691	2.45129	0.0142346	0.353888	0	0	0	1	2	4
Nitab4.5_0000697g0230	Down(1123)	398.475	-1.00393	0.409605	-2.45097	0.014247	0.353978	675	383	578	278	303	204
Nitab4.5_0002289g0060	Up(1320)	16.8922	1.264	0.515878	2.45019	0.014278	0.354073	6	14	11	22	24	24
Nitab4.5_0000072g0530	Down(1123)	26.1587	-1.32577	0.541091	-2.45019	0.0142782	0.354073	29	30	56	14	18	12
Nitab4.5_0008424g0010	Down(1123)	3.24945	-3.11387	1.27111	-2.44973	0.0142963	0.354073	4	5	9	2	0	0
Nitab4.5_0003282g0060	Up(1320)	4.24593	2.93792	1.19945	2.4494	0.0143094	0.354073	1	0	2	12	2	8
Nitab4.5_0000302g0110	Down(1123)	1.11815	-3.58028	1.46174	-2.44933	0.0143122	0.354073	2	3	2	0	0	0
Nitab4.5_0003887g0030	Down(1123)	1.11815	-3.58028	1.46174	-2.44933	0.0143122	0.354073	2	3	2	0	0	0
Nitab4.5_0007160g0040	Down(1123)	694.574	-1.0575	0.431753	-2.44931	0.014313	0.354073	943	1286	713	329	433	547
Nitab4.5_0002726g0100	Up(1320)	3.38242	2.57003	1.04939	2.44908	0.0143223	0.354083	1	0	2	6	6	5
Nitab4.5_0001231g0080	Down(1123)	211.859	-2.26894	0.92714	-2.44725	0.014395	0.354784	154	216	699	53	144	22
Nitab4.5_0000605g0110	Down(1123)	31.921	-1.73823	0.710917	-2.44505	0.0144833	0.356301	20	73	61	15	22	7
Nitab4.5_0004355g0050	Up(1320)	105.632	2.28347	0.934466	2.44361	0.0145412	0.35698	53	16	41	255	252	26
Nitab4.5_0002031g0100	Down(1123)	265.407	-1.00116	0.409708	-2.4436	0.0145416	0.35698	284	392	423	167	238	120
Nitab4.5_0005194g0010	Up(1320)	10.8569	2.32735	0.952475	2.44347	0.0145467	0.35698	4	1	6	28	5	20
Nitab4.5_0001137g0050	Up(1320)	46.3863	1.49635	0.61278	2.4419	0.0146102	0.358098	34	19	22	115	40	49
Nitab4.5_0003779g0100	Down(1123)	53.278	-2.56842	1.05212	-2.44118	0.0146394	0.358375	14	224	56	11	8	25
Nitab4.5_0000418g0020	Down(1123)	1.30849	-3.79212	1.55365	-2.44078	0.0146556	0.358551	5	1	2	0	0	0
Nitab4.5_0010893g0010	Up(1320)	20.8543	1.31612	0.539426	2.43985	0.0146932	0.35903	16	10	11	42	21	25
Nitab4.5_0012392g0030	Up(1320)	123.869	1.12923	0.462942	2.43924	0.0147184	0.359206	101	74	66	231	110	160
Nitab4.5_0002791g0060	Up(1320)	21.466	1.71817	0.704628	2.43841	0.0147519	0.359562	7	11	13	35	13	47
Nitab4.5_0000355g0010	Up(1320)	4.61989	2.25941	0.926665	2.43822	0.01476	0.359562	1	2	2	11	9	3
Nitab4.5_0008523g0060	Down(1123)	12.6367	-2.90355	1.19155	-2.43679	0.0148181	0.360622	4	25	40	3	6	0
Nitab4.5_0000152g0390	Down(1123)	285.426	-1.02646	0.421298	-2.43642	0.0148336	0.360622	294	510	393	149	256	150
Nitab4.5_0020829g0010	Down(1123)	13.8808	-2.29398	0.941551	-2.43638	0.0148349	0.360622	15	40	18	1	11	2
Nitab4.5_0001797g0100	Down(1123)	16.3216	-1.77893	0.730187	-2.43627	0.0148396	0.360622	38	18	22	14	4	4
Nitab4.5_0003589g0020	Up(1320)	11.5413	2.44263	1.00295	2.43544	0.0148735	0.361226	9	1	1	11	17	28
Nitab4.5_0000957g0160	Down(1123)	52.3121	-1.39017	0.571027	-2.43451	0.0149118	0.361349	72	59	102	24	46	16
Nitab4.5_0003020g0010	Down(1123)	57.8237	-1.72463	0.70853	-2.4341	0.0149288	0.361349	49	178	56	27	16	35
Nitab4.5_0004010g0070	Up(1320)	18.1735	1.66028	0.682206	2.4337	0.0149455	0.361349	13	6	8	43	28	12
Nitab4.5_0002270g0040	Up(1320)	7.14868	2.14906	0.88305	2.43368	0.0149463	0.361349	3	0	5	8	14	12
Nitab4.5_0001841g0100	Up(1320)	420.157	1.02855	0.42267	2.43346	0.0149551	0.361349	276	232	344	724	398	538
Nitab4.5_0028651g0010	Down(1123)	8.63855	-1.67382	0.687907	-2.4332	0.014966	0.361349	9	18	14	3	3	6
Nitab4.5_0011186g0020	Down(1123)	151.055	-1.50231	0.617811	-2.43166	0.0150296	0.36207	250	267	180	81	128	28
Nitab4.5_0000005g0200	Up(1320)	16.7453	2.14915	0.88418	2.43067	0.0150708	0.362283	9	4	6	57	9	16
Nitab4.5_0001615g0040	Down(1123)	45.4386	-2.56368	1.05473	-2.43066	0.0150713	0.362283	17	24	193	13	17	9
Nitab4.5_0000452g0100	Down(1123)	186.452	-1.25207	0.515199	-2.43027	0.0150874	0.362452	254	346	222	84	178	66
Nitab4.5_0000459g0060	Down(1123)	972.309	-1.08082	0.444863	-2.42955	0.0151177	0.362679	1146	2097	922	512	703	615
Nitab4.5_0002523g0020	Down(1123)	14.1502	-1.5939	0.656056	-2.42951	0.0151191	0.362679	12	34	21	10	7	4
Nitab4.5_0000278g0040	Down(1123)	2755.05	-1.0848	0.446532	-2.42939	0.0151241	0.362679	4003	4946	2780	1679	2472	1103
Nitab4.5_0000375g0160	Up(1320)	19.1734	1.56581	0.644906	2.42796	0.0151841	0.36353	6	10	14	45	17	23
Nitab4.5_0000782g0020	Up(1320)	184.559	1.04251	0.429396	2.42785	0.0151886	0.36353	109	135	131	369	189	181
Nitab4.5_0000649g0230	Down(1123)	74.1526	-1.00944	0.415816	-2.42762	0.0151981	0.36353	102	139	70	58	41	46
Nitab4.5_0012578g0010	Up(1320)	27.879	2.21502	0.912486	2.42746	0.0152051	0.36353	18	1	11	62	29	44
Nitab4.5_0005074g0030	Up(1320)	3.69204	3.37965	1.39337	2.42553	0.0152861	0.364628	0	1	1	4	2	13
Nitab4.5_0000068g0290	Down(1123)	1402.07	-1.26154	0.520116	-2.42549	0.0152876	0.364628	1850	2556	1780	702	1327	435
Nitab4.5_0001287g0070	Up(1320)	42.5459	3.10498	1.28037	2.42506	0.0153058	0.36484	7	15	6	21	206	4
Nitab4.5_0001211g0120	Down(1123)	58.8985	-1.17424	0.484253	-2.42485	0.0153147	0.36484	73	94	87	25	56	26
Nitab4.5_0010258g0030	Up(1320)	10.1939	1.44046	0.594126	2.4245	0.0153296	0.364892	4	5	8	17	15	12
Nitab4.5_0000382g0080	Up(1320)	12.3821	2.46734	1.01786	2.42404	0.0153491	0.364892	2	7	3	45	15	4
Nitab4.5_0001616g0060	Down(1123)	10.6701	-1.56501	0.64566	-2.42389	0.0153551	0.364892	13	22	15	9	3	4
Nitab4.5_0000077g0100	Up(1320)	10.3767	4.97421	2.05237	2.42364	0.0153657	0.364892	0	1	1	2	59	0
Nitab4.5_0000812g0070	Down(1123)	10.0412	-1.54874	0.639027	-2.4236	0.0153677	0.364892	20	10	16	5	5	5
Nitab4.5_0010662g0010	Down(1123)	10.9945	-2.99426	1.2359	-2.42274	0.015404	0.365216	7	48	8	2	0	5
Nitab4.5_0000647g0100	Up(1320)	61.9177	1.03716	0.428151	2.42242	0.0154175	0.365216	49	30	46	104	72	70
Nitab4.5_0000758g0040	Down(1123)	34.8772	-1.08415	0.447669	-2.42177	0.0154452	0.365462	43	52	52	16	21	28
Nitab4.5_0000530g0040	Down(1123)	72.6189	-2.48556	1.0264	-2.42164	0.0154507	0.365462	32	324	44	21	36	9
Nitab4.5_0003855g0020	Up(1320)	58.6905	2.85091	1.17794	2.42024	0.0155103	0.366655	13	22	10	58	250	5
Nitab4.5_0001922g0090	Up(1320)	1217.77	2.34235	0.96798	2.41983	0.0155277	0.366849	751	44	420	2712	1833	1498
Nitab4.5_0016580g0020	Up(1320)	5.63934	1.99714	0.825852	2.41827	0.0155944	0.367825	2	3	2	6	7	13
Nitab4.5_0005032g0020	Down(1123)	140.115	-1.78334	0.737458	-2.41822	0.0155967	0.367825	184	325	174	54	118	18
Nitab4.5_0002519g0020	Up(1320)	46.8382	1.58184	0.6543	2.41761	0.0156227	0.367908	21	17	34	75	32	96
Nitab4.5_0001274g0040	Up(1320)	148.512	1.54845	0.640722	2.41673	0.0156605	0.368301	119	40	73	338	203	122
Nitab4.5_0008954g0040	Down(1123)	29.7618	-1.1114	0.460077	-2.41569	0.0157055	0.368649	31	54	42	16	17	22
Nitab4.5_0004588g0030	Down(1123)	29.2877	-1.72221	0.713031	-2.41533	0.0157209	0.368748	39	84	20	8	19	13
Nitab4.5_0001793g0030	Down(1123)	362.106	-1.01524	0.420396	-2.41495	0.0157374	0.368748	682	408	408	295	197	215
Nitab4.5_0000492g0200	Down(1123)	26.6949	-1.52687	0.632507	-2.41399	0.0157789	0.369287	27	66	32	7	16	17
Nitab4.5_0008713g0010	Up(1320)	17.4003	1.57516	0.652576	2.41376	0.0157887	0.369301	7	7	13	29	37	12
Nitab4.5_0007115g0010	Up(1320)	24.2902	1.17527	0.487273	2.41194	0.0158679	0.369852	19	12	15	27	32	39
Nitab4.5_0000141g0300	Down(1123)	11.8706	-2.94522	1.22138	-2.41139	0.0158918	0.370194	52	3	9	4	1	3
Nitab4.5_0001480g0150	Up(1320)	46.1891	1.25312	0.519748	2.41101	0.0159083	0.370361	22	33	30	87	36	68
Nitab4.5_0007682g0010	Down(1123)	276.211	-2.02101	0.838504	-2.41026	0.0159413	0.370699	179	977	265	110	175	43
Nitab4.5_0001550g0110	Up(1320)	107.577	1.43154	0.59429	2.40882	0.0160041	0.37136	78	61	42	210	71	178
Nitab4.5_0003052g0040	Up(1320)	6.69569	1.67127	0.693934	2.40841	0.0160224	0.37136	2	5	3	11	9	10
Nitab4.5_0002556g0060	Down(1123)	2781.55	-1.09568	0.454975	-2.40821	0.0160308	0.37136	3967	4112	3699	1301	2738	1218
Nitab4.5_0004092g0010	Up(1320)	26.5533	1.92803	0.800635	2.40812	0.0160349	0.37136	6	9	19	80	21	25
Nitab4.5_0002392g0100	Up(1320)	8.15145	2.22563	0.924391	2.40767	0.0160545	0.371599	1	5	3	17	4	18
Nitab4.5_0000759g0050	Up(1320)	7.43338	1.86317	0.774145	2.40675	0.0160952	0.372325	5	3	2	15	15	5
Nitab4.5_0005528g0010	Down(1123)	3.66964	-2.66128	1.10615	-2.4059	0.0161325	0.372363	3	10	7	2	1	0
Nitab4.5_0000061g0350	Down(1123)	2.90093	-2.91024	1.21077	-2.40364	0.016233	0.374211	5	7	4	0	1	1
Nitab4.5_0001157g0010	Down(1123)	109.234	-1.35786	0.565014	-2.40323	0.0162509	0.374408	110	268	119	51	90	41
Nitab4.5_0000610g0150	Up(1320)	23.2747	1.52089	0.633297	2.40154	0.0163263	0.375892	18	7	12	51	21	30
Nitab4.5_0001121g0180	Down(1123)	20.7306	-1.53663	0.6399	-2.40136	0.0163341	0.375892	33	33	30	18	11	3
Nitab4.5_0000614g0050	Down(1123)	585.265	-1.35873	0.566296	-2.39933	0.0164251	0.377065	679	1095	857	354	496	136
Nitab4.5_0000681g0130	Down(1123)	258.397	-1.9386	0.808031	-2.39917	0.0164323	0.377065	141	889	282	81	172	65
Nitab4.5_0001978g0050	Down(1123)	202.269	-1.31184	0.546845	-2.39891	0.0164437	0.37711	215	459	235	91	179	75
Nitab4.5_0000538g0140	Up(1320)	2.52865	3.77438	1.57389	2.39812	0.0164796	0.377499	1	0	0	1	10	3
Nitab4.5_0001004g0190	Down(1123)	5.70739	-1.9041	0.794167	-2.39761	0.0165026	0.377725	10	11	7	2	1	4
Nitab4.5_0001921g0030	Up(1320)	3.45946	3.32602	1.38774	2.39673	0.0165423	0.378057	0	2	0	5	12	2
Nitab4.5_0007530g0050	Up(1320)	24.8164	1.14306	0.477054	2.39608	0.0165713	0.378298	22	15	11	33	31	36
Nitab4.5_0002699g0020	Up(1320)	57.43	1.21704	0.508101	2.39527	0.0166081	0.37892	56	29	22	84	75	77
Nitab4.5_0000049g0080	Up(1320)	11.4192	1.35031	0.563852	2.3948	0.0166294	0.37919	5	8	7	17	13	18
Nitab4.5_0002298g0090	Up(1320)	120.35	1.17383	0.490381	2.39372	0.0166785	0.380092	117	53	58	188	149	154
Nitab4.5_0000040g0340	Up(1320)	4.84849	2.33799	0.977146	2.39267	0.0167262	0.380941	2	2	1	14	3	7
Nitab4.5_0001096g0050	Down(1123)	824.685	-1.43393	0.59935	-2.39248	0.0167348	0.380941	889	1805	1089	272	763	287
Nitab4.5_0014940g0020	Up(1320)	5.05166	2.09843	0.877219	2.39214	0.0167507	0.381085	0	4	2	7	8	9
Nitab4.5_0010224g0010	Down(1123)	11.3882	-1.67615	0.700929	-2.39132	0.0167878	0.381134	8	22	24	7	4	5
Nitab4.5_0007571g0020	Down(1123)	1.14823	-3.59899	1.50509	-2.39121	0.0167928	0.381134	3	1	3	0	0	0
Nitab4.5_0004701g0050	Up(1320)	16.1417	1.36788	0.5723	2.39015	0.0168415	0.381501	5	11	12	25	17	26
Nitab4.5_0003346g0100	Down(1123)	114.406	-1.21856	0.510007	-2.38931	0.0168802	0.381857	230	107	155	55	63	82
Nitab4.5_0000453g0150	Down(1123)	8.02069	-3.84234	1.60904	-2.38797	0.0169419	0.383034	1	44	4	0	1	2
Nitab4.5_0000669g0080	Down(1123)	97.695	-1.19737	0.501485	-2.38766	0.0169562	0.383142	84	214	130	49	56	68
Nitab4.5_0008525g0020	Down(1123)	892.816	-1.16134	0.486803	-2.38565	0.017049	0.38415	875	1180	1754	395	715	510
Nitab4.5_0000296g0030	Up(1320)	3.61156	2.68045	1.12381	2.38514	0.0170726	0.384249	0	1	2	6	3	9
Nitab4.5_0007378g0060	Down(1123)	20.8285	-1.17825	0.494064	-2.38482	0.0170876	0.384369	34	31	25	15	16	7
Nitab4.5_0000840g0040	Down(1123)	112.478	-1.18824	0.498664	-2.38286	0.0171789	0.385862	148	145	190	39	96	66
Nitab4.5_0000434g0180	Down(1123)	75.3574	-1.55162	0.6512	-2.38271	0.0171859	0.385862	45	176	132	28	53	32
Nitab4.5_0005081g0070	Up(1320)	16.8823	1.31529	0.552049	2.38256	0.0171927	0.385862	7	10	13	32	17	22
Nitab4.5_0000311g0070	Up(1320)	49.2027	1.15475	0.484815	2.38184	0.0172264	0.385969	37	35	23	75	43	80
Nitab4.5_0002898g0050	Up(1320)	2439.5	1.0418	0.437506	2.38122	0.0172552	0.386399	2064	1558	1327	4616	2301	2798
Nitab4.5_0006132g0030	Up(1320)	57.6494	1.07767	0.452848	2.37976	0.0173237	0.387222	38	38	39	110	51	70
Nitab4.5_0001225g0260	Up(1320)	6.27592	1.72734	0.725974	2.37934	0.0173437	0.387294	3	3	3	8	8	12
Nitab4.5_0007497g0020	Up(1320)	36.3515	1.31498	0.552713	2.37913	0.0173534	0.387295	22	26	17	28	55	67
Nitab4.5_0000048g0210	Down(1123)	7.13412	-2.30239	0.968473	-2.37734	0.0174378	0.388527	6	6	24	2	2	3
Nitab4.5_0010570g0040	Down(1123)	287.433	-1.06601	0.448515	-2.37676	0.0174656	0.388748	283	630	314	166	185	193
Nitab4.5_0010499g0030	Up(1320)	274.793	1.19867	0.504336	2.37672	0.0174672	0.388748	219	127	168	538	236	355
Nitab4.5_0007747g0020	Up(1320)	1.02206	3.52116	1.48153	2.37671	0.017468	NA	0	0	0	2	2	2
Nitab4.5_0001915g0130	Down(1123)	522.708	-1.09554	0.461084	-2.37602	0.0175007	0.389276	554	1034	647	218	401	354
Nitab4.5_0001374g0240	Down(1123)	1.54151	-4.05297	1.70716	-2.37411	0.0175914	0.39064	1	8	1	0	0	0
Nitab4.5_0006854g0030	Up(1320)	4.69063	1.9472	0.820366	2.37357	0.0176169	0.390989	1	2	3	8	8	6
Nitab4.5_0008874g0010	Down(1123)	505.385	-1.89692	0.799287	-2.37327	0.0176316	0.391098	1148	510	790	263	339	46
Nitab4.5_0000014g0060	Up(1320)	108.764	1.07142	0.451767	2.37162	0.0177105	0.392043	75	65	77	217	102	118
Nitab4.5_0005808g0070	Up(1320)	261.061	1.12914	0.476146	2.37142	0.0177198	0.392043	224	104	175	410	285	357
Nitab4.5_0002172g0010	Up(1320)	7.07941	4.4459	1.87559	2.37041	0.0177685	0.392391	0	2	0	2	38	1
Nitab4.5_0008350g0010	Down(1123)	3.94113	-2.78276	1.17408	-2.37017	0.0177801	0.39243	3	14	5	1	2	0
Nitab4.5_0000936g0060	Down(1123)	12.8148	-1.72732	0.728851	-2.36992	0.0177921	0.392478	20	22	19	2	4	11
Nitab4.5_0000715g0010	Down(1123)	319.344	-1.52884	0.645393	-2.36886	0.0178432	0.392953	299	550	624	74	267	142
Nitab4.5_0001863g0120	Down(1123)	365.13	-1.72948	0.730472	-2.36762	0.0179031	0.393866	336	1027	417	65	257	172
Nitab4.5_0011907g0020	Up(1320)	2.30325	3.6393	1.53713	2.36759	0.0179044	0.393866	0	0	1	9	3	1
Nitab4.5_0006304g0040	Up(1320)	49.2707	2.09388	0.884777	2.36656	0.0179542	0.394744	39	4	14	96	45	92
Nitab4.5_0005816g0040	Up(1320)	3.42594	4.24167	1.79342	2.36513	0.0180239	0.395654	0	0	1	13	7	0
Nitab4.5_0003331g0090	Down(1123)	138.424	-1.52232	0.643715	-2.3649	0.0180348	0.395654	136	298	210	39	127	46
Nitab4.5_0004469g0020	Down(1123)	107.802	-1.44948	0.612916	-2.3649	0.0180351	0.395654	79	306	117	57	59	54
Nitab4.5_0001291g0090	Up(1320)	2.68695	2.88412	1.22052	2.36304	0.018126	0.395763	0	1	1	6	4	4
Nitab4.5_0001894g0060	Down(1123)	14.5551	-1.1929	0.504834	-2.36296	0.0181296	0.395763	18	24	21	7	10	9
Nitab4.5_0001756g0220	Down(1123)	3.23223	-3.10257	1.31304	-2.3629	0.0181325	0.395763	10	5	3	0	2	0
Nitab4.5_0006389g0020	Up(1320)	489.299	2.36113	0.999428	2.36248	0.0181533	0.395763	173	27	281	1034	1224	219
Nitab4.5_0001200g0100	Up(1320)	10.871	5.05491	2.14019	2.3619	0.0181815	0.395763	1	1	0	1	63	0
Nitab4.5_0011970g0040	Up(1320)	1.85907	3.29332	1.39446	2.36172	0.0181904	0.395763	1	0	0	4	3	3
Nitab4.5_0008566g0070	Up(1320)	1.86229	3.29462	1.39508	2.3616	0.0181965	0.395763	1	0	0	3	4	3
Nitab4.5_0000566g0190	Down(1123)	14.4474	-1.42661	0.604401	-2.36038	0.0182564	0.395763	15	20	30	10	5	8
Nitab4.5_0001710g0020	Down(1123)	12.9384	-1.32347	0.560716	-2.36033	0.0182588	0.395763	17	25	16	9	9	4
Nitab4.5_0000455g0070	Down(1123)	1952.3	-1.05369	0.446442	-2.36019	0.0182654	0.395763	2474	3483	2289	962	1883	914
Nitab4.5_0000643g0190	Up(1320)	3.52886	3.29574	1.39659	2.35984	0.0182827	0.395763	0	0	2	12	2	5
Nitab4.5_0000188g0310	Down(1123)	51.7888	-1.74842	0.740933	-2.35976	0.0182867	0.395763	47	165	43	13	27	29
Nitab4.5_0003351g0040	Down(1123)	50.7082	-1.06774	0.452563	-2.35932	0.0183084	0.395763	60	86	68	25	27	43
Nitab4.5_0000435g0110	Down(1123)	1.10114	-3.56854	1.51263	-2.35916	0.0183165	0.395763	2	4	1	0	0	0
Nitab4.5_0001936g0020	Down(1123)	1.10114	-3.56854	1.51263	-2.35916	0.0183165	0.395763	2	4	1	0	0	0
Nitab4.5_0010797g0010	Down(1123)	1.10114	-3.56854	1.51263	-2.35916	0.0183165	0.395763	2	4	1	0	0	0
Nitab4.5_0000237g0050	Down(1123)	1.10509	-3.57094	1.51404	-2.35856	0.018346	0.395803	1	4	2	0	0	0
Nitab4.5_0000664g0130	Up(1320)	19.7099	1.48896	0.63151	2.35777	0.0183849	0.396153	14	9	9	29	15	40
Nitab4.5_0001277g0080	Up(1320)	3.70825	2.74006	1.16214	2.35776	0.0183853	0.396153	1	1	1	2	12	5
Nitab4.5_0003813g0040	Up(1320)	10.1289	2.74031	1.16265	2.35696	0.0184255	0.396394	3	0	5	38	6	9
Nitab4.5_0008504g0040	Down(1123)	51.3805	-1.24231	0.527223	-2.35633	0.0184567	0.396394	62	117	49	23	41	26
Nitab4.5_0008287g0010	Up(1320)	2.27434	4.68557	1.98883	2.35594	0.0184757	0.396394	0	0	0	11	3	0
Nitab4.5_0000130g0380	Up(1320)	17.8573	2.20682	0.936733	2.35587	0.0184792	0.396394	4	10	6	67	11	11
Nitab4.5_0005042g0040	Down(1123)	69.1221	-1.21437	0.515484	-2.35578	0.018484	0.396394	88	104	108	34	67	23
Nitab4.5_0008748g0010	Up(1320)	48.8279	1.12229	0.476419	2.35567	0.0184891	0.396394	30	38	28	99	61	40
Nitab4.5_0000510g0110	Down(1123)	21.0302	-1.79421	0.761697	-2.35555	0.0184956	0.396394	18	54	31	5	18	5
Nitab4.5_0011018g0010	Up(1320)	20.9099	1.36214	0.578301	2.35541	0.0185021	0.396394	15	8	13	23	24	40
Nitab4.5_0000739g0040	Up(1320)	33.8248	1.20624	0.51238	2.3542	0.0185626	0.397194	17	16	30	63	42	35
Nitab4.5_0000732g0120	Up(1320)	231.308	1.1552	0.490698	2.35419	0.018563	0.397194	194	161	92	355	213	364
Nitab4.5_0000733g0160	Down(1123)	1.14428	-3.59727	1.52941	-2.35207	0.0186693	0.398132	4	1	2	0	0	0
Nitab4.5_0000765g0010	Down(1123)	1.14428	-3.59727	1.52941	-2.35207	0.0186693	0.398132	4	1	2	0	0	0
Nitab4.5_0000650g0080	Down(1123)	1.15217	-3.60254	1.5325	-2.35076	0.0187351	0.398799	2	1	4	0	0	0
Nitab4.5_0000611g0030	Down(1123)	13.1783	-2.1885	0.931057	-2.35056	0.0187452	0.398799	16	13	37	1	10	3
Nitab4.5_0004516g0010	Down(1123)	12.3687	-1.60977	0.684942	-2.35022	0.0187621	0.398873	18	32	9	7	5	6
Nitab4.5_0002124g0010	Up(1320)	241.135	1.18359	0.503645	2.35004	0.0187713	0.398873	188	160	111	314	498	187
Nitab4.5_0001399g0030	Down(1123)	1.91456	-3.26829	1.39117	-2.34932	0.0188077	0.399115	3	5	3	1	0	0
Nitab4.5_0002895g0010	Down(1123)	1.93709	-3.26829	1.39117	-2.34932	0.0188077	0.399115	3	5	3	0	0	1
Nitab4.5_0004270g0010	Down(1123)	777.413	-1.01132	0.430494	-2.34922	0.0188127	0.399115	1068	1182	985	455	761	318
Nitab4.5_0010612g0040	Down(1123)	232.714	-1.0213	0.434871	-2.34851	0.0188489	0.39915	367	308	292	113	224	117
Nitab4.5_0004153g0040	Down(1123)	9343.14	-1.25126	0.532831	-2.34832	0.0188581	0.39915	9022	22011	10532	4052	7792	4465
Nitab4.5_0000868g0010	Up(1320)	45.2975	1.44116	0.613829	2.34783	0.0188832	0.39915	37	16	22	57	42	92
Nitab4.5_0004349g0010	Down(1123)	203.941	-1.46893	0.625717	-2.34759	0.0188953	0.39915	305	255	364	57	195	69
Nitab4.5_0000880g0050	Down(1123)	61.0851	-1.11016	0.47291	-2.34751	0.0188993	0.39915	74	128	61	51	37	27
Nitab4.5_0000846g0020	Up(1320)	31.7221	1.07903	0.459664	2.34742	0.0189038	0.39915	21	17	25	55	44	29
Nitab4.5_0001041g0110	Down(1123)	3.44049	-2.50039	1.06517	-2.34741	0.0189043	0.39915	8	5	5	1	0	2
Nitab4.5_0004513g0030	Up(1320)	97.0517	1.0975	0.467682	2.34668	0.0189413	0.399699	83	62	47	155	87	145
Nitab4.5_0008905g0030	Down(1123)	24.1786	-1.0566	0.450287	-2.34651	0.0189504	0.399699	34	42	26	13	16	17
Nitab4.5_0001619g0020	Up(1320)	41.1266	1.30428	0.555903	2.34624	0.0189639	0.399773	37	16	20	52	46	72
Nitab4.5_0001591g0110	Up(1320)	1.98616	3.40993	1.454	2.34521	0.0190165	0.400459	0	0	1	5	5	1
Nitab4.5_0003870g0010	Up(1320)	9.21051	2.21565	0.944842	2.345	0.0190273	0.400477	5	1	4	28	5	12
Nitab4.5_0000498g0070	Up(1320)	224.232	1.27719	0.544795	2.34435	0.0190601	0.400955	187	79	136	433	218	286
Nitab4.5_0000170g0210	Down(1123)	9.36086	-1.59017	0.67866	-2.3431	0.0191241	0.402089	14	17	13	7	6	1
Nitab4.5_0004338g0130	Up(1320)	144.886	1.24381	0.531191	2.34155	0.019204	0.402619	124	62	79	182	143	265
Nitab4.5_0003345g0030	Down(1123)	165.548	-1.28014	0.546705	-2.34155	0.0192041	0.402619	150	397	194	73	134	78
Nitab4.5_0000354g0130	Down(1123)	30.206	-1.16555	0.497787	-2.34146	0.0192083	0.402619	61	32	36	20	20	15
Nitab4.5_0000040g0300	Up(1320)	72.677	1.58603	0.677431	2.34124	0.0192198	0.402619	62	25	25	137	52	129
Nitab4.5_0006117g0050	Up(1320)	171.351	1.35775	0.579997	2.34096	0.0192341	0.402619	145	84	69	396	199	143
Nitab4.5_0001439g0030	Up(1320)	57.6287	1.02586	0.438299	2.34054	0.019256	0.402619	40	30	47	65	100	63
Nitab4.5_0004927g0010	Down(1123)	4.79918	-2.25283	0.962543	-2.3405	0.019258	0.402619	4	12	9	3	2	0
Nitab4.5_0006117g0040	Up(1320)	73.1199	1.37545	0.587686	2.34046	0.0192602	0.402619	50	37	39	115	159	43
Nitab4.5_0002015g0030	Up(1320)	121.497	1.75534	0.750369	2.33931	0.0193196	0.403237	61	34	75	131	80	322
Nitab4.5_0002176g0030	Up(1320)	10.2536	1.33392	0.570299	2.33899	0.0193362	0.403237	6	5	7	15	13	15
Nitab4.5_0000003g0720	Down(1123)	6.19043	-1.81215	0.774785	-2.3389	0.0193404	0.403237	6	13	11	2	2	4
Nitab4.5_0001301g0070	Up(1320)	260.609	1.1338	0.484828	2.33855	0.0193586	0.403237	173	197	139	301	235	497
Nitab4.5_0004126g0040	Up(1320)	56.3946	1.05581	0.451708	2.33737	0.0194199	0.403862	41	29	43	105	64	57
Nitab4.5_0001989g0040	Up(1320)	5.09686	2.13242	0.912594	2.33666	0.0194569	0.403862	1	4	1	13	8	4
Nitab4.5_0008013g0020	Up(1320)	3.23011	2.49807	1.06938	2.33599	0.0194915	0.403862	0	1	2	4	6	6
Nitab4.5_0014482g0010	Up(1320)	11.2238	1.50613	0.644823	2.33573	0.0195055	0.403862	9	3	6	22	13	14
Nitab4.5_0004953g0060	Up(1320)	3.11432	3.13557	1.34246	2.33568	0.0195079	0.403862	0	1	1	9	7	1
Nitab4.5_0005226g0010	Down(1123)	169.892	-1.25117	0.535693	-2.3356	0.0195119	0.403862	135	381	237	73	107	113
Nitab4.5_0006816g0050	Up(1320)	10.6611	1.33018	0.569647	2.3351	0.0195382	0.403989	6	9	4	16	15	14
Nitab4.5_0000363g0330	Down(1123)	22.3611	-2.00826	0.860348	-2.33424	0.019583	0.404495	25	49	38	1	16	9
Nitab4.5_0007591g0010	Up(1320)	38.4391	1.03619	0.444082	2.33333	0.0196307	0.404495	25	24	29	66	36	50
Nitab4.5_0001569g0020	Up(1320)	27.9009	1.02118	0.437672	2.33321	0.0196373	0.404495	19	18	20	36	30	43
Nitab4.5_0006134g0080	Down(1123)	45.624	-1.50117	0.643411	-2.33314	0.0196408	0.404495	39	114	60	20	38	13
Nitab4.5_0000294g0090	Up(1320)	34.9904	1.04372	0.447353	2.33309	0.0196433	0.404495	22	26	23	44	35	58
Nitab4.5_0000382g0110	Up(1320)	265.157	1.78985	0.767162	2.33308	0.0196437	0.404495	207	43	113	388	225	574
Nitab4.5_0000273g0080	Down(1123)	4.90842	-2.29741	0.985003	-2.33239	0.0196801	0.405035	6	15	5	3	2	0
Nitab4.5_0000865g0030	Down(1123)	569.687	-1.04892	0.449884	-2.33154	0.0197251	0.405751	626	1129	658	414	470	223
Nitab4.5_0008289g0030	Down(1123)	7.20056	-1.69334	0.726655	-2.33033	0.0197888	0.406644	7	11	16	3	4	3
Nitab4.5_0001814g0040	Down(1123)	3.74757	-4.28403	1.83859	-2.33006	0.0198028	0.406721	0	8	14	0	0	1
Nitab4.5_0000080g0010	Up(1320)	16.1258	1.63338	0.701092	2.32977	0.0198183	0.406767	12	2	10	29	23	20
Nitab4.5_0017035g0010	Up(1320)	9.62492	2.15228	0.923871	2.32964	0.0198254	0.406767	7	3	1	11	29	7
Nitab4.5_0000212g0090	Up(1320)	16.1839	1.77073	0.760311	2.32896	0.0198612	0.407082	8	11	4	24	10	38
Nitab4.5_0009654g0010	Up(1320)	8.26364	1.86956	0.802878	2.32858	0.0198815	0.407265	2	3	6	18	16	5
Nitab4.5_0000394g0040	Up(1320)	4.42857	3.03334	1.30316	2.32768	0.019929	0.407814	2	1	0	12	1	10
Nitab4.5_0003265g0020	Up(1320)	3.36955	2.56319	1.10133	2.32736	0.0199459	0.407814	1	0	2	4	9	4
Nitab4.5_0001925g0060	Up(1320)	119.837	1.53046	0.657606	2.32731	0.0199485	0.407814	49	54	87	312	152	73
Nitab4.5_0003566g0070	Up(1320)	0.999539	3.50772	1.50755	2.32677	0.0199776	NA	0	0	0	3	2	1
Nitab4.5_0003894g0070	Up(1320)	0.999539	3.50772	1.50755	2.32677	0.0199776	NA	0	0	0	3	2	1
Nitab4.5_0017813g0010	Down(1123)	24.464	-2.74281	1.17881	-2.32677	0.0199777	0.407814	7	121	11	11	4	4
Nitab4.5_0008928g0010	Up(1320)	470.05	1.10921	0.476727	2.32671	0.0199806	0.407814	381	233	304	469	926	502
Nitab4.5_0002787g0040	Up(1320)	1.00276	3.50976	1.50856	2.32656	0.0199888	NA	0	0	0	2	3	1
Nitab4.5_0004625g0010	Down(1123)	25.3898	-1.71473	0.73747	-2.32516	0.0200636	0.407814	17	58	47	6	20	9
Nitab4.5_0002796g0020	Down(1123)	6.80885	-1.77607	0.763858	-2.32513	0.0200648	0.407814	6	16	11	2	3	4
Nitab4.5_0002022g0020	Up(1320)	1.02528	3.52353	1.51553	2.32495	0.0200748	NA	0	0	0	1	3	2
Nitab4.5_0002446g0030	Up(1320)	1.02528	3.52353	1.51553	2.32495	0.0200748	NA	0	0	0	1	3	2
Nitab4.5_0006326g0030	Up(1320)	3.3132	2.56629	1.10385	2.32486	0.0200792	0.407814	2	1	0	9	5	3
Nitab4.5_0008364g0030	Up(1320)	32.2623	1.35664	0.583697	2.32422	0.0201138	0.407814	20	16	20	64	22	50
Nitab4.5_0012292g0020	Up(1320)	645.869	1.09387	0.470752	2.32367	0.0201434	0.407814	304	588	400	1239	859	530
Nitab4.5_0000005g0120	Up(1320)	1.04137	3.53354	1.52071	2.32362	0.0201458	NA	0	0	0	2	1	3
Nitab4.5_0000252g0170	Up(1320)	1.04137	3.53354	1.52071	2.32362	0.0201458	NA	0	0	0	2	1	3
Nitab4.5_0000564g0360	Up(1320)	1.04137	3.53354	1.52071	2.32362	0.0201458	NA	0	0	0	2	1	3
Nitab4.5_0005058g0020	Up(1320)	1.04137	3.53354	1.52071	2.32362	0.0201458	NA	0	0	0	2	1	3
Nitab4.5_0005540g0020	Up(1320)	1.04137	3.53354	1.52071	2.32362	0.0201458	NA	0	0	0	2	1	3
Nitab4.5_0009492g0020	Up(1320)	1.04137	3.53354	1.52071	2.32362	0.0201458	NA	0	0	0	2	1	3
Nitab4.5_0022056g0010	Up(1320)	1.04137	3.53354	1.52071	2.32362	0.0201458	NA	0	0	0	2	1	3
Nitab4.5_0005381g0040	Up(1320)	53.9491	1.74795	0.752281	2.32353	0.0201505	0.407814	15	19	42	142	78	31
Nitab4.5_0000189g0230	Up(1320)	25.1307	1.50387	0.647267	2.32342	0.0201568	0.407814	18	17	6	40	21	47
Nitab4.5_0004070g0110	Down(1123)	17.4741	-1.37786	0.593088	-2.3232	0.0201684	0.407814	23	22	33	12	13	4
Nitab4.5_0003823g0060	Down(1123)	152.227	-1.28835	0.554571	-2.32315	0.0201709	0.407814	209	314	156	58	143	61
Nitab4.5_0002021g0070	Up(1320)	16.6918	1.09431	0.471162	2.32257	0.0202023	0.407814	11	10	12	26	21	20
Nitab4.5_0006429g0010	Down(1123)	13.8924	-1.40815	0.606474	-2.32186	0.0202404	0.407814	22	16	24	5	6	11
Nitab4.5_0021719g0010	Up(1320)	2.04086	3.43419	1.47929	2.32151	0.0202592	0.407814	0	0	1	6	1	4
Nitab4.5_0002783g0040	Up(1320)	2.03692	3.43419	1.47929	2.32151	0.0202592	0.407814	1	0	0	6	1	4
Nitab4.5_0005074g0020	Down(1123)	1.96165	-3.28834	1.41649	-2.32147	0.0202612	0.407814	4	2	5	1	0	0
Nitab4.5_0000250g0040	Down(1123)	3.74749	-2.16264	0.931599	-2.32143	0.0202639	0.407814	6	7	6	1	1	2
Nitab4.5_0000357g0250	Up(1320)	13.6774	1.69317	0.729385	2.32137	0.0202668	0.407814	12	5	3	25	12	24
Nitab4.5_0001802g0120	Up(1320)	105.343	1.03047	0.443912	2.32135	0.0202679	0.407814	71	53	89	149	106	158
Nitab4.5_0000564g0230	Up(1320)	22.4761	1.15692	0.498429	2.32113	0.0202796	0.407814	15	12	16	38	21	32
Nitab4.5_0000935g0020	Up(1320)	11.1242	1.50949	0.650417	2.3208	0.0202976	0.407814	7	7	4	19	9	20
Nitab4.5_0001864g0070	Up(1320)	14.1486	1.65333	0.712485	2.32051	0.0203132	0.407814	8	5	8	23	9	30
Nitab4.5_0000135g0030	Down(1123)	121.216	-1.51144	0.651379	-2.32038	0.0203205	0.407814	111	255	196	26	95	63
Nitab4.5_0000037g0360	Down(1123)	530.13	-1.83128	0.789279	-2.3202	0.0203303	0.407814	440	1678	523	86	299	288
Nitab4.5_0000185g0180	Down(1123)	4.43196	-2.06508	0.890451	-2.31914	0.0203872	0.408429	10	5	7	2	1	2
Nitab4.5_0014032g0010	Up(1320)	2.84458	3.00024	1.294	2.31858	0.0204178	0.408838	0	2	0	3	8	4
Nitab4.5_0000003g0900	Up(1320)	286.25	1.45201	0.626674	2.31701	0.0205032	0.410135	274	87	110	408	551	286
Nitab4.5_0000142g0490	Up(1320)	1.15808	3.71971	1.60595	2.3162	0.0205474	0.410608	0	0	0	5	1	1
Nitab4.5_0000966g0090	Up(1320)	1.15808	3.71971	1.60595	2.3162	0.0205474	0.410608	0	0	0	5	1	1
Nitab4.5_0007319g0010	Down(1123)	10.8766	-1.59097	0.687114	-2.31544	0.0205888	0.41087	9	22	20	8	3	5
Nitab4.5_0009514g0050	Up(1320)	384.626	1.11465	0.48141	2.31539	0.0205914	0.41087	346	150	250	518	468	554
Nitab4.5_0000009g0360	Down(1123)	6.95811	-2.5303	1.09315	-2.3147	0.0206294	0.411423	7	26	5	3	0	3
Nitab4.5_0011699g0010	Up(1320)	71.0244	1.44167	0.623085	2.31376	0.0206811	0.412241	53	31	34	86	55	157
Nitab4.5_0008962g0050	Up(1320)	216.707	1.73539	0.750109	2.31352	0.0206942	0.412241	148	68	92	279	120	552
Nitab4.5_0006526g0020	Up(1320)	2.00873	4.50161	1.94642	2.31276	0.0207358	0.412721	0	0	0	9	0	3
Nitab4.5_0002334g0130	Down(1123)	64.3633	-1.84434	0.797901	-2.31149	0.0208056	0.41287	68	190	62	10	24	46
Nitab4.5_0007026g0010	Down(1123)	35.5066	-1.12242	0.485653	-2.31116	0.0208243	0.41287	59	40	51	15	23	27
Nitab4.5_0009681g0020	Up(1320)	162.665	1.59037	0.688174	2.31101	0.0208324	0.41287	106	52	91	418	99	207
Nitab4.5_0011461g0010	Up(1320)	5.26255	2.82404	1.22222	2.31057	0.0208565	0.41287	4	0	0	13	4	10
Nitab4.5_0003309g0070	Up(1320)	11.3664	2.28453	0.988777	2.31046	0.0208626	0.41287	8	3	1	27	5	23
Nitab4.5_0000187g0300	Down(1123)	2.75339	-2.84057	1.2295	-2.31035	0.020869	0.41287	7	4	4	1	1	0
Nitab4.5_0000373g0080	Up(1320)	168.65	1.01637	0.43993	2.3103	0.0208715	0.41287	150	84	110	288	225	158
Nitab4.5_0000805g0090	Down(1123)	58.4122	-1.96025	0.84851	-2.31022	0.0208759	0.41287	40	145	107	9	49	13
Nitab4.5_0002426g0020	Up(1320)	207.439	1.07919	0.467165	2.31008	0.0208839	0.41287	139	144	131	215	206	391
Nitab4.5_0003795g0050	Up(1320)	3.2232	3.16063	1.36913	2.30849	0.0209719	0.413794	2	0	0	2	10	5
Nitab4.5_0000425g0100	Down(1123)	2.8748	-2.8986	1.2557	-2.30836	0.0209792	0.413794	3	9	4	0	1	1
Nitab4.5_0003981g0080	Down(1123)	3899.92	-1.00702	0.436297	-2.30809	0.020994	0.413794	6928	4750	4452	2377	3574	1745
Nitab4.5_0002311g0040	Up(1320)	1.47196	4.06407	1.76303	2.30517	0.0211572	0.416539	0	0	0	4	5	0
Nitab4.5_0001227g0050	Down(1123)	447.64	-1.24395	0.539829	-2.30434	0.0212033	0.416885	452	894	627	317	356	124
Nitab4.5_0000207g0430	Down(1123)	127.412	-1.18369	0.513689	-2.3043	0.0212061	0.416885	130	297	132	59	79	89
Nitab4.5_0000098g0110	Up(1320)	209.543	1.09475	0.475342	2.30308	0.0212743	0.417609	131	153	132	229	445	175
Nitab4.5_0000108g0400	Up(1320)	233.798	1.15081	0.499785	2.30261	0.0213007	0.417907	159	143	148	494	181	279
Nitab4.5_0007992g0040	Down(1123)	414.608	-1.10886	0.4816	-2.30244	0.0213104	0.417907	335	895	553	295	289	195
Nitab4.5_0007305g0020	Up(1320)	4.76733	1.95777	0.850599	2.30164	0.0213555	0.418412	3	1	2	5	8	9
Nitab4.5_0001295g0140	Down(1123)	62.8431	-1.25591	0.545664	-2.30161	0.0213571	0.418412	97	71	105	26	60	24
Nitab4.5_0001004g0150	Down(1123)	2.74262	-2.82013	1.22591	-2.30044	0.0214233	0.419504	6	6	3	1	0	1
Nitab4.5_0007768g0020	Down(1123)	96.552	-1.03444	0.449926	-2.29914	0.021497	0.420534	119	130	153	69	85	35
Nitab4.5_0000566g0110	Up(1320)	24.1286	1.08861	0.473706	2.29806	0.0215582	0.420906	11	19	18	34	26	36
Nitab4.5_0002039g0060	Up(1320)	88.3451	1.04318	0.454212	2.29668	0.0216371	0.422034	59	68	53	150	143	63
Nitab4.5_0001409g0030	Up(1320)	24.7421	3.40248	1.4819	2.29602	0.0216746	0.422353	6	1	6	125	1	12
Nitab4.5_0005228g0020	Down(1123)	17.1153	-1.17019	0.509923	-2.29484	0.0217421	0.423462	27	18	28	11	11	9
Nitab4.5_0014046g0010	Down(1123)	24.2638	-1.8577	0.810021	-2.2934	0.021825	0.42469	49	47	23	19	2	10
Nitab4.5_0000322g0200	Up(1320)	8.02038	1.50738	0.657277	2.29337	0.0218264	0.42469	4	5	4	16	8	11
Nitab4.5_0000645g0050	Up(1320)	33.1148	1.177	0.513307	2.29297	0.0218499	0.42472	31	19	13	39	44	51
Nitab4.5_0001348g0100	Down(1123)	3.90316	-2.26356	0.987174	-2.29296	0.02185	0.42472	8	5	7	1	3	0
Nitab4.5_0002046g0140	Up(1320)	255.422	2.17856	0.950223	2.29269	0.021866	0.42472	91	129	70	146	1011	102
Nitab4.5_0008277g0010	Down(1123)	747.154	-1.01682	0.443522	-2.29261	0.0218705	0.42472	1331	673	1069	531	412	506
Nitab4.5_0000858g0060	Down(1123)	8.02359	-2.48326	1.08354	-2.2918	0.0219172	0.425419	4	15	23	0	3	4
Nitab4.5_0001124g0040	Up(1320)	5.93229	1.83299	0.800393	2.29011	0.0220151	0.426697	1	2	5	7	10	10
Nitab4.5_0000073g0290	Up(1320)	35.8571	1.43248	0.625698	2.28941	0.0220557	0.426797	29	16	15	83	28	44
Nitab4.5_0001603g0110	Down(1123)	186.788	-1.06729	0.466197	-2.28935	0.0220591	0.426797	212	328	250	72	159	122
Nitab4.5_0000045g0460	Down(1123)	83.6665	-1.63763	0.715357	-2.28924	0.0220653	0.426797	86	232	84	19	69	32
Nitab4.5_0001154g0050	Down(1123)	225.019	-1.17171	0.511865	-2.2891	0.0220737	0.426797	307	279	376	82	128	189
Nitab4.5_0000767g0010	Up(1320)	167.167	1.49231	0.652196	2.28813	0.02213	0.427397	106	97	70	424	95	212
Nitab4.5_0004339g0110	Up(1320)	33.4626	1.58143	0.691238	2.28783	0.0221475	0.427397	18	6	27	61	34	52
Nitab4.5_0001478g0070	Up(1320)	21.0997	1.57628	0.689071	2.28754	0.0221643	0.427513	8	13	12	49	12	32
Nitab4.5_0001747g0070	Down(1123)	71.7177	-1.66337	0.727262	-2.28716	0.0221863	0.427652	69	221	58	18	41	41
Nitab4.5_0011932g0010	Down(1123)	104.127	-1.00082	0.437753	-2.28626	0.0222392	0.428267	136	197	103	57	93	55
Nitab4.5_0002185g0070	Up(1320)	5.70391	2.00192	0.875779	2.28588	0.0222615	0.428344	1	1	5	13	7	7
Nitab4.5_0002177g0010	Down(1123)	61.6706	-2.82895	1.23767	-2.2857	0.0222717	0.428344	8	281	61	8	6	29
Nitab4.5_0001199g0020	Down(1123)	1.23922	-3.74146	1.63715	-2.28535	0.0222924	0.428536	1	6	1	0	0	0
Nitab4.5_0000722g0100	Down(1123)	29812.3	-1.03107	0.45128	-2.28476	0.0223268	0.42899	47818	32979	42701	12723	21255	22956
Nitab4.5_0001837g0050	Up(1320)	250.676	1.26069	0.551933	2.28414	0.0223631	0.42948	196	103	155	347	209	468
Nitab4.5_0006748g0030	Down(1123)	19.3556	-1.36286	0.596784	-2.28368	0.0223903	0.429559	33	33	21	17	5	10
Nitab4.5_0001146g0060	Up(1320)	98.5766	1.90576	0.834778	2.28295	0.0224331	0.429559	44	44	41	321	34	110
Nitab4.5_0006190g0010	Down(1123)	105.325	-1.16681	0.511124	-2.28282	0.0224408	0.429559	153	137	161	63	99	32
Nitab4.5_0004264g0030	Up(1320)	6.09746	2.14282	0.938712	2.28272	0.0224467	0.429559	2	2	3	20	6	4
Nitab4.5_0012673g0010	Up(1320)	7.35806	1.6692	0.731268	2.28261	0.0224532	0.429559	3	5	3	16	6	11
Nitab4.5_0021816g0010	Down(1123)	6.31349	-2.11837	0.92827	-2.28206	0.0224858	0.429976	6	13	13	5	0	2
Nitab4.5_0007509g0010	Down(1123)	2.92353	-2.93627	1.28686	-2.28174	0.0225048	0.430133	3	5	8	0	2	0
Nitab4.5_0002500g0040	Down(1123)	4.11387	-2.80388	1.22941	-2.28067	0.0225678	0.430312	3	16	4	1	0	2
Nitab4.5_0007108g0040	Up(1320)	3.74194	2.27074	0.995666	2.28062	0.0225709	0.430312	2	2	0	4	6	8
Nitab4.5_0000233g0100	Up(1320)	68.5247	1.05826	0.464055	2.28047	0.0225799	0.430312	35	38	64	115	75	83
Nitab4.5_0005553g0020	Down(1123)	67.1017	-1.31697	0.577702	-2.27967	0.0226273	0.430683	52	89	154	32	46	35
Nitab4.5_0020678g0010	Up(1320)	1.54596	4.11715	1.80624	2.27941	0.0226429	0.430683	0	0	0	5	0	4
Nitab4.5_0003282g0090	Up(1320)	30.0198	1.1042	0.484451	2.27929	0.0226498	0.430683	12	20	27	38	40	42
Nitab4.5_0000110g0520	Down(1123)	11.7836	-1.42854	0.626757	-2.27925	0.0226522	0.430683	18	13	22	9	7	3
Nitab4.5_0003746g0010	Up(1320)	1.62729	4.20733	1.84708	2.27782	0.0227371	0.431299	0	0	0	7	3	0
Nitab4.5_0000864g0040	Up(1320)	647.374	1.62656	0.714122	2.2777	0.0227445	0.431299	353	246	376	1172	289	1366
Nitab4.5_0003195g0020	Up(1320)	46.029	1.3695	0.601287	2.27762	0.0227494	0.431299	41	15	23	74	86	38
Nitab4.5_0008798g0020	Up(1320)	10.2816	1.70316	0.747988	2.27699	0.0227869	0.43152	5	6	4	8	12	25
Nitab4.5_0001549g0010	Down(1123)	166.3	-1.34318	0.589921	-2.27688	0.0227935	0.43152	146	419	190	60	99	114
Nitab4.5_0002684g0190	Up(1320)	68.4064	1.32792	0.58338	2.27625	0.0228309	0.432023	32	43	46	50	157	81
Nitab4.5_0013800g0010	Up(1320)	5.02088	2.35016	1.03258	2.27602	0.022845	0.432085	2	0	3	7	4	13
Nitab4.5_0006076g0010	Down(1123)	21.3751	-1.93688	0.851149	-2.27561	0.0228694	0.432138	12	79	18	8	9	9
Nitab4.5_0000403g0140	Down(1123)	196.325	-1.1079	0.486963	-2.27512	0.0228985	0.432482	202	454	192	121	109	134
Nitab4.5_0002781g0060	Down(1123)	39.2903	-1.02575	0.450919	-2.27479	0.0229183	0.432484	43	71	51	28	33	16
Nitab4.5_0009648g0020	Up(1320)	1513.43	2.54087	1.11714	2.27444	0.0229396	0.432484	1013	152	194	5918	550	1321
Nitab4.5_0003715g0060	Up(1320)	5.13207	2.77886	1.22185	2.2743	0.0229481	0.432484	2	0	2	20	3	4
Nitab4.5_0006137g0060	Up(1320)	2.9744	3.01025	1.32423	2.2732	0.0230143	0.43344	1	0	1	2	4	9
Nitab4.5_0000442g0190	Up(1320)	1.56849	4.13368	1.81888	2.27266	0.0230469	0.433644	0	0	0	4	0	5
Nitab4.5_0014031g0010	Down(1123)	40.2785	-3.79355	1.66935	-2.27247	0.0230579	0.433646	5	223	18	0	2	13
Nitab4.5_0010627g0010	Up(1320)	346.177	1.3865	0.610255	2.27201	0.023086	0.433773	154	225	217	916	280	304
Nitab4.5_0000102g0030	Up(1320)	23.6966	2.0987	0.923721	2.272	0.0230863	0.433773	9	11	8	82	7	26
Nitab4.5_0000193g0100	Down(1123)	11.0383	-1.71015	0.752826	-2.27164	0.0231085	0.433986	14	25	14	1	7	7
Nitab4.5_0001859g0060	Down(1123)	0.96701	-3.36341	1.48135	-2.27051	0.0231765	NA	2	2	2	0	0	0
Nitab4.5_0003779g0010	Down(1123)	689.666	-1.41133	0.621955	-2.26918	0.0232575	0.435745	676	1181	1259	159	534	405
Nitab4.5_0000555g0100	Down(1123)	49.117	-1.53047	0.674543	-2.2689	0.0232744	0.435745	49	97	82	13	47	15
Nitab4.5_0000725g0060	Down(1123)	152.606	-1.10718	0.488026	-2.26869	0.0232871	0.435745	150	232	265	140	91	58
Nitab4.5_0002436g0090	Down(1123)	707.182	-1.17209	0.516678	-2.2685	0.0232985	0.435745	632	1169	1245	297	632	353
Nitab4.5_0002448g0010	Up(1320)	883.747	1.32243	0.583006	2.26829	0.0233113	0.435745	781	260	505	1721	1051	974
Nitab4.5_0000040g0670	Up(1320)	13.8843	1.27848	0.563754	2.26779	0.023342	0.43604	9	7	9	16	16	25
Nitab4.5_0000142g0110	Up(1320)	32.2481	1.09797	0.484258	2.26732	0.0233708	0.43604	20	25	19	56	27	46
Nitab4.5_0007132g0020	Up(1320)	101.854	1.07481	0.474118	2.26697	0.0233921	0.436233	79	71	54	185	82	139
Nitab4.5_0000069g0370	Down(1123)	15.3256	-2.52009	1.11226	-2.26574	0.0234676	0.436305	6	63	15	1	4	8
Nitab4.5_0000216g0090	Down(1123)	3.37608	-2.49294	1.10042	-2.26544	0.0234856	0.436305	3	9	6	0	2	1
Nitab4.5_0010299g0030	Up(1320)	13.0146	1.50462	0.664226	2.26523	0.0234988	0.436305	7	6	8	31	10	16
Nitab4.5_0000370g0020	Up(1320)	35.7294	1.08335	0.478254	2.26521	0.0234996	0.436305	22	24	25	48	32	61
Nitab4.5_0002052g0060	Down(1123)	17.9275	-1.34855	0.595356	-2.26512	0.0235052	0.436305	18	29	33	8	16	6
Nitab4.5_0007206g0020	Up(1320)	13.0259	1.68165	0.742638	2.26443	0.023548	0.436693	3	4	12	29	16	14
Nitab4.5_0023561g0010	Up(1320)	87.3759	1.42103	0.627616	2.26417	0.0235637	0.436726	64	21	60	113	96	160
Nitab4.5_0022627g0010	Down(1123)	27.3301	-1.76295	0.778968	-2.26319	0.023624	0.43729	13	72	48	8	11	17
Nitab4.5_0008114g0020	Up(1320)	5.87882	1.82062	0.804683	2.26253	0.0236647	0.437471	5	1	2	12	7	8
Nitab4.5_0000521g0120	Up(1320)	2.76115	2.89527	1.27981	2.26226	0.0236816	0.437471	1	0	1	5	2	7
Nitab4.5_0000116g0280	Down(1123)	86.3364	-1.05626	0.466918	-2.26221	0.0236847	0.437471	114	133	116	50	85	32
Nitab4.5_0005259g0020	Down(1123)	7.77428	-2.23751	0.989157	-2.26204	0.0236952	0.437471	3	28	10	3	2	3
Nitab4.5_0002066g0110	Up(1320)	182.937	1.50995	0.66754	2.26197	0.0236995	0.437471	118	54	119	272	125	384
Nitab4.5_0001104g0010	Down(1123)	17.1618	-1.5593	0.68959	-2.26119	0.0237473	0.437739	22	21	36	8	15	3
Nitab4.5_0000227g0100	Down(1123)	222.809	-1.61649	0.714999	-2.26083	0.0237698	0.437739	216	402	427	60	214	53
Nitab4.5_0004587g0050	Down(1123)	204.48	-1.03053	0.455861	-2.26062	0.0237825	0.437739	181	439	245	158	124	115
Nitab4.5_0005492g0050	Up(1320)	44.7018	1.1444	0.506357	2.26006	0.0238172	0.438024	22	36	29	93	54	37
Nitab4.5_0009096g0020	Up(1320)	37.3532	1.05352	0.466226	2.25968	0.0238414	0.438134	15	35	26	54	43	51
Nitab4.5_0000312g0300	Up(1320)	95.6156	1.30889	0.57939	2.25909	0.0238779	0.438535	58	71	43	203	62	136
Nitab4.5_0002060g0060	Down(1123)	43.9828	-1.25438	0.555389	-2.25856	0.023911	0.438739	68	58	66	34	34	10
Nitab4.5_0009649g0010	Up(1320)	317.288	1.25487	0.55606	2.25671	0.0240262	0.440044	180	273	136	742	334	263
Nitab4.5_0004361g0050	Up(1320)	35.7116	1.14285	0.506422	2.25671	0.0240262	0.440044	23	34	13	53	38	53
Nitab4.5_0002727g0010	Down(1123)	5.60641	-2.52861	1.12078	-2.25611	0.0240636	0.440365	16	11	3	4	1	0
Nitab4.5_0004033g0020	Up(1320)	3.66793	2.24984	0.997238	2.25608	0.0240658	0.440365	2	2	0	9	4	5
Nitab4.5_0004176g0040	Down(1123)	40.3094	-1.08895	0.482773	-2.25561	0.0240948	0.440694	47	47	75	21	34	21
Nitab4.5_0005317g0010	Up(1320)	2.30331	4.70108	2.08443	2.25533	0.0241125	0.440814	0	0	0	2	12	0
Nitab4.5_0001508g0020	Up(1320)	84.4299	1.03362	0.458622	2.25375	0.0242117	0.441617	61	58	53	122	69	139
Nitab4.5_0004190g0030	Up(1320)	13.2022	1.29389	0.574197	2.25339	0.0242345	0.441832	8	12	4	18	17	20
Nitab4.5_0000039g0050	Up(1320)	1.80417	3.27383	1.45306	2.25306	0.0242556	0.441962	0	1	0	5	4	1
Nitab4.5_0000646g0160	Down(1123)	40.1245	-1.21278	0.538335	-2.25283	0.0242701	0.441962	73	47	53	14	24	32
Nitab4.5_0000024g0250	Up(1320)	197.247	1.28582	0.570896	2.25229	0.0243041	0.442014	127	127	103	440	126	260
Nitab4.5_0000202g0110	Up(1320)	2.78689	2.90484	1.28979	2.25218	0.0243109	0.442014	1	0	1	3	3	8
Nitab4.5_0008228g0030	Down(1123)	13.3591	-1.87514	0.833046	-2.25094	0.0243894	0.442634	33	7	24	5	9	3
Nitab4.5_0004411g0050	Up(1320)	1.46552	4.05826	1.80331	2.25045	0.0244204	0.442719	0	0	0	6	3	0
Nitab4.5_0001103g0080	Up(1320)	10.4327	2.6531	1.17897	2.25035	0.0244267	0.442719	4	4	1	46	5	4
Nitab4.5_0003668g0070	Up(1320)	127.12	1.12044	0.497949	2.25011	0.0244417	0.442719	83	118	51	235	179	106
Nitab4.5_0000898g0110	Up(1320)	1.7753	4.31	1.91618	2.24927	0.0244955	0.442719	0	0	0	3	0	7
Nitab4.5_0000410g0370	Down(1123)	1.77649	-3.14008	1.39647	-2.24859	0.0245389	0.442719	4	3	3	1	0	0
Nitab4.5_0002369g0010	Up(1320)	104.07	1.63714	0.728243	2.24807	0.0245718	0.442719	34	107	21	100	184	175
Nitab4.5_0002840g0100	Up(1320)	1.78496	4.31682	1.92044	2.24782	0.0245874	0.442719	0	0	0	0	3	7
Nitab4.5_0003295g0020	Up(1320)	184.87	1.17572	0.523102	2.24759	0.0246022	0.442719	153	79	117	323	155	273
Nitab4.5_0001013g0080	Up(1320)	20.0013	1.62083	0.721363	2.2469	0.0246462	0.442719	10	16	5	51	27	13
Nitab4.5_0003658g0030	Down(1123)	243.14	-1.05788	0.470825	-2.24688	0.0246479	0.442719	234	542	261	189	131	145
Nitab4.5_0011107g0010	Down(1123)	11.9653	-1.22417	0.54492	-2.24651	0.0246713	0.442719	14	19	19	6	7	8
Nitab4.5_0005700g0040	Up(1320)	13.4469	3.10477	1.3826	2.2456	0.0247296	0.442916	1	7	1	8	63	2
Nitab4.5_0004940g0150	Up(1320)	158.835	1.12633	0.501673	2.24515	0.0247582	0.442916	94	109	107	317	116	209
Nitab4.5_0000134g0130	Up(1320)	8.68903	1.9531	0.870222	2.24437	0.0248088	0.442916	8	2	1	13	9	18
Nitab4.5_0000956g0150	Down(1123)	33.8811	-2.14923	0.957642	-2.24429	0.0248136	0.442916	25	29	114	5	25	7
Nitab4.5_0007254g0040	Down(1123)	584.298	-2.02587	0.902715	-2.2442	0.0248198	0.442916	247	2240	535	158	167	337
Nitab4.5_0005127g0040	Up(1320)	9.07772	1.61792	0.721201	2.24337	0.024873	0.442916	6	7	1	13	11	16
Nitab4.5_0005052g0030	Down(1123)	4.37196	-2.92951	1.306	-2.24312	0.0248892	0.442916	5	19	1	1	1	1
Nitab4.5_0001461g0050	Down(1123)	28.2955	-2.65925	1.18556	-2.24303	0.0248949	0.442916	8	135	16	4	4	14
Nitab4.5_0003401g0080	Down(1123)	416.902	-1.30667	0.582634	-2.2427	0.0249164	0.442916	667	639	540	189	418	111
Nitab4.5_0000084g0210	Down(1123)	63.3052	-1.49596	0.667068	-2.24259	0.0249231	0.442916	105	146	44	34	17	45
Nitab4.5_0010085g0010	Up(1320)	9.60451	1.47966	0.659877	2.24233	0.02494	0.442916	5	9	2	17	14	11
Nitab4.5_0000147g0280	Up(1320)	4.43223	2.16345	0.964823	2.24233	0.0249403	0.442916	0	2	3	4	8	9
Nitab4.5_0012177g0010	Up(1320)	2.57023	2.79498	1.24661	2.24206	0.0249573	0.442916	0	1	1	3	4	6
Nitab4.5_0000620g0230	Up(1320)	9.76844	3.16213	1.41071	2.24152	0.0249926	0.443109	6	0	0	14	6	30
Nitab4.5_0000206g0170	Up(1320)	30.4778	1.06087	0.473458	2.24069	0.0250464	0.443188	26	15	20	40	52	30
Nitab4.5_0000263g0230	Down(1123)	277.373	-1.61302	0.719888	-2.24065	0.0250486	0.443188	363	468	468	44	256	103
Nitab4.5_0004802g0040	Up(1320)	162.552	1.04338	0.465772	2.24011	0.0250839	0.443349	126	81	120	236	146	256
Nitab4.5_0000838g0070	Up(1320)	7.53583	2.77815	1.24031	2.23989	0.025098	0.443402	4	2	0	31	5	4
Nitab4.5_0000725g0120	Up(1320)	8.57578	1.7924	0.800414	2.23934	0.0251336	0.443414	5	5	2	19	5	15
Nitab4.5_0001225g0230	Up(1320)	27.3077	1.20414	0.537747	2.23923	0.0251409	0.443414	20	14	17	26	33	51
Nitab4.5_0005793g0020	Up(1320)	1.6973	3.14449	1.40428	2.23923	0.0251411	0.443414	1	0	0	3	3	3
Nitab4.5_0005980g0020	Up(1320)	2.54469	2.77349	1.23861	2.2392	0.0251431	0.443414	1	0	1	3	6	4
Nitab4.5_0001315g0210	Down(1123)	191.521	-1.13364	0.506593	-2.23778	0.0252355	0.44465	226	298	294	108	187	63
Nitab4.5_0000383g0200	Down(1123)	3.16245	-3.08268	1.37811	-2.23689	0.0252933	0.445345	1	11	6	1	1	0
Nitab4.5_0008863g0010	Up(1320)	107.84	1.16382	0.520312	2.23678	0.0253006	0.445345	93	37	74	144	181	116
Nitab4.5_0000586g0050	Down(1123)	204.492	-1.21953	0.545245	-2.23666	0.0253084	0.445345	230	333	327	105	200	62
Nitab4.5_0003324g0120	Up(1320)	30.4586	1.37721	0.615947	2.23592	0.0253568	0.445623	12	13	27	49	26	53
Nitab4.5_0009633g0040	Down(1123)	16.5385	-1.18411	0.5296	-2.23586	0.0253608	0.445623	22	20	29	12	12	6
Nitab4.5_0005325g0010	Down(1123)	39.7796	-1.1358	0.508062	-2.23555	0.0253813	0.445623	65	69	37	16	33	24
Nitab4.5_0008445g0010	Down(1123)	179.239	-1.34418	0.601515	-2.23466	0.0254396	0.44608	139	316	345	70	159	71
Nitab4.5_0000069g0350	Up(1320)	222.027	1.06113	0.475024	2.23384	0.0254938	0.44664	204	92	146	341	248	293
Nitab4.5_0004456g0020	Down(1123)	175.272	-1.48028	0.663024	-2.23262	0.0255738	0.447064	170	322	312	71	167	39
Nitab4.5_0002520g0120	Down(1123)	52.5547	-1.48325	0.664356	-2.23262	0.025574	0.447064	44	118	81	12	31	37
Nitab4.5_0002241g0020	Up(1320)	10.5342	4.44805	1.9929	2.23194	0.0256187	0.447453	0	3	0	46	16	0
Nitab4.5_0000464g0140	Down(1123)	16.9925	-1.23147	0.55182	-2.23165	0.0256378	0.447592	18	37	20	13	8	9
Nitab4.5_0010408g0040	Up(1320)	6.39908	2.01627	0.903733	2.23105	0.0256781	0.447595	3	4	1	12	16	3
Nitab4.5_0000178g0340	Up(1320)	8.19446	2.39816	1.075	2.23085	0.0256913	0.447595	7	0	1	13	20	8
Nitab4.5_0000329g0150	Up(1320)	16.1385	2.86181	1.28292	2.2307	0.025701	0.447595	2	3	7	78	5	4
Nitab4.5_0003490g0040	Up(1320)	28.9288	1.35861	0.609065	2.23065	0.0257045	0.447595	14	14	22	38	23	59
Nitab4.5_0003235g0070	Down(1123)	48.6836	-1.63912	0.73485	-2.23055	0.0257113	0.447595	47	106	78	9	45	16
Nitab4.5_0000893g0020	Up(1320)	169.241	1.00135	0.448942	2.23047	0.0257165	0.447595	131	126	94	253	139	266
Nitab4.5_0001918g0100	Down(1123)	61.0014	-1.16347	0.521685	-2.23022	0.025733	0.447686	87	50	121	37	42	32
Nitab4.5_0010164g0010	Up(1320)	73.4479	1.45567	0.653031	2.2291	0.0258074	0.44834	22	79	24	84	100	129
Nitab4.5_0002367g0030	Down(1123)	92.9979	-1.53327	0.688009	-2.22857	0.0258428	0.448395	113	160	157	31	93	19
Nitab4.5_0008134g0020	Down(1123)	7.88274	-3.08284	1.38505	-2.2258	0.0260275	0.450456	4	29	12	0	5	0
Nitab4.5_0003434g0030	Up(1320)	6716.89	1.19406	0.536639	2.22507	0.0260762	0.450797	5800	2986	3801	8173	6266	12579
Nitab4.5_0004164g0030	Down(1123)	99.9595	-1.10132	0.494976	-2.225	0.0260811	0.450797	105	209	115	44	87	56
Nitab4.5_0008732g0020	Down(1123)	12.2799	-1.5214	0.683954	-2.22441	0.0261208	0.4512	12	24	21	7	10	2
Nitab4.5_0000107g0090	Up(1320)	85.1433	2.01998	0.908137	2.22431	0.0261276	0.4512	57	4	41	168	133	104
Nitab4.5_0005319g0040	Up(1320)	59.4428	1.02352	0.460245	2.22386	0.0261577	0.4512	47	44	31	83	53	96
Nitab4.5_0000798g0150	Down(1123)	3.71781	-2.17253	0.977148	-2.22334	0.0261931	0.451248	7	7	5	3	0	1
Nitab4.5_0000192g0170	Up(1320)	0.99632	3.50304	1.57569	2.22318	0.0262038	NA	0	0	0	4	1	1
Nitab4.5_0006172g0020	Up(1320)	0.99632	3.50304	1.57569	2.22318	0.0262038	NA	0	0	0	4	1	1
Nitab4.5_0013161g0010	Up(1320)	0.99632	3.50304	1.57569	2.22318	0.0262038	NA	0	0	0	4	1	1
Nitab4.5_0000354g0090	Up(1320)	114.047	1.17169	0.527171	2.2226	0.0262425	0.451636	98	51	67	174	97	189
Nitab4.5_0003114g0020	Down(1123)	651.507	-1.08139	0.486579	-2.22243	0.0262541	0.451636	795	951	1000	267	648	320
Nitab4.5_0002914g0070	Down(1123)	0.950001	-3.35231	1.50854	-2.22223	0.0262679	NA	2	3	1	0	0	0
Nitab4.5_0004280g0030	Down(1123)	0.953944	-3.35476	1.50977	-2.22204	0.0262806	NA	1	3	2	0	0	0
Nitab4.5_0006831g0040	Down(1123)	0.953944	-3.35476	1.50977	-2.22204	0.0262806	NA	1	3	2	0	0	0
Nitab4.5_0000230g0240	Down(1123)	0.963066	-3.36103	1.51292	-2.22156	0.0263134	NA	3	2	1	0	0	0
Nitab4.5_0000762g0100	Down(1123)	0.963066	-3.36103	1.51292	-2.22156	0.0263134	NA	3	2	1	0	0	0
Nitab4.5_0003443g0020	Down(1123)	0.970953	-3.36611	1.51551	-2.2211	0.026344	NA	1	2	3	0	0	0
Nitab4.5_0007069g0030	Down(1123)	0.970953	-3.36611	1.51551	-2.2211	0.026344	NA	1	2	3	0	0	0
Nitab4.5_0009277g0030	Up(1320)	4.84455	2.34103	1.0541	2.22089	0.0263582	0.452485	3	2	0	14	3	7
Nitab4.5_0000308g0220	Down(1123)	18.5207	-1.84645	0.83151	-2.2206	0.0263781	0.452485	15	36	39	2	7	14
Nitab4.5_0000832g0050	Up(1320)	5.87121	2.35693	1.0615	2.22039	0.0263925	0.452485	3	3	0	7	4	17
Nitab4.5_0000016g0460	Up(1320)	84.2996	1.10403	0.497341	2.21987	0.0264277	0.452672	67	42	56	115	74	145
Nitab4.5_0003152g0080	Down(1123)	2.89345	-2.92601	1.31839	-2.21938	0.0264607	0.453044	2	7	7	0	2	0
Nitab4.5_0000044g0620	Down(1123)	17.0743	-1.47643	0.665443	-2.21873	0.0265054	0.453379	14	28	36	13	10	4
Nitab4.5_0001576g0120	Up(1320)	63.9621	1.24132	0.559542	2.21845	0.026524	0.453379	37	62	21	80	68	113
Nitab4.5_0004958g0020	Up(1320)	1.67478	3.13519	1.41358	2.2179	0.0265615	0.453379	1	0	0	4	3	2
Nitab4.5_0008961g0010	Up(1320)	1.69409	3.14316	1.41736	2.21761	0.0265811	0.453379	1	0	0	4	2	3
Nitab4.5_0000564g0390	Down(1123)	45.3729	-1.00848	0.454763	-2.21759	0.0265826	0.453379	48	77	64	20	35	33
Nitab4.5_0003188g0020	Up(1320)	1.70447	3.14608	1.41875	2.2175	0.0265888	0.453379	0	0	1	2	4	3
Nitab4.5_0001640g0010	Up(1320)	1.70052	3.14608	1.41875	2.2175	0.0265888	0.453379	1	0	0	2	4	3
Nitab4.5_0003820g0010	Up(1320)	519.697	1.14411	0.515964	2.21743	0.0265939	0.453379	356	435	224	866	396	827
Nitab4.5_0007486g0010	Up(1320)	1.70354	3.15292	1.42205	2.21717	0.0266118	0.453427	0	1	0	3	2	4
Nitab4.5_0000009g0170	Down(1123)	36.5557	-1.42916	0.644694	-2.2168	0.0266367	0.453476	24	99	46	18	19	21
Nitab4.5_0002874g0070	Down(1123)	21.4626	-1.19678	0.539897	-2.21668	0.026645	0.453476	34	31	28	20	13	6
Nitab4.5_0010929g0020	Down(1123)	1.70178	-4.18982	1.89099	-2.21568	0.0267135	0.453823	3	8	0	0	0	0
Nitab4.5_0005697g0010	Down(1123)	22.7076	-1.5428	0.696336	-2.21559	0.0267193	0.453823	54	32	19	16	5	13
Nitab4.5_0002107g0060	Up(1320)	158.648	1.03469	0.467042	2.21542	0.0267315	0.453823	116	66	137	183	222	219
Nitab4.5_0013627g0020	Up(1320)	121.44	1.9085	0.861509	2.2153	0.0267392	0.453823	55	37	65	374	38	158
Nitab4.5_0000004g0210	Up(1320)	1.06389	3.55379	1.60445	2.21496	0.0267627	0.453823	0	0	0	1	1	4
Nitab4.5_0002512g0010	Down(1123)	1.94268	-3.27905	1.48072	-2.21449	0.0267948	0.453823	1	4	6	0	1	0
Nitab4.5_0012427g0010	Down(1123)	1191.24	-1.13395	0.512081	-2.21439	0.0268018	0.453823	1726	2501	933	528	858	792
Nitab4.5_0002400g0070	Up(1320)	1.30376	3.89199	1.75796	2.21392	0.0268345	0.454184	0	0	0	5	3	0
Nitab4.5_0002329g0190	Down(1123)	1.71361	-4.19794	1.89638	-2.21366	0.0268523	0.454238	0	8	3	0	0	0
Nitab4.5_0003040g0040	Up(1320)	1.9862	4.48714	2.0272	2.21346	0.0268656	0.454238	0	0	0	10	0	2
Nitab4.5_0002137g0120	Down(1123)	3.82746	-2.2486	1.01592	-2.21338	0.0268718	0.454238	4	10	6	3	1	0
Nitab4.5_0005797g0020	Up(1320)	5.74683	3.44938	1.55929	2.21215	0.026956	0.455154	1	1	1	5	27	0
Nitab4.5_0005628g0010	Down(1123)	1.14034	-3.5964	1.62601	-2.21179	0.0269813	0.455154	5	1	1	0	0	0
Nitab4.5_0002707g0110	Up(1320)	1.3102	3.89706	1.76221	2.21147	0.0270036	0.455154	0	0	0	3	5	0
Nitab4.5_0001135g0050	Up(1320)	4.37647	2.13177	0.964069	2.21122	0.0270207	0.455154	4	0	1	9	6	6
Nitab4.5_0000402g0220	Up(1320)	49.7547	1.10665	0.5005	2.21109	0.0270295	0.455154	29	23	45	91	54	56
Nitab4.5_0002682g0060	Up(1320)	46.2125	1.29893	0.5875	2.21094	0.0270398	0.455154	35	16	31	52	100	43
Nitab4.5_0013452g0010	Down(1123)	380.76	-1.40245	0.634321	-2.21094	0.02704	0.455154	497	709	520	95	163	338
Nitab4.5_0001318g0020	Down(1123)	1.77288	-3.12846	1.41534	-2.21039	0.0270783	0.455328	2	5	3	0	0	1
Nitab4.5_0002409g0010	Up(1320)	17.5416	1.24689	0.564237	2.20988	0.0271138	0.455328	9	8	15	27	17	28
Nitab4.5_0002169g0040	Down(1123)	1.15611	-3.60878	1.63312	-2.20974	0.0271229	0.455328	1	1	5	0	0	0
Nitab4.5_0003154g0050	Down(1123)	1.15611	-3.60878	1.63312	-2.20974	0.0271229	0.455328	1	1	5	0	0	0
Nitab4.5_0006769g0010	Up(1320)	8.201	1.52579	0.690719	2.20899	0.0271753	0.455328	4	2	7	15	12	9
Nitab4.5_0006052g0040	Down(1123)	1.41255	-3.92025	1.77474	-2.20892	0.0271801	0.455328	4	5	0	0	0	0
Nitab4.5_0000510g0090	Down(1123)	49.8125	-1.43336	0.648907	-2.20889	0.0271823	0.455328	49	137	45	22	20	36
Nitab4.5_0002487g0040	Down(1123)	11.6946	-1.87668	0.849749	-2.20851	0.0272084	0.455328	13	19	25	3	11	1
Nitab4.5_0011952g0020	Up(1320)	59.0118	1.13899	0.515733	2.20849	0.02721	0.455328	52	32	30	70	59	106
Nitab4.5_0001109g0090	Down(1123)	33.0707	-1.0641	0.481985	-2.20774	0.0272622	0.45582	49	58	33	28	14	21
Nitab4.5_0000568g0130	Down(1123)	117.997	-1.01135	0.458464	-2.20595	0.0273873	0.457337	227	136	125	70	67	91
Nitab4.5_0001121g0250	Down(1123)	61.2839	-1.09574	0.496763	-2.20576	0.0274006	0.457368	77	79	102	22	50	42
Nitab4.5_0000267g0110	Up(1320)	5.39133	3.96396	1.79723	2.2056	0.0274123	0.457372	2	0	0	28	1	2
Nitab4.5_0009232g0020	Down(1123)	1.7671	-4.23538	1.92051	-2.20534	0.0274299	0.457475	8	3	0	0	0	0
Nitab4.5_0000226g0030	Down(1123)	3.71084	-2.18346	0.990646	-2.20408	0.0275187	0.458457	9	6	4	2	2	0
Nitab4.5_0001276g0060	Up(1320)	7.61441	1.53477	0.696865	2.20239	0.0276377	0.459405	5	2	5	8	13	12
Nitab4.5_0006243g0040	Down(1123)	73.3052	-1.61733	0.734636	-2.20153	0.0276983	0.459816	67	235	52	23	41	41
Nitab4.5_0006600g0020	Up(1320)	23.7347	1.62392	0.73768	2.20139	0.0277085	0.459816	17	10	9	13	59	33
Nitab4.5_0003098g0020	Down(1123)	38.8475	-1.77555	0.806779	-2.20079	0.0277512	0.459951	33	134	26	17	11	23
Nitab4.5_0000011g0050	Up(1320)	29.5254	1.21816	0.5539	2.19924	0.0278605	0.460566	23	17	15	45	23	52
Nitab4.5_0013109g0010	Down(1123)	6.88247	-2.05027	0.932382	-2.19896	0.0278806	0.460566	9	7	18	6	1	1
Nitab4.5_0008337g0080	Up(1320)	26.7667	1.28835	0.586172	2.19791	0.0279554	0.460624	24	12	12	25	37	48
Nitab4.5_0001488g0150	Up(1320)	3.48687	2.16381	0.984546	2.19778	0.0279649	0.460624	2	2	0	8	5	4
Nitab4.5_0000105g0100	Up(1320)	16.8144	1.49591	0.6812	2.19599	0.0280925	0.461931	14	4	9	34	15	24
Nitab4.5_0003171g0010	Up(1320)	1.36168	3.93683	1.79436	2.194	0.0282354	0.463169	0	0	0	5	0	3
Nitab4.5_0000171g0030	Down(1123)	73.2986	-1.03452	0.471632	-2.19348	0.0282727	0.463592	95	116	96	40	74	29
Nitab4.5_0014875g0020	Down(1123)	2.56535	-2.71431	1.2377	-2.19302	0.0283056	0.463749	4	7	3	1	0	1
Nitab4.5_0000809g0010	Up(1320)	8.3193	1.7258	0.787627	2.19114	0.0284416	0.465596	7	4	1	11	9	17
Nitab4.5_0003448g0010	Down(1123)	22.7538	-1.04003	0.474777	-2.19056	0.0284836	0.465838	27	43	26	19	12	13
Nitab4.5_0000044g0310	Down(1123)	3.78761	-2.68915	1.22775	-2.19031	0.028502	0.465838	5	14	2	0	2	1
Nitab4.5_0000421g0040	Up(1320)	28.2061	1.09411	0.499596	2.19	0.0285245	0.465838	24	20	12	38	29	45
Nitab4.5_0001381g0180	Up(1320)	5.53973	1.71604	0.7836	2.18995	0.0285279	0.465838	3	2	3	12	5	8
Nitab4.5_0000043g0340	Down(1123)	137.688	-1.13387	0.517769	-2.18991	0.028531	0.465838	137	329	133	97	98	61
Nitab4.5_0005193g0020	Up(1320)	616.451	1.18621	0.54171	2.18976	0.0285419	0.465838	606	222	328	783	1046	700
Nitab4.5_0010051g0010	Up(1320)	3.5046	2.15172	0.982678	2.18965	0.0285497	0.465838	1	1	2	9	4	4
Nitab4.5_0000222g0300	Up(1320)	69.1406	1.55941	0.712348	2.18912	0.0285884	0.466278	40	29	39	63	49	181
Nitab4.5_0008709g0030	Down(1123)	4.13843	-2.3461	1.07191	-2.18871	0.0286179	0.466533	8	2	11	2	1	1
Nitab4.5_0001317g0110	Down(1123)	2.62032	-2.73331	1.24902	-2.18837	0.0286424	0.466533	3	4	7	1	0	1
Nitab4.5_0000676g0300	Up(1320)	15.9157	1.52178	0.695509	2.18801	0.0286691	0.466533	8	14	4	35	25	11
Nitab4.5_0010344g0010	Down(1123)	8.60285	-1.54525	0.706269	-2.18791	0.0286765	0.466533	19	14	7	4	6	3
Nitab4.5_0002796g0050	Up(1320)	496.712	1.43853	0.65757	2.18765	0.0286952	0.466533	437	224	168	803	343	957
Nitab4.5_0008182g0010	Up(1320)	876.376	1.00169	0.457976	2.18722	0.0287267	0.466795	753	598	463	1360	727	1327
Nitab4.5_0003869g0010	Up(1320)	14.5173	1.08315	0.495262	2.18701	0.0287414	0.466795	11	11	7	20	19	19
Nitab4.5_0005328g0020	Down(1123)	45.8492	-1.00051	0.457531	-2.18675	0.0287606	0.466799	56	56	77	37	36	18
Nitab4.5_0014191g0020	Down(1123)	7.59752	-2.9279	1.33924	-2.18623	0.0287984	0.467046	2	31	10	0	1	4
Nitab4.5_0002312g0060	Up(1320)	3.45209	2.62569	1.20102	2.18622	0.0287992	0.467046	0	2	1	5	2	10
Nitab4.5_0000704g0100	Down(1123)	295.639	-1.18044	0.540128	-2.18548	0.0288536	0.467169	523	412	339	149	294	97
Nitab4.5_0000867g0070	Up(1320)	27.3267	1.0961	0.501792	2.18437	0.0289353	0.467921	27	15	12	43	36	31
Nitab4.5_0007306g0010	Down(1123)	867.085	-1.22005	0.558733	-2.1836	0.028992	0.468309	1045	1290	1428	499	831	231
Nitab4.5_0000439g0170	Up(1320)	244.67	1.27545	0.584464	2.18225	0.0290911	0.469301	228	132	84	277	263	461
Nitab4.5_0008517g0020	Down(1123)	19.0786	-2.00932	0.920928	-2.18184	0.0291212	0.469469	32	52	13	17	4	2
Nitab4.5_0002067g0050	Up(1320)	31.8621	1.35461	0.620949	2.18152	0.0291448	0.469469	29	10	16	45	31	57
Nitab4.5_0001625g0030	Down(1123)	341.8	-1.58528	0.726803	-2.18117	0.0291709	0.469469	331	480	770	91	328	90
Nitab4.5_0000073g0040	Up(1320)	15.6372	1.58234	0.725661	2.18056	0.0292162	0.469478	12	3	9	37	19	14
Nitab4.5_0000252g0160	Up(1320)	3.87813	4.43345	2.03338	2.18033	0.029233	0.469478	0	1	0	21	2	0
Nitab4.5_0012137g0010	Down(1123)	159.251	-1.15681	0.530585	-2.18025	0.029239	0.469478	145	315	229	59	135	95
Nitab4.5_0004199g0010	Down(1123)	34.4936	-1.66227	0.762533	-2.17993	0.0292623	0.469478	22	115	31	21	14	14
Nitab4.5_0004090g0120	Down(1123)	21355.6	-1.27752	0.586273	-2.17905	0.029328	0.470084	33136	18800	40655	6767	16428	13195
Nitab4.5_0000137g0030	Down(1123)	49.3098	-1.77075	0.813171	-2.17758	0.0294371	0.471265	46	159	39	19	39	9
Nitab4.5_0000863g0190	Up(1320)	25.8401	1.59392	0.732281	2.17665	0.0295068	0.471713	22	12	6	67	24	25
Nitab4.5_0003779g0130	Up(1320)	470.89	1.33423	0.612995	2.17657	0.0295123	0.471713	349	123	344	855	449	677
Nitab4.5_0003532g0040	Down(1123)	4.55114	-2.15076	0.988343	-2.17613	0.0295458	0.471869	4	7	12	2	3	0
Nitab4.5_0002287g0080	Up(1320)	21.2507	1.6372	0.752516	2.17564	0.0295821	0.471884	9	10	13	55	10	30
Nitab4.5_0002016g0020	Down(1123)	4.44412	-2.05047	0.942706	-2.17509	0.0296232	0.47235	4	7	11	1	1	3
Nitab4.5_0001311g0090	Down(1123)	14.3434	-1.35468	0.622958	-2.17459	0.0296607	0.472594	14	22	28	8	12	4
Nitab4.5_0003356g0010	Up(1320)	6.27957	2.22302	1.02245	2.17421	0.0296896	0.472594	0	5	2	4	13	13
Nitab4.5_0010728g0020	Down(1123)	2.30978	-3.54636	1.63139	-2.17383	0.029718	0.472669	1	2	10	1	0	0
Nitab4.5_0010333g0160	Up(1320)	8.22728	1.69367	0.779158	2.17372	0.0297261	0.472669	4	4	4	10	6	20
Nitab4.5_0000574g0150	Down(1123)	20.5196	-1.3444	0.618562	-2.17343	0.0297479	0.472827	20	40	32	16	5	13
Nitab4.5_0000537g0040	Up(1320)	88.0844	1.25608	0.578047	2.17297	0.0297829	0.472898	73	25	61	163	108	97
Nitab4.5_0003173g0080	Down(1123)	221.828	-1.76275	0.811241	-2.1729	0.0297878	0.472898	108	707	278	69	168	63
Nitab4.5_0002815g0140	Down(1123)	145.43	-1.55776	0.71696	-2.17273	0.0298008	0.472917	124	382	181	28	99	87
Nitab4.5_0002265g0060	Up(1320)	2.65175	2.85297	1.31339	2.17221	0.0298395	0.473154	1	0	1	9	3	2
Nitab4.5_0001569g0180	Down(1123)	5.2747	-1.80818	0.832708	-2.17144	0.0298978	0.473505	6	14	6	3	3	1
Nitab4.5_0004215g0050	Down(1123)	1.89165	-3.25245	1.49805	-2.17113	0.0299216	0.473505	1	7	3	0	1	0
Nitab4.5_0006870g0060	Down(1123)	27.7153	-1.07902	0.496998	-2.17108	0.0299254	0.473505	28	56	34	15	16	21
Nitab4.5_0012979g0020	Up(1320)	3.84876	1.93581	0.891899	2.17043	0.029974	0.473505	1	3	1	7	5	6
Nitab4.5_0000855g0050	Down(1123)	20.3174	-1.23606	0.569519	-2.17035	0.0299803	0.473505	19	36	34	11	18	7
Nitab4.5_0003012g0130	Up(1320)	12.8279	1.2352	0.569243	2.16989	0.0300152	0.47387	7	12	5	21	14	18
Nitab4.5_0001013g0070	Up(1320)	11.1741	1.31687	0.607158	2.1689	0.0300902	0.474376	9	8	3	19	13	15
Nitab4.5_0006865g0010	Down(1123)	12.2619	-1.27785	0.589252	-2.16859	0.0301135	0.474483	13	21	20	9	4	8
Nitab4.5_0003877g0010	Up(1320)	21.2135	1.57427	0.726107	2.1681	0.0301514	0.474707	18	9	6	22	20	49
Nitab4.5_0004373g0040	Up(1320)	34.5214	2.64671	1.22126	2.1672	0.0302198	0.475221	25	1	3	105	16	55
Nitab4.5_0000945g0010	Down(1123)	598.163	-1.05576	0.487384	-2.16618	0.0302973	0.476251	517	1236	786	317	525	306
Nitab4.5_0001402g0070	Down(1123)	33.9969	-1.15009	0.531003	-2.16587	0.0303208	0.476433	40	65	42	20	32	11
Nitab4.5_0000090g0320	Up(1320)	3.02901	2.39882	1.10808	2.16485	0.0303995	0.476528	1	1	1	8	2	5
Nitab4.5_0000308g0210	Down(1123)	9.91936	-2.58801	1.19563	-2.16455	0.0304221	0.476528	31	18	4	0	2	6
Nitab4.5_0006287g0020	Down(1123)	30.0362	-1.0656	0.49237	-2.16422	0.0304476	0.476528	34	64	30	17	20	20
Nitab4.5_0000079g0270	Up(1320)	5.00964	1.77758	0.821371	2.16416	0.0304522	0.476528	4	1	2	8	10	5
Nitab4.5_0000104g0020	Down(1123)	16.5679	-1.44968	0.669906	-2.164	0.0304646	0.476528	35	31	10	9	7	10
Nitab4.5_0005499g0020	Up(1320)	8.14495	2.16472	1.00034	2.16399	0.030465	0.476528	3	0	6	19	6	14
Nitab4.5_0001576g0060	Down(1123)	45.3668	-1.23821	0.572253	-2.16374	0.0304841	0.476528	54	61	82	17	45	18
Nitab4.5_0000136g0430	Down(1123)	234.8	-1.19358	0.551813	-2.16301	0.0305405	0.476697	181	596	259	135	151	134
Nitab4.5_0008350g0030	Down(1123)	8.07692	-2.55159	1.17973	-2.16285	0.0305528	0.476703	5	28	11	0	6	1
Nitab4.5_0000649g0080	Up(1320)	26.7682	3.00625	1.39045	2.16208	0.0306121	0.477255	14	0	4	117	15	13
Nitab4.5_0003531g0060	Up(1320)	6.70871	1.47905	0.684152	2.16187	0.030628	0.477316	3	4	4	12	7	10
Nitab4.5_0001211g0270	Up(1320)	2.89299	2.30965	1.06905	2.16047	0.0307364	0.478446	1	1	1	5	3	6
Nitab4.5_0007573g0030	Up(1320)	4.27013	2.07584	0.961074	2.15992	0.030779	0.478463	3	0	2	4	8	8
Nitab4.5_0005901g0010	Down(1123)	72.3056	-1.09169	0.505589	-2.15924	0.0308318	0.478463	74	164	73	46	58	33
Nitab4.5_0000025g0390	Up(1320)	1.142	3.70378	1.71534	2.15922	0.0308334	0.478463	0	0	0	4	3	0
Nitab4.5_0002640g0040	Up(1320)	1.142	3.70378	1.71534	2.15922	0.0308334	0.478463	0	0	0	4	3	0
Nitab4.5_0000050g0270	Up(1320)	1.14522	3.70644	1.71768	2.15781	0.0309423	0.479593	0	0	0	3	4	0
Nitab4.5_0001507g0050	Up(1320)	1.14522	3.70644	1.71768	2.15781	0.0309423	0.479593	0	0	0	3	4	0
Nitab4.5_0005719g0070	Up(1320)	5.01753	1.7743	0.822794	2.15644	0.0310497	0.480364	2	1	4	8	10	5
Nitab4.5_0001307g0080	Down(1123)	11.9433	-1.89537	0.87894	-2.15643	0.0310502	0.480364	7	28	24	2	10	3
Nitab4.5_0000873g0040	Up(1320)	11.3118	1.32054	0.61238	2.1564	0.0310522	0.480364	6	5	9	23	14	11
Nitab4.5_0000639g0110	Up(1320)	3.22782	2.47798	1.14957	2.15558	0.0311164	0.480986	0	0	3	4	7	5
Nitab4.5_0001307g0180	Up(1320)	2.3409	2.65943	1.23397	2.15518	0.0311478	0.48106	0	1	1	5	4	3
Nitab4.5_0016351g0010	Up(1320)	17.3853	1.25302	0.581502	2.15479	0.0311782	0.48106	11	12	9	34	13	25
Nitab4.5_0008050g0020	Down(1123)	13.0126	-1.2031	0.558418	-2.15448	0.0312029	0.48106	17	17	22	5	9	9
Nitab4.5_0013616g0020	Up(1320)	31.8103	1.3036	0.605118	2.1543	0.0312169	0.48106	23	8	25	44	37	51
Nitab4.5_0000047g0060	Up(1320)	8.79525	1.52077	0.706001	2.15406	0.0312351	0.48106	2	4	8	13	10	15
Nitab4.5_0011519g0020	Up(1320)	3.02886	3.10858	1.44336	2.15371	0.0312633	0.48106	0	2	0	9	1	6
Nitab4.5_0008792g0020	Down(1123)	5.39785	-2.13182	0.99004	-2.15327	0.0312978	0.48106	6	6	15	2	4	0
Nitab4.5_0005979g0020	Down(1123)	10.7365	-1.2228	0.567889	-2.15324	0.0313002	0.48106	13	20	14	8	5	6
Nitab4.5_0011905g0010	Down(1123)	57.2403	-1.56918	0.72912	-2.15216	0.0313848	0.481776	51	41	168	27	33	25
Nitab4.5_0001997g0040	Up(1320)	7.01359	1.5896	0.738773	2.15167	0.0314232	0.482181	4	6	1	8	13	10
Nitab4.5_0000311g0110	Up(1320)	16.3695	1.05312	0.489555	2.15117	0.0314628	0.482603	8	11	14	22	23	20
Nitab4.5_0005700g0010	Up(1320)	96.211	1.19943	0.557773	2.15038	0.0315248	0.483368	61	39	79	138	81	170
Nitab4.5_0006475g0040	Up(1320)	3328.4	1.10423	0.513643	2.1498	0.031571	0.483376	3187	1226	2070	5410	4056	3947
Nitab4.5_0000506g0120	Up(1320)	14.3603	1.26943	0.59058	2.14946	0.031598	0.483376	11	6	9	29	14	17
Nitab4.5_0000137g0250	Down(1123)	129.332	-1.31305	0.610955	-2.14918	0.0316203	0.483467	101	190	279	45	106	67
Nitab4.5_0010315g0010	Down(1123)	8.6111	-2.56657	1.19447	-2.1487	0.0316578	0.483467	9	31	7	0	1	6
Nitab4.5_0003489g0010	Down(1123)	477.04	-1.63399	0.760694	-2.14802	0.0317122	0.483467	365	373	1454	194	330	165
Nitab4.5_0002429g0050	Up(1320)	79.7856	1.91271	0.890521	2.14786	0.031725	0.483467	70	7	25	172	76	123
Nitab4.5_0007259g0010	Down(1123)	3.08258	-2.35292	1.09577	-2.14728	0.0317712	0.483485	8	4	4	1	2	0
Nitab4.5_0001967g0070	Down(1123)	66.8683	-1.11528	0.519471	-2.14696	0.0317965	0.483595	79	108	98	37	67	22
Nitab4.5_0003908g0010	Up(1320)	92.4289	1.65269	0.77009	2.14611	0.0318646	0.483595	75	15	46	190	70	151
Nitab4.5_0000023g0070	Down(1123)	25.8575	-1.37988	0.642995	-2.14601	0.0318718	0.483595	32	62	24	7	20	15
Nitab4.5_0003067g0080	Down(1123)	99.3329	-1.00042	0.466324	-2.14532	0.031927	0.483595	132	171	111	41	68	83
Nitab4.5_0000164g0080	Up(1320)	82.7533	1.06806	0.497856	2.14532	0.0319273	0.483595	56	58	52	106	66	152
Nitab4.5_0000596g0030	Down(1123)	494.613	-1.77305	0.826515	-2.14522	0.0319355	0.483595	358	839	1172	140	453	79
Nitab4.5_0004700g0050	Up(1320)	37.3553	1.16866	0.544865	2.14487	0.0319634	0.483595	32	17	22	78	41	35
Nitab4.5_0005563g0020	Up(1320)	5.58896	1.96464	0.91633	2.14404	0.0320301	0.483595	3	1	3	13	3	10
Nitab4.5_0000030g0510	Up(1320)	20.6225	1.18598	0.553174	2.14396	0.0320362	0.483595	13	13	13	28	17	38
Nitab4.5_0008571g0010	Down(1123)	3.35421	-2.46639	1.15067	-2.14344	0.0320776	0.484037	4	11	3	1	0	2
Nitab4.5_0000514g0170	Down(1123)	2.43121	-2.61722	1.22125	-2.14307	0.0321075	0.484221	4	5	4	1	0	1
Nitab4.5_0000976g0290	Up(1320)	1414.2	1.20231	0.561043	2.14299	0.032114	0.484221	1177	648	816	3216	1239	1417
Nitab4.5_0002152g0040	Up(1320)	23.1311	1.12348	0.524381	2.14249	0.0321538	0.484479	16	13	16	41	19	33
Nitab4.5_0001291g0100	Up(1320)	4.94353	2.04092	0.952666	2.14233	0.0321673	0.484479	4	2	0	7	5	11
Nitab4.5_0007104g0110	Down(1123)	1.77682	-3.12917	1.46064	-2.14232	0.0321676	0.484479	1	5	4	0	0	1
Nitab4.5_0002566g0030	Down(1123)	2.43443	-2.6154	1.22105	-2.14193	0.0321995	0.484777	4	5	4	0	1	1
Nitab4.5_0002904g0090	Up(1320)	138.712	1.80961	0.845249	2.14092	0.0322807	0.48534	60	74	58	93	487	68
Nitab4.5_0007212g0030	Down(1123)	231.676	-1.35119	0.631222	-2.14059	0.0323072	0.48534	259	337	434	61	225	99
Nitab4.5_0004104g0060	Up(1320)	21.153	1.24401	0.58116	2.14056	0.0323098	0.48534	7	15	17	35	19	33
Nitab4.5_0009277g0010	Up(1320)	100.611	2.1867	1.02164	2.14038	0.0323242	0.485373	19	68	28	217	17	242
Nitab4.5_0001536g0010	Down(1123)	39.0225	-1.07455	0.502198	-2.1397	0.0323794	0.485956	55	63	47	15	38	21
Nitab4.5_0000104g0050	Up(1320)	66.7218	1.34277	0.627606	2.13951	0.032394	0.485956	37	28	51	153	45	85
Nitab4.5_0002944g0020	Up(1320)	5.33933	2.15796	1.00866	2.13944	0.0323998	0.485956	0	1	5	12	9	5
Nitab4.5_0003461g0060	Up(1320)	9.28217	1.38134	0.645696	2.1393	0.0324117	0.485956	4	5	7	19	13	8
Nitab4.5_0000073g0590	Down(1123)	5.35249	-2.43291	1.13752	-2.13878	0.0324537	0.486185	7	9	12	0	5	0
Nitab4.5_0000312g0240	Up(1320)	341.508	2.3542	1.10102	2.13819	0.032501	0.486453	222	15	102	609	130	899
Nitab4.5_0001359g0100	Up(1320)	1.19991	3.7511	1.75599	2.13617	0.0326652	0.487302	0	0	0	4	0	3
Nitab4.5_0004624g0030	Up(1320)	84.4758	1.40363	0.657114	2.13605	0.0326756	0.487302	66	26	50	95	74	183
Nitab4.5_0012460g0010	Down(1123)	6.63371	-2.71268	1.27002	-2.13594	0.0326847	0.487302	7	27	3	1	0	4
Nitab4.5_0012390g0030	Up(1320)	383.276	1.68062	0.786958	2.13559	0.0327125	0.487302	50	246	272	740	289	677
Nitab4.5_0008204g0010	Up(1320)	3.53847	2.63264	1.23276	2.13555	0.0327157	0.487302	0	0	3	10	3	5
Nitab4.5_0003291g0040	Up(1320)	5.26611	2.44198	1.14362	2.13531	0.0327359	0.487302	1	1	3	2	6	17
Nitab4.5_0000173g0130	Up(1320)	1378.65	1.06062	0.496757	2.13509	0.0327533	0.487302	1067	603	1073	1795	1317	2302
Nitab4.5_0000045g0190	Up(1320)	3.68503	2.69483	1.26228	2.1349	0.0327693	0.487302	2	0	1	4	2	12
Nitab4.5_0002311g0090	Up(1320)	0.860301	3.26376	1.52957	2.13377	0.0328615	NA	0	0	0	1	2	2
Nitab4.5_0006285g0020	Up(1320)	0.860301	3.26376	1.52957	2.13377	0.0328615	NA	0	0	0	1	2	2
Nitab4.5_0001892g0010	Up(1320)	0.857082	3.26148	1.52861	2.13363	0.0328732	NA	0	0	0	2	1	2
Nitab4.5_0008019g0010	Up(1320)	4.74288	2.71018	1.27031	2.13347	0.0328859	0.488118	0	3	1	19	3	3
Nitab4.5_0000723g0030	Up(1320)	304.294	1.32556	0.62143	2.13307	0.0329189	0.488244	227	173	139	799	259	247
Nitab4.5_0000559g0440	Up(1320)	0.837776	3.24924	1.52348	2.13277	0.0329432	NA	0	0	0	2	2	1
Nitab4.5_0005038g0020	Up(1320)	0.837776	3.24924	1.52348	2.13277	0.0329432	NA	0	0	0	2	2	1
Nitab4.5_0007704g0020	Down(1123)	75.2176	-1.78158	0.835688	-2.13187	0.0330171	0.488824	53	280	43	26	36	37
Nitab4.5_0011729g0030	Up(1320)	5.39827	3.34376	1.56848	2.13185	0.0330192	0.488824	0	1	2	12	18	0
Nitab4.5_0010642g0010	Up(1320)	1.21279	3.76243	1.76512	2.13155	0.0330442	0.488922	0	0	0	0	4	3
Nitab4.5_0000368g0380	Up(1320)	4.57529	1.91887	0.900613	2.13062	0.0331203	0.48917	1	4	1	6	5	10
Nitab4.5_0010737g0020	Up(1320)	1.74235	3.1687	1.48744	2.13031	0.0331463	0.48917	1	0	0	1	3	5
Nitab4.5_0001694g0010	Down(1123)	3.70757	-2.14447	1.00732	-2.12888	0.033264	0.489631	4	10	5	0	2	2
Nitab4.5_0007084g0020	Down(1123)	173.34	-1.00091	0.470222	-2.1286	0.0332876	0.489631	179	343	204	95	93	147
Nitab4.5_0005392g0060	Down(1123)	403.605	-1.01836	0.478537	-2.12808	0.0333304	0.489738	407	786	503	208	389	193
[truncated: 445 more rows]

## Sheet: Table. S3(B)
Table. S3 (D) DEGs at cigar leaves harvested at PM stages after exposure to low temperature
Gene_id	Change	baseMean	log2FoldChange	lfcSE	stat	pvalue	padj	M_60D-1	M_60D-2	M_60D-3	L_60D-1	L_60D-2	L_60D-3
Nitab4.5_0004753g0050	Down(870)	828.859	-1.15838	0.158698	-7.29926	2.89345e-13	5.89748e-09	1451	1398	1175	554	648	499
Nitab4.5_0006852g0070	Down(870)	3414.09	-3.54898	0.487897	-7.27403	3.48925e-13	5.89748e-09	7922	8398	6240	999	2617	704
Nitab4.5_0010871g0010	Down(870)	8940.67	-1.21116	0.167391	-7.23547	4.63906e-13	5.89748e-09	16525	11914	13394	14648	14690	12644
Nitab4.5_0007034g0020	Down(870)	2018.45	-2.16676	0.315969	-6.8575	7.00778e-12	6.68157e-08	1468	1234	2294	371	494	579
Nitab4.5_0004176g0040	Down(870)	63.2728	-3.55467	0.589586	-6.0291	1.64875e-09	1.048e-05	47	47	75	21	34	21
Nitab4.5_0001286g0040	Up(729)	2079.26	1.418	0.238375	5.94862	2.70405e-09	1.47324e-05	1688	1711	707	2364	1607	2561
Nitab4.5_0001180g0220	Down(870)	2080.54	-1.37181	0.238958	-5.74081	9.42252e-09	4.49195e-05	3168	3120	3058	2251	2097	2339
Nitab4.5_0000786g0230	Down(870)	227.816	-3.60297	0.632802	-5.69368	1.2433e-08	5.26856e-05	6	42	115	18	133	27
Nitab4.5_0000312g0130	Down(870)	12967.1	-3.26937	0.577857	-5.65774	1.53379e-08	5.84955e-05	28468	28951	21971	15828	25409	9103
Nitab4.5_0000286g0060	Down(870)	9459.49	-4.14693	0.738192	-5.61768	1.93536e-08	6.71007e-05	20256	16021	12038	4501	9134	3049
Nitab4.5_0000742g0110	Down(870)	436.877	-4.26852	0.768974	-5.55093	2.84152e-08	9.03081e-05	1137	503	856	1157	1285	300
Nitab4.5_0007598g0030	Down(870)	14994.9	-3.3504	0.611099	-5.48257	4.19185e-08	0.000122976	34286	32261	27591	21333	30287	13024
Nitab4.5_0011605g0010	Down(870)	278.555	-1.16764	0.216016	-5.40537	6.46746e-08	0.000176183	347	247	360	125	303	133
Nitab4.5_0000602g0010	Up(729)	96.0307	1.69782	0.314889	5.3918	6.97571e-08	0.00017736	29	62	11	29	15	31
Nitab4.5_0002957g0010	Down(870)	929.896	-1.949	0.362669	-5.37404	7.69902e-08	0.000183516	1145	549	815	744	1118	381
Nitab4.5_0001819g0100	Down(870)	554.197	-2.85488	0.535971	-5.32656	1.00088e-07	0.000224538	2299	382	1457	5347	3374	2357
Nitab4.5_0002904g0100	Down(870)	168.574	-1.88409	0.358532	-5.25499	1.48029e-07	0.00031364	112	73	160	141	188	113
Nitab4.5_0001147g0060	Down(870)	97.6663	-2.16478	0.417887	-5.18031	2.21518e-07	0.000444645	249	269	130	42	16	44
Nitab4.5_0000800g0030	Down(870)	47.2309	-4.66691	0.909387	-5.13193	2.86786e-07	0.000546871	2	3	12	4	3	18
Nitab4.5_0000895g0030	Up(729)	99.6225	2.10949	0.414657	5.08731	3.63178e-07	0.000659566	43	71	114	289	129	309
Nitab4.5_0008134g0020	Down(870)	10.7389	-6.92446	1.37135	-5.04936	4.43285e-07	0.000768454	4	29	12	0	5	0
Nitab4.5_0004556g0030	Down(870)	168.963	-4.39902	0.875985	-5.0218	5.11885e-07	0.000848795	392	355	209	65	136	61
Nitab4.5_0002937g0020	Down(870)	80.2991	-2.612	0.532372	-4.90634	9.27935e-07	0.00147457	163	142	211	66	167	5
Nitab4.5_0000101g0120	Down(870)	675.764	-1.29648	0.26486	-4.89496	9.83235e-07	0.00149995	604	1224	573	424	863	1141
Nitab4.5_0002771g0030	Down(870)	92.1936	-4.50081	0.924086	-4.87055	1.11287e-06	0.00163241	8	8	23	5	6	42
Nitab4.5_0000933g0030	Down(870)	1227.69	-4.12717	0.874522	-4.71934	2.36612e-06	0.00314439	3131	1479	2015	2552	2593	1638
Nitab4.5_0003401g0090	Down(870)	103.297	-4.14276	0.87944	-4.71068	2.46891e-06	0.00314439	236	190	144	101	155	95
Nitab4.5_0003394g0020	Down(870)	2771.38	-2.23492	0.474473	-4.71031	2.47343e-06	0.00314439	5234	7362	4584	2057	2271	1656
Nitab4.5_0005814g0010	Down(870)	53.6713	-3.58804	0.764928	-4.69069	2.7229e-06	0.00326167	6	2	10	1	10	12
Nitab4.5_0000460g0100	Down(870)	84.6702	-1.15109	0.245453	-4.68965	2.73673e-06	0.00326167	130	79	95	30	63	71
Nitab4.5_0007140g0010	Down(870)	1189.38	-1.14742	0.246473	-4.65536	3.2341e-06	0.00367151	1272	1298	967	818	1175	568
Nitab4.5_0000688g0070	Down(870)	707.4	-1.29484	0.27848	-4.64966	3.3249e-06	0.00367151	930	677	873	691	951	927
Nitab4.5_0005353g0010	Down(870)	41.3794	-3.11809	0.671002	-4.64691	3.36942e-06	0.00367151	1	8	17	1	3	2
Nitab4.5_0002141g0020	Down(870)	149.78	-1.00581	0.217949	-4.61489	3.933e-06	0.00416658	88	110	122	50	85	66
Nitab4.5_0000705g0070	Down(870)	3154.7	-2.22965	0.485818	-4.58947	4.44371e-06	0.00458038	6325	6425	5872	3549	4484	2488
Nitab4.5_0000459g0060	Down(870)	1037.54	-2.6285	0.574847	-4.57252	4.81895e-06	0.00483645	1146	2097	922	512	703	615
Nitab4.5_0000038g0160	Down(870)	760.945	-1.65665	0.363605	-4.55618	5.20928e-06	0.00509414	1324	1363	1353	293	756	209
Nitab4.5_0000024g0190	Down(870)	156.565	-1.05386	0.232624	-4.53032	5.88944e-06	0.00561529	350	185	274	202	229	332
Nitab4.5_0002114g0130	Down(870)	29.8865	-3.00036	0.663321	-4.52324	6.08989e-06	0.00566479	7	42	26	8	9	10
Nitab4.5_0003318g0040	Down(870)	417.449	-1.08017	0.240956	-4.48286	7.36498e-06	0.00668775	551	363	424	241	450	306
Nitab4.5_0001688g0070	Down(870)	6829.64	-3.62921	0.813344	-4.46208	8.11665e-06	0.0071721	20100	20231	18489	4312	8373	3580
Nitab4.5_0003251g0040	Down(870)	2298.45	-3.93821	0.883412	-4.45796	8.27449e-06	0.0071721	8198	6403	5413	1853	3409	1542
Nitab4.5_0000833g0060	Down(870)	1192.48	-2.32193	0.525511	-4.41842	9.94263e-06	0.00842649	2512	2609	2305	1143	1499	746
Nitab4.5_0001957g0020	Down(870)	9282.68	-2.86355	0.649028	-4.41206	1.02394e-05	0.00848933	20932	17499	16963	12839	16792	6754
Nitab4.5_0000249g0080	Down(870)	108.497	-1.81594	0.413292	-4.39384	1.11367e-05	0.00903687	119	129	98	23	57	41
Nitab4.5_0003013g0020	Down(870)	55.9283	-2.46233	0.561768	-4.38318	1.16959e-05	0.00929288	112	107	90	91	96	140
Nitab4.5_0001614g0090	Down(870)	429.439	-1.30278	0.297775	-4.37505	1.21406e-05	0.00943966	385	317	364	381	415	598
Nitab4.5_0003638g0010	Up(729)	214.182	3.3321	0.762344	4.37086	1.23757e-05	0.00943966	635	159	366	1703	199	175
Nitab4.5_0000033g0360	Down(870)	76.323	-3.65827	0.840077	-4.35468	1.33259e-05	0.00996121	6	3	20	1	9	36
Nitab4.5_0003754g0020	Up(729)	985.426	4.67498	1.07458	4.35052	1.35818e-05	0.00996121	26	53	133	368	57	176
Nitab4.5_0000933g0020	Down(870)	333.31	-4.08908	0.942063	-4.34056	1.42119e-05	0.0102267	954	433	621	943	748	510
Nitab4.5_0000905g0130	Down(870)	500.551	-1.79037	0.413092	-4.33407	1.4638e-05	0.0102864	1022	926	732	567	606	434
Nitab4.5_0000102g0080	Down(870)	19.1064	-4.85971	1.12204	-4.33113	1.48344e-05	0.0102864	0	1	1	0	4	16
Nitab4.5_0000856g0190	Down(870)	394.924	-2.27732	0.527231	-4.3194	1.56451e-05	0.010468	1041	777	820	559	648	466
Nitab4.5_0002020g0050	Down(870)	91.574	-4.99738	1.15986	-4.3086	1.64288e-05	0.0107536	535	282	265	199	229	62
Nitab4.5_0003401g0080	Down(870)	228.029	-3.60367	0.836929	-4.30583	1.6636e-05	0.0107536	667	639	540	189	418	111
Nitab4.5_0000420g0030	Down(870)	535.264	-2.6516	0.617611	-4.29332	1.76024e-05	0.0110031	1210	1023	993	569	875	452
Nitab4.5_0004141g0050	Down(870)	4244.67	-1.32186	0.308025	-4.2914	1.77552e-05	0.0110031	4214	3856	4006	3165	4221	3496
Nitab4.5_0007723g0010	Up(729)	12.6116	6.07561	1.41631	4.28975	1.78875e-05	0.0110031	0	2	8	221	378	59
Nitab4.5_0000722g0020	Down(870)	1991.61	-1.33302	0.312379	-4.26733	1.97828e-05	0.0117887	1911	2347	1641	950	1518	809
Nitab4.5_0000871g0040	Down(870)	8.31171	-6.55551	1.5419	-4.25157	2.1228e-05	0.0124553	0	1	1	0	0	2
Nitab4.5_0005255g0010	Up(729)	28.3818	3.68468	0.86787	4.24566	2.17951e-05	0.0125943	18	5	5	181	37	33
Nitab4.5_0000761g0040	Down(870)	188.571	-1.27944	0.302575	-4.22851	2.35242e-05	0.0132095	115	178	190	56	138	108
Nitab4.5_0008972g0020	Up(729)	163.505	1.36996	0.324003	4.22824	2.35525e-05	0.0132095	148	107	128	179	170	228
Nitab4.5_0002102g0060	Down(870)	315.104	-1.17137	0.278166	-4.21104	2.54199e-05	0.0138944	399	497	402	242	279	223
Nitab4.5_0001119g0120	Up(729)	89.1584	2.17112	0.515667	4.21031	2.55023e-05	0.0138944	290	187	178	168	57	60
Nitab4.5_0002093g0050	Down(870)	344.681	-1.12078	0.267543	-4.18918	2.79969e-05	0.0150387	176	211	257	107	133	134
Nitab4.5_0009795g0010	Down(870)	377.68	-1.32974	0.317763	-4.18467	2.85575e-05	0.0151267	437	507	242	282	417	1201
Nitab4.5_0000080g0090	Up(729)	242.024	1.63565	0.39425	4.14877	3.34271e-05	0.0169979	185	103	127	211	200	200
Nitab4.5_0000801g0040	Down(870)	1246.21	-1.5849	0.382879	-4.13943	3.48172e-05	0.0174718	1648	2332	1242	940	1153	1858
Nitab4.5_0001800g0020	Down(870)	8075.72	-3.12793	0.759744	-4.11709	3.83686e-05	0.0187603	21551	25697	20625	11944	14006	7338
Nitab4.5_0008791g0010	Up(729)	260.403	1.71364	0.416541	4.11398	3.88889e-05	0.018774	66	73	85	111	129	142
Nitab4.5_0000337g0100	Down(870)	1786.89	-2.2894	0.560973	-4.08112	4.48198e-05	0.0204387	2449	3596	2490	844	2206	521
Nitab4.5_0002541g0050	Down(870)	60.2433	-3.55038	0.87017	-4.0801	4.50168e-05	0.0204387	0	8	21	1	16	10
Nitab4.5_0009512g0040	Up(729)	270.728	6.14519	1.50876	4.07302	4.64083e-05	0.0206056	12	7	7	112	13	202
Nitab4.5_0012177g0010	Up(729)	9.09287	6.58602	1.6171	4.07273	4.64649e-05	0.0206056	0	1	1	3	4	6
Nitab4.5_0000508g0100	Down(870)	3.96185	-5.48505	1.35185	-4.05744	4.9614e-05	0.021502	4	1	0	3	2	0
Nitab4.5_0003658g0050	Down(870)	70.8746	-1.20292	0.296957	-4.05081	5.10414e-05	0.0218334	145	101	94	85	65	98
Nitab4.5_0021288g0010	Down(870)	19.2704	-2.34864	0.580283	-4.0474	5.1789e-05	0.0218334	8	8	4	11	6	3
Nitab4.5_0006437g0010	Down(870)	102.608	-1.13539	0.280618	-4.04602	5.2096e-05	0.0218334	101	104	79	86	34	79
Nitab4.5_0003906g0010	Down(870)	3154.67	-3.46291	0.859294	-4.02994	5.579e-05	0.0231274	9436	9844	9938	2368	4335	1739
Nitab4.5_0001624g0040	Down(870)	496.145	-1.32665	0.329709	-4.02369	5.72936e-05	0.0234953	784	704	536	729	949	683
Nitab4.5_0013627g0020	Up(729)	172.23	3.07271	0.767513	4.00346	6.24228e-05	0.0250598	55	37	65	374	38	158
Nitab4.5_0003959g0020	Down(870)	20.4793	-1.83556	0.459016	-3.99891	6.36352e-05	0.0252804	22	20	20	9	16	30
Nitab4.5_0003011g0040	Down(870)	19.3883	-2.70863	0.678569	-3.99168	6.56057e-05	0.0257945	22	49	23	22	69	16
Nitab4.5_0000402g0110	Down(870)	125.428	-1.18957	0.298314	-3.98765	6.67311e-05	0.0258337	34	88	79	23	47	36
Nitab4.5_0001925g0060	Up(729)	366.16	2.96539	0.743862	3.98648	6.70601e-05	0.0258337	49	54	87	312	152	73
Nitab4.5_0007505g0040	Down(870)	39.538	-5.13948	1.30036	-3.95235	7.73889e-05	0.0290543	4	13	16	4	3	6
Nitab4.5_0000752g0060	Down(870)	15.0593	-2.07451	0.52501	-3.95137	7.77056e-05	0.0290543	3	22	12	11	10	6
Nitab4.5_0005501g0030	Down(870)	37.8627	-1.38158	0.350934	-3.93686	8.25562e-05	0.0305682	46	29	24	18	44	19
Nitab4.5_0001727g0170	Down(870)	139.374	-2.27937	0.585566	-3.8926	9.91757e-05	0.0363689	59	246	159	68	96	46
Nitab4.5_0004679g0090	Down(870)	440.572	-1.96091	0.504668	-3.88554	0.000102104	0.0370862	831	611	863	472	1085	857
Nitab4.5_0003865g0030	Up(729)	69.5195	1.8002	0.463871	3.88082	0.000104104	0.0374559	30	38	31	59	58	42
Nitab4.5_0004674g0040	Up(729)	29.0418	1.90923	0.493707	3.86712	0.000110126	0.0388888	15	16	19	15	14	19
Nitab4.5_0004197g0020	Up(729)	136.145	7.30634	1.89277	3.86013	0.000113329	0.0396526	0	3	0	0	0	0
Nitab4.5_0006100g0010	Up(729)	167.516	1.03423	0.268862	3.84669	0.000119725	0.0399672	128	154	164	162	219	52
Nitab4.5_0005755g0010	Down(870)	77.6515	-3.28829	0.854955	-3.84615	0.000119987	0.0399672	3	14	25	2	59	0
Nitab4.5_0003780g0010	Down(870)	230.665	-1.48683	0.386825	-3.84368	0.000121201	0.0399672	162	173	205	170	165	274
Nitab4.5_0000015g0370	Down(870)	110.458	-2.40114	0.624818	-3.84295	0.000121564	0.0399672	193	179	203	184	175	105
Nitab4.5_0000278g0020	Down(870)	156.778	-3.32319	0.868239	-3.82751	0.000129447	0.0420557	443	163	348	887	926	691
Nitab4.5_0009199g0020	Down(870)	11.9637	-2.56359	0.670006	-3.82623	0.000130122	0.0420557	3	13	4	3	2	4
Nitab4.5_0010892g0030	Down(870)	12.1622	-4.1743	1.0917	-3.82367	0.000131478	0.0421371	28	13	11	27	11	23
Nitab4.5_0003159g0010	Down(870)	120.926	-2.02972	0.531916	-3.81586	0.000135709	0.0431306	66	91	70	71	155	47
Nitab4.5_0003159g0030	Down(870)	245.368	-2.58732	0.678862	-3.81126	0.000138257	0.0435774	246	218	436	1172	1210	493
Nitab4.5_0004516g0020	Down(870)	646.594	-1.65339	0.434394	-3.80619	0.000141123	0.044116	1370	1010	884	413	510	285
Nitab4.5_0002449g0010	Down(870)	547.673	-2.17472	0.573009	-3.79526	0.000147489	0.0453625	251	299	290	196	267	181
Nitab4.5_0000232g0090	Up(729)	303.018	1.06398	0.280854	3.78837	0.000151637	0.0462651	273	256	227	444	268	293
Nitab4.5_0001318g0050	Down(870)	3134.61	-3.58897	0.949571	-3.77957	0.0001571	0.0473106	8157	4595	5611	13095	12451	7250
Nitab4.5_0001949g0010	Down(870)	347.396	-1.6031	0.424246	-3.77871	0.000157641	0.0473106	175	212	216	119	144	149
Nitab4.5_0001555g0080	Down(870)	332.46	-1.87617	0.496747	-3.77691	0.000158785	0.0473106	586	502	485	771	662	407
Nitab4.5_0003573g0020	Down(870)	39.5624	-3.50509	0.930048	-3.76872	0.00016409	0.0485121	4	5	16	14	11	4
Nitab4.5_0005167g0020	Up(729)	72.7808	2.22918	0.592246	3.76394	0.000167257	0.0490682	29	20	37	35	19	51
Nitab4.5_0000090g0230	Down(870)	6.93816	-5.29762	1.4096	-3.75825	0.000171103	0.0498133	3	0	4	2	2	0
Nitab4.5_0002926g0040	Down(870)	3.81721	-5.42987	1.44921	-3.74679	0.000179113	0.0517501	1	0	1	0	0	1
Nitab4.5_0001912g0020	Down(870)	47.4887	-3.69338	0.988775	-3.73531	0.000187487	0.0530734	6	4	17	9	10	16
Nitab4.5_0006479g0010	Down(870)	3.99511	-5.49574	1.4714	-3.73505	0.000187675	0.0530734	2	2	11	0	5	2
Nitab4.5_0001504g0090	Down(870)	63.6215	-1.21316	0.324989	-3.73294	0.000189259	0.0530734	158	107	89	37	19	19
Nitab4.5_0003432g0010	Down(870)	3.07557	-5.12388	1.37669	-3.72189	0.000197738	0.0550464	1	2	0	0	0	1
Nitab4.5_0011739g0010	Down(870)	939.614	-4.13194	1.11077	-3.71988	0.000199316	0.0550836	2109	1204	1184	725	1292	403
Nitab4.5_0003234g0040	Up(729)	187.951	5.42669	1.45974	3.71758	0.000201139	0.0551874	10	0	8	30	12	227
Nitab4.5_0008269g0020	Down(870)	169.672	-1.22403	0.329739	-3.71212	0.000205529	0.0558557	121	117	153	229	129	230
Nitab4.5_0001603g0050	Up(729)	59.883	2.35808	0.635443	3.71092	0.000206504	0.0558557	18	12	15	35	35	42
Nitab4.5_0000470g0050	Down(870)	14.6532	-4.08237	1.10077	-3.70865	0.000208365	0.0559622	2	3	9	14	15	9
Nitab4.5_0001099g0050	Down(870)	4900.96	-1.3047	0.352235	-3.70407	0.000212168	0.056554	13846	7459	10364	8975	14460	6968
Nitab4.5_0001190g0040	Down(870)	3200.86	-1.0286	0.277816	-3.70244	0.000213534	0.056554	3240	3694	3673	1283	2093	1270
Nitab4.5_0001410g0150	Down(870)	19.9475	-4.07367	1.10116	-3.69942	0.000216093	0.0566451	3	2	16	6	3	1
Nitab4.5_0003995g0030	Down(870)	1283.76	-2.39773	0.648292	-3.69853	0.000216849	0.0566451	2483	2758	2016	1024	1902	1172
Nitab4.5_0007923g0030	Down(870)	44.796	-1.89161	0.51246	-3.69123	0.000223174	0.0575095	73	74	50	28	44	29
Nitab4.5_0012466g0010	Down(870)	138.342	-1.3948	0.379343	-3.67688	0.000236103	0.0600301	131	230	159	46	67	88
Nitab4.5_0003721g0030	Down(870)	132.687	-1.10907	0.302356	-3.6681	0.000244361	0.061284	57	119	120	44	81	59
Nitab4.5_0000488g0030	Down(870)	47.7466	-3.21199	0.875736	-3.66776	0.000244685	0.061284	3	2	4	0	4	5
Nitab4.5_0007794g0030	Down(870)	137.911	-1.08812	0.29677	-3.66654	0.000245856	0.061284	129	103	148	67	138	93
Nitab4.5_0006532g0020	Up(729)	105.915	2.54338	0.695513	3.65683	0.000255349	0.0629806	17	48	30	50	24	52
Nitab4.5_0001371g0110	Down(870)	95.5957	-2.03203	0.555775	-3.65622	0.000255965	0.0629806	76	118	74	72	24	57
Nitab4.5_0004091g0050	Down(870)	240.635	-1.14468	0.313694	-3.64903	0.000263233	0.0643538	143	209	244	50	146	168
Nitab4.5_0001489g0010	Down(870)	1746.47	-1.62618	0.445948	-3.64657	0.000265763	0.0645583	2725	3237	2020	1686	2064	1296
Nitab4.5_0005954g0060	Up(729)	384.24	1.66078	0.456385	3.63898	0.000273717	0.0660698	220	201	65	800	271	959
Nitab4.5_0002720g0010	Down(870)	100.71	-1.33367	0.366914	-3.63484	0.000278156	0.066302	92	69	76	36	61	64
Nitab4.5_0004011g0010	Up(729)	153.76	3.72989	1.02705	3.63167	0.000281598	0.0667056	13	17	22	121	136	53
Nitab4.5_0001622g0050	Down(870)	6201.83	-2.12675	0.588126	-3.61614	0.000299025	0.0703964	10141	12944	7831	5367	5534	4088
Nitab4.5_0012543g0010	Down(870)	88.7094	-1.15083	0.318609	-3.61204	0.000303795	0.0710806	108	172	76	67	106	61
Nitab4.5_0004194g0100	Down(870)	473.637	-2.0778	0.575816	-3.60844	0.000308047	0.0711678	323	1076	691	119	207	44
Nitab4.5_0001508g0030	Up(729)	83.9414	1.35873	0.376597	3.60791	0.000308669	0.0711678	114	50	84	180	94	124
Nitab4.5_0002297g0110	Down(870)	108.24	-1.00081	0.27835	-3.59553	0.000323731	0.0734339	102	110	80	52	112	125
Nitab4.5_0000620g0230	Up(729)	15.294	6.35828	1.76873	3.59484	0.000324594	0.0734339	6	0	0	14	6	30
Nitab4.5_0008414g0050	Up(729)	1158.43	2.28272	0.635115	3.59419	0.000325406	0.0734339	237	238	359	790	434	676
Nitab4.5_0000604g0110	Down(870)	410.273	-3.17525	0.884129	-3.59139	0.000328923	0.0737909	1211	334	701	2808	3414	2440
Nitab4.5_0005658g0020	Up(729)	43.1787	2.62747	0.731959	3.58965	0.000331125	0.0738505	3	28	24	21	18	24
Nitab4.5_0003247g0010	Down(870)	1680.34	-3.05186	0.850825	-3.58695	0.000334572	0.0741855	4267	1491	3727	14344	21793	11393
Nitab4.5_0007898g0020	Down(870)	3351.83	-1.17635	0.328194	-3.58432	0.000337961	0.0743667	6510	5090	4751	3093	3540	2215
Nitab4.5_0009863g0010	Down(870)	68.6096	-1.28223	0.35859	-3.57577	0.000349196	0.0761007	33	42	59	18	35	45
Nitab4.5_0004059g0030	Down(870)	1079.16	-2.33066	0.653674	-3.56547	0.0003632	0.0787029	2267	1953	1747	1858	1963	969
Nitab4.5_0004086g0040	Down(870)	443.361	-1.63736	0.460371	-3.55662	0.000375659	0.0804983	190	479	281	104	234	267
Nitab4.5_0012517g0010	Down(870)	441.836	-1.04238	0.293262	-3.55443	0.0003788	0.0807077	494	552	496	263	463	385
Nitab4.5_0004207g0050	Down(870)	14.9225	-2.76507	0.778959	-3.5497	0.000385669	0.0817146	8	5	23	7	13	10
Nitab4.5_0007026g0020	Up(729)	118.027	2.00845	0.566054	3.54816	0.000387929	0.0817393	128	87	119	29	22	56
Nitab4.5_0000639g0180	Down(870)	14.978	-3.87712	1.0965	-3.5359	0.000406387	0.0846423	12	6	15	16	14	5
Nitab4.5_0000373g0030	Down(870)	23.357	-7.0745	2.00132	-3.53492	0.000407897	0.0846423	1	2	1	2	1	0
Nitab4.5_0000996g0010	Down(870)	47.2193	-1.40992	0.398888	-3.53462	0.000408364	0.0846423	51	67	55	124	107	100
Nitab4.5_0000492g0020	Down(870)	79.748	-2.18877	0.620707	-3.52625	0.000421489	0.0864723	243	79	129	59	172	116
Nitab4.5_0007351g0010	Up(729)	16.9682	2.08515	0.594642	3.50657	0.000453924	0.0925762	14	8	24	62	21	24
Nitab4.5_0004605g0050	Down(870)	11.6167	-6.05508	1.7277	-3.50471	0.00045711	0.0927301	0	0	2	0	1	4
Nitab4.5_0000831g0030	Down(870)	33.2106	-1.23296	0.352391	-3.49885	0.000467265	0.0939503	8	15	26	5	11	13
Nitab4.5_0008523g0030	Up(729)	579.944	2.9232	0.83558	3.4984	0.000468052	0.0939503	68	61	119	883	182	303
Nitab4.5_0000116g0410	Down(870)	31.0461	-5.55745	1.59003	-3.49518	0.000473748	0.0945873	27	27	39	68	149	12
Nitab4.5_0000325g0050	Down(870)	2291.24	-1.00066	0.28641	-3.49381	0.000476185	0.0945873	3087	1991	2881	2027	2169	3101
Nitab4.5_0010155g0010	Down(870)	11.0206	-6.96366	1.99586	-3.48906	0.000484726	0.0948364	1	0	0	0	0	0
Nitab4.5_0001886g0060	Down(870)	87.5813	-1.19623	0.342862	-3.48896	0.000484899	0.0948364	41	48	45	15	27	25
Nitab4.5_0000495g0060	Up(729)	10.9263	3.01816	0.868543	3.47497	0.000510913	0.0979156	3	6	3	2	5	6
Nitab4.5_0000163g0120	Up(729)	12.7398	2.23064	0.642184	3.47352	0.000513676	0.0979529	4	8	1	10	9	15
Nitab4.5_0002008g0070	Up(729)	346.33	1.62045	0.468097	3.46178	0.00053661	0.101313	211	255	185	212	259	180
Nitab4.5_0007429g0030	Up(729)	73.7717	3.37113	0.974421	3.45962	0.000540933	0.101438	7	9	19	70	30	36
Nitab4.5_0003902g0060	Down(870)	7.58357	-3.89449	1.12597	-3.4588	0.000542594	0.101438	9	5	7	3	6	4
Nitab4.5_0007424g0020	Down(870)	223.113	-1.09868	0.317872	-3.45638	0.000547493	0.101442	119	130	169	77	184	130
Nitab4.5_0007105g0020	Up(729)	7.47263	2.64633	0.765684	3.45616	0.000547931	0.101442	3	0	4	12	3	8
Nitab4.5_0002477g0040	Down(870)	3.45173	-5.28699	1.53321	-3.44832	0.00056409	0.103169	6	2	7	3	2	0
Nitab4.5_0000278g0040	Down(870)	2014.09	-2.91823	0.846537	-3.44725	0.000566318	0.103169	4003	4946	2780	1679	2472	1103
Nitab4.5_0002914g0070	Down(870)	7.15426	-2.68855	0.780135	-3.44626	0.000568396	0.103169	2	3	1	0	0	0
Nitab4.5_0003997g0020	Up(729)	69.795	2.24568	0.651843	3.44513	0.000570788	0.103169	50	35	33	94	59	101
Nitab4.5_0002865g0090	Up(729)	70.2587	2.5751	0.748324	3.44115	0.000579245	0.104204	12	7	14	10	9	8
Nitab4.5_0000744g0050	Down(870)	5991.39	-2.6572	0.772803	-3.4384	0.000585165	0.104285	9685	5632	8838	26611	32091	20726
Nitab4.5_0011667g0010	Down(870)	5890	-3.36963	0.983451	-3.42633	0.00061179	0.108523	8359	8438	5673	5109	6825	3521
Nitab4.5_0001426g0030	Down(870)	72.2697	-2.35456	0.688463	-3.42003	0.000626153	0.110557	23	64	32	23	23	41
Nitab4.5_0002467g0100	Down(870)	6.04431	-4.15704	1.21672	-3.41659	0.000634101	0.111444	0	3	0	0	0	0
Nitab4.5_0001891g0050	Up(729)	14.2971	6.26167	1.83463	3.41304	0.000642432	0.11239	1	2	1	1	3	7
Nitab4.5_0007384g0010	Up(729)	122.621	1.47047	0.431556	3.40736	0.000655939	0.113196	73	88	94	73	53	64
Nitab4.5_0000900g0150	Up(729)	79.0754	4.79409	1.40896	3.40257	0.000667551	0.113878	140	28	74	1145	49	66
Nitab4.5_0000041g0020	Up(729)	339.825	4.05773	1.19265	3.40228	0.000668271	0.113878	82	9	47	647	107	442
Nitab4.5_0008033g0010	Up(729)	317.559	2.15648	0.633893	3.40197	0.000669019	0.113878	133	95	125	355	158	282
Nitab4.5_0011678g0020	Down(870)	1263.78	-1.59986	0.470433	-3.40082	0.000671839	0.113878	1741	903	1297	709	672	789
Nitab4.5_0000025g0340	Down(870)	110.139	-1.02861	0.303579	-3.38827	0.000703353	0.118298	163	161	102	163	62	109
Nitab4.5_0002470g0040	Up(729)	24.1718	5.10054	1.50548	3.38797	0.00070412	0.118298	3	0	0	21	6	11
Nitab4.5_0000434g0080	Down(870)	21.3954	-3.92719	1.16163	-3.38076	0.00072286	0.120613	0	0	8	3	1	10
Nitab4.5_0000957g0170	Down(870)	32.6988	-1.35604	0.401719	-3.3756	0.000736557	0.121605	33	14	19	35	25	80
Nitab4.5_0000472g0340	Down(870)	19.5949	-1.69115	0.501319	-3.3734	0.000742471	0.122053	14	19	15	5	25	10
Nitab4.5_0000047g0150	Down(870)	22.2438	-1.70671	0.50677	-3.36782	0.000757651	0.123508	17	17	10	12	12	22
Nitab4.5_0000620g0030	Down(870)	9.41806	-5.74938	1.71169	-3.35889	0.000782568	0.126464	1	0	4	0	1	1
Nitab4.5_0000040g0270	Down(870)	1342.67	-2.24553	0.669936	-3.35186	0.000802715	0.12863	2293	2846	1889	775	1982	1037
Nitab4.5_0007684g0020	Down(870)	16.0546	-1.69126	0.505003	-3.34902	0.000810976	0.12941	26	8	6	6	8	6
Nitab4.5_0000312g0090	Down(870)	284.971	-1.32022	0.394987	-3.34244	0.000830463	0.131967	123	97	206	136	205	144
Nitab4.5_0018389g0010	Down(870)	159.191	-1.98012	0.593508	-3.33629	0.000849043	0.133286	524	251	377	441	431	251
Nitab4.5_0005133g0020	Down(870)	7291.7	-2.82423	0.84703	-3.33428	0.000855218	0.133469	19790	22876	18437	8267	11544	5112
Nitab4.5_0010499g0030	Up(729)	222.856	1.27292	0.381965	3.33256	0.000860505	0.133469	219	127	168	538	236	355
Nitab4.5_0009086g0010	Up(729)	307.707	1.65221	0.495796	3.33243	0.000860913	0.133469	208	175	262	475	279	331
Nitab4.5_0000252g0040	Up(729)	25.5958	1.31304	0.396385	3.31254	0.000924543	0.141041	9	18	11	42	10	33
Nitab4.5_0002762g0010	Up(729)	433.343	3.34467	1.01092	3.30854	0.000937854	0.142501	63	63	56	245	62	254
Nitab4.5_0011391g0010	Down(870)	2.2247	-4.65588	1.40855	-3.30545	0.000948245	NA	0	0	2	0	0	2
Nitab4.5_0002308g0030	Down(870)	306.175	-2.12905	0.644758	-3.30208	0.000959692	0.144097	886	606	668	541	754	329
Nitab4.5_0004385g0030	Up(729)	54.7675	1.16205	0.351919	3.30203	0.000959872	0.144097	36	68	37	93	67	20
Nitab4.5_0002441g0010	Down(870)	2346.62	-1.16009	0.351518	-3.30023	0.00096604	0.144097	2146	2680	2338	2317	2659	1981
Nitab4.5_0001699g0030	Down(870)	17.4815	-1.66741	0.505598	-3.29791	0.00097409	0.144097	13	14	13	9	16	11
Nitab4.5_0005441g0050	Down(870)	105.594	-1.07796	0.327067	-3.29585	0.000981248	0.14449	146	73	140	49	111	147
Nitab4.5_0000280g0020	Down(870)	149.407	-1.34295	0.40761	-3.29468	0.000985334	0.144533	140	161	129	94	270	111
Nitab4.5_0000118g0060	Down(870)	10.0312	-2.06782	0.628257	-3.29135	0.000997061	0.145693	19	9	20	41	61	15
Nitab4.5_0008490g0020	Up(729)	209.906	4.12499	1.25463	3.2878	0.00100973	0.146491	18	14	25	85	14	31
Nitab4.5_0001541g0050	Down(870)	163.912	-1.42524	0.43351	-3.28767	0.0010102	0.146491	149	280	175	66	126	99
Nitab4.5_0003848g0020	Up(729)	45.0757	2.7115	0.825172	3.28599	0.00101626	0.146811	115	17	18	151	89	115
Nitab4.5_0005388g0050	Down(870)	2.57408	-4.86485	1.48458	-3.27692	0.00104946	NA	8	2	5	0	3	0
Nitab4.5_0004359g0040	Down(870)	2316.23	-2.45552	0.74935	-3.27687	0.00104966	0.149813	5249	5037	4831	2892	4160	2112
Nitab4.5_0012294g0020	Down(870)	91.5976	-1.76719	0.539441	-3.27596	0.00105302	0.149813	39	111	47	9	13	28
Nitab4.5_0005841g0010	Down(870)	12.6785	-1.6596	0.506821	-3.27453	0.00105838	0.149813	15	8	6	5	9	7
Nitab4.5_0002654g0010	Down(870)	626.907	-1.03555	0.316591	-3.27095	0.00107188	0.150746	1299	886	1008	915	1426	815
Nitab4.5_0004092g0010	Up(729)	22.3733	1.68364	0.514861	3.27009	0.00107512	0.150746	6	9	19	80	21	25
Nitab4.5_0008182g0050	Down(870)	10.7233	-2.91264	0.891708	-3.26637	0.00108938	0.152185	1	4	4	0	4	3
Nitab4.5_0001073g0070	Down(870)	28.2118	-4.17836	1.28246	-3.25808	0.00112167	0.156125	0	13	1	0	10	1
Nitab4.5_0002728g0020	Down(870)	13.9039	-4.06467	1.24839	-3.25593	0.00113023	0.156744	3	6	2	0	1	2
Nitab4.5_0007941g0020	Down(870)	10.8615	-1.92997	0.594627	-3.24568	0.0011717	0.161874	10	2	11	8	9	7
Nitab4.5_0001034g0110	Up(729)	4.87666	4.66939	1.43908	3.24471	0.00117571	0.161874	3	2	0	5	1	7
Nitab4.5_0010237g0040	Down(870)	174.051	-1.53387	0.472894	-3.24358	0.00118038	0.161933	134	214	134	61	75	46
Nitab4.5_0004217g0070	Down(870)	4.6652	-4.70844	1.45343	-3.23954	0.00119723	0.162406	0	0	2	0	3	0
Nitab4.5_0011157g0010	Up(729)	161.147	1.18825	0.366859	3.23899	0.00119954	0.162406	69	75	94	96	85	73
Nitab4.5_0000420g0010	Up(729)	87.9418	2.58434	0.797911	3.23888	0.00119999	0.162406	15	17	15	12	8	1
Nitab4.5_0001758g0030	Down(870)	102.123	-2.53001	0.781186	-3.23867	0.00120086	0.162406	163	100	107	140	100	126
Nitab4.5_0017035g0010	Up(729)	44.0692	4.22895	1.30632	3.2373	0.00120668	0.162426	7	3	1	11	29	7
Nitab4.5_0001031g0040	Down(870)	9.64259	-2.18215	0.674207	-3.23662	0.00120953	0.162426	18	15	19	15	9	8
Nitab4.5_0005982g0020	Up(729)	1310.89	4.26144	1.31788	3.23356	0.00122258	0.163314	180	37	94	1276	396	1097
Nitab4.5_0005465g0030	Up(729)	226.207	3.44834	1.06678	3.23247	0.00122723	0.163314	27	49	58	130	127	34
Nitab4.5_0000445g0160	Up(729)	19.7141	1.69866	0.525566	3.23207	0.00122899	0.163314	8	2	11	15	5	16
Nitab4.5_0013376g0010	Down(870)	71.6675	-3.51888	1.09055	-3.22669	0.00125232	0.165013	0	24	16	2	2	7
Nitab4.5_0000883g0160	Up(729)	6.46624	5.09165	1.57823	3.22617	0.00125457	0.165013	0	10	4	1	2	8
Nitab4.5_0001172g0120	Up(729)	2.09392	4.46324	1.38351	3.22603	0.0012552	NA	4	1	0	8	3	2
Nitab4.5_0000519g0150	Up(729)	50.1013	2.07301	0.642633	3.2258	0.00125622	0.165013	34	20	11	89	59	82
Nitab4.5_0008768g0040	Down(870)	10.7203	-3.64518	1.13024	-3.22515	0.00125908	0.165013	5	16	11	30	10	17
Nitab4.5_0000019g0100	Down(870)	348.953	-1.59766	0.49593	-3.22154	0.00127502	0.166529	620	672	566	324	462	208
Nitab4.5_0002470g0100	Down(870)	579.878	-1.02971	0.319862	-3.21924	0.0012853	0.166731	838	835	757	630	605	587
Nitab4.5_0004674g0030	Down(870)	3.14745	-5.15074	1.6069	-3.20539	0.00134879	0.171833	1	0	3	0	0	0
Nitab4.5_0005194g0010	Up(729)	8.77656	3.55828	1.11058	3.204	0.00135534	0.171833	4	1	6	28	5	20
Nitab4.5_0000596g0010	Up(729)	22.8449	1.67648	0.52334	3.20343	0.001358	0.171833	21	30	27	9	13	24
Nitab4.5_0001895g0030	Down(870)	74.2392	-1.14877	0.358654	-3.20301	0.00135999	0.171833	60	31	64	68	86	52
Nitab4.5_0001129g0040	Up(729)	295.675	1.89695	0.592268	3.20287	0.00136068	0.171833	139	147	182	317	234	183
Nitab4.5_0000863g0170	Down(870)	400.856	-1.09725	0.342741	-3.2014	0.00136763	0.17214	452	477	417	275	329	369
Nitab4.5_0003981g0030	Down(870)	809.147	-1.31907	0.412583	-3.19711	0.00138814	0.174148	897	1105	1034	831	988	584
Nitab4.5_0001860g0080	Down(870)	874.673	-1.11019	0.347445	-3.19529	0.00139689	0.174517	1192	707	1144	546	963	676
Nitab4.5_0002312g0110	Down(870)	4.79901	-3.80499	1.19107	-3.1946	0.00140024	0.174517	2	5	1	3	8	5
Nitab4.5_0000351g0040	Up(729)	47.1418	2.64819	0.830165	3.18995	0.00142296	0.176484	26	40	14	51	38	34
Nitab4.5_0005379g0040	Down(870)	49.5749	-1.13415	0.355591	-3.18948	0.00142527	0.176484	41	66	35	22	43	23
Nitab4.5_0008522g0060	Down(870)	5197.66	-3.89093	1.22078	-3.18724	0.0014364	0.176824	17041	11639	13737	15228	23765	7647
Nitab4.5_0000085g0060	Down(870)	27.5416	-1.84788	0.579855	-3.18679	0.00143861	0.176824	12	17	53	17	25	1
Nitab4.5_0000229g0010	Up(729)	34.712	2.03224	0.6379	3.18583	0.00144338	0.176824	20	9	11	59	28	30
Nitab4.5_0003627g0030	Down(870)	8.8285	-2.18751	0.686775	-3.18519	0.00144657	0.176824	6	7	11	2	6	5
Nitab4.5_0008783g0010	Up(729)	18.5735	4.35298	1.36879	3.18017	0.00147188	0.179343	3	1	0	5	16	6
Nitab4.5_0001072g0030	Down(870)	52.0639	-1.22452	0.385652	-3.17518	0.00149742	0.181297	41	61	45	60	55	16
Nitab4.5_0000433g0070	Down(870)	3049.67	-2.0944	0.659844	-3.17409	0.00150309	0.181407	4505	3841	3314	4116	4065	3258
Nitab4.5_0002008g0050	Up(729)	692.156	3.66349	1.15526	3.17112	0.00151852	0.182117	108	84	95	549	238	205
Nitab4.5_0000696g0030	Up(729)	39.3026	1.62476	0.512611	3.16957	0.00152663	0.182516	21	74	21	11	9	20
Nitab4.5_0010576g0010	Up(729)	18.8799	3.67061	1.16049	3.16299	0.00156159	0.184956	32	6	17	22	33	36
Nitab4.5_0000769g0190	Down(870)	806.061	-1.96476	0.621825	-3.15968	0.00157945	0.186492	1222	837	941	1160	1472	1638
Nitab4.5_0002419g0050	Down(870)	5.32079	-3.3217	1.05342	-3.15326	0.00161456	0.188141	6	18	16	3	134	0
Nitab4.5_0003324g0010	Down(870)	10.0006	-2.25175	0.714245	-3.15263	0.00161808	0.188141	2	6	6	0	10	11
Nitab4.5_0003604g0050	Up(729)	140.686	3.53186	1.12077	3.15127	0.00162561	0.188443	33	51	51	260	11	79
Nitab4.5_0008908g0020	Up(729)	13.442	4.66056	1.48169	3.14543	0.00165845	0.191666	42	24	10	46	13	76
Nitab4.5_0001758g0020	Down(870)	10864.8	-1.89828	0.6039	-3.14337	0.00167015	0.192315	23403	14272	18976	15064	24955	5005
Nitab4.5_0005379g0030	Down(870)	5.56687	-2.95029	0.938785	-3.14267	0.00167415	0.192315	10	1	11	6	2	0
Nitab4.5_0010687g0010	Down(870)	411.515	-1.13034	0.359815	-3.14145	0.00168114	0.192539	435	532	347	283	207	218
Nitab4.5_0011300g0010	Up(729)	79.1561	1.1744	0.374217	3.13829	0.00169937	0.194044	48	54	72	31	42	15
Nitab4.5_0000123g0370	Down(870)	768.753	-1.22582	0.391055	-3.13465	0.0017206	0.195882	781	664	806	293	411	155
Nitab4.5_0000228g0120	Down(870)	13.8683	-2.91468	0.931332	-3.12959	0.00175053	0.198695	107	15	53	58	110	56
Nitab4.5_0000149g0170	Up(729)	20.793	4.89129	1.56517	3.12509	0.00177753	0.200566	18	4	10	107	11	23
Nitab4.5_0000564g0360	Down(870)	2.59228	-4.87304	1.55991	-3.12391	0.00178462	NA	0	0	0	2	1	3
Nitab4.5_0007855g0050	Up(729)	300.509	2.42808	0.777487	3.12298	0.00179028	0.201409	177	100	159	1081	561	588
Nitab4.5_0002540g0070	Up(729)	157.656	1.38374	0.443598	3.11936	0.00181246	0.203197	70	148	133	174	186	86
Nitab4.5_0003823g0070	Down(870)	2.42407	-4.77488	1.53105	-3.11869	0.00181654	NA	0	0	2	0	0	0
Nitab4.5_0001707g0050	Down(870)	1244.01	-2.32951	0.746984	-3.11855	0.00181742	0.203197	2150	2468	1995	1533	2009	880
Nitab4.5_0000032g0460	Up(729)	137.35	2.27847	0.730992	3.11696	0.00182725	0.203197	177	117	115	183	105	154
Nitab4.5_0002345g0140	Down(870)	10.1922	-2.28718	0.733793	-3.11693	0.00182748	0.203197	0	2	8	0	0	0
Nitab4.5_0003773g0100	Up(729)	20.4339	6.78114	2.17941	3.11145	0.00186168	0.205447	0	4	0	16	5	12
Nitab4.5_0004069g0020	Down(870)	19.1004	-2.68403	0.862987	-3.11016	0.00186983	0.205447	29	19	13	16	8	9
Nitab4.5_0000207g0310	Up(729)	405.981	1.55337	0.499694	3.10865	0.00187944	0.205447	426	154	129	710	224	830
Nitab4.5_0005191g0060	Down(870)	1175.59	-1.36435	0.438908	-3.10852	0.00188029	0.205447	2074	1863	1469	1387	1265	968
Nitab4.5_0002381g0050	Up(729)	8.42237	2.59794	0.835753	3.1085	0.00188042	0.205447	6	5	10	8	11	21
Nitab4.5_0000058g0020	Down(870)	68.6262	-1.18803	0.382224	-3.10821	0.00188227	0.205447	87	43	95	106	123	60
Nitab4.5_0001332g0140	Down(870)	33.2407	-2.6992	0.868552	-3.1077	0.0018855	0.205447	73	56	50	30	23	17
Nitab4.5_0011910g0030	Down(870)	1.89895	-4.42171	1.42444	-3.10417	0.00190815	NA	0	0	0	1	2	0
Nitab4.5_0000071g0170	Down(870)	122.578	-4.30781	1.38912	-3.10111	0.00192799	0.208789	7	5	25	2	0	22
Nitab4.5_0010110g0060	Up(729)	3.51214	4.18544	1.35043	3.09934	0.00193955	0.208956	7	3	7	9	9	4
Nitab4.5_0002671g0110	Down(870)	2847.06	-1.62007	0.522931	-3.09805	0.00194797	0.209272	6827	7389	7294	4088	6651	1115
Nitab4.5_0004445g0030	Down(870)	11.3833	-2.03343	0.658076	-3.08995	0.00200188	0.212705	7	5	3	1	4	2
Nitab4.5_0009844g0020	Up(729)	78.5445	1.90887	0.617842	3.08958	0.00200443	0.212705	26	35	28	15	27	47
Nitab4.5_0000647g0190	Down(870)	1374.38	-2.93793	0.951072	-3.08908	0.0020078	0.212705	2592	2376	2227	460	1217	420
Nitab4.5_0003738g0070	Down(870)	135.851	-1.644	0.532995	-3.08446	0.00203923	0.213707	73	107	17	17	47	26
Nitab4.5_0002543g0160	Up(729)	11.4054	2.5218	0.817866	3.08339	0.00204656	0.213707	13	6	15	16	11	12
Nitab4.5_0001770g0010	Down(870)	136.622	-1.24871	0.405146	-3.08212	0.0020553	0.213707	96	82	144	67	90	112
Nitab4.5_0000045g0110	Down(870)	1206.88	-1.36591	0.443423	-3.08038	0.00206736	0.214078	1606	1968	1439	1177	1471	887
Nitab4.5_0001075g0020	Up(729)	61.9736	2.36268	0.767151	3.07982	0.00207128	0.214078	85	8	21	128	85	108
Nitab4.5_0005837g0010	Up(729)	21.6074	4.06035	1.31902	3.07831	0.0020818	0.214583	6	3	13	17	16	9
Nitab4.5_0002908g0110	Up(729)	11.9304	4.46457	1.45164	3.07553	0.00210131	0.214852	0	3	1	2	0	1
Nitab4.5_0001764g0040	Up(729)	7.81724	4.45243	1.45073	3.06909	0.00214708	0.218945	6	3	3	6	4	8
Nitab4.5_0007819g0010	Down(870)	94.72	-1.34505	0.438625	-3.06652	0.00216567	0.220251	171	137	122	123	207	80
Nitab4.5_0010920g0020	Up(729)	270.35	1.14266	0.373181	3.06195	0.00219897	0.222093	89	92	134	104	129	90
Nitab4.5_0000069g0230	Down(870)	127.366	-1.2065	0.394196	-3.06066	0.00220849	0.222236	211	164	217	166	221	165
Nitab4.5_0007253g0010	Up(729)	53.8002	1.07389	0.351162	3.0581	0.00222745	0.223363	47	50	49	46	45	46
Nitab4.5_0000777g0080	Up(729)	10.0576	3.7853	1.23801	3.05757	0.00223141	0.223363	0	1	0	7	3	11
Nitab4.5_0002089g0060	Down(870)	1.87427	-4.41129	1.44348	-3.05601	0.00224307	NA	0	0	0	0	0	0
Nitab4.5_0009147g0020	Down(870)	208.547	-1.01222	0.331258	-3.05568	0.00224549	0.224185	159	180	168	224	343	234
Nitab4.5_0019776g0010	Down(870)	3530.6	-2.57777	0.843875	-3.05468	0.002253	0.224347	10455	8032	10852	4817	9297	4302
Nitab4.5_0002139g0030	Down(870)	7.50556	-2.52839	0.828542	-3.05162	0.00227611	0.224861	1	1	1	0	1	5
Nitab4.5_0001550g0110	Up(729)	59.265	1.25098	0.410109	3.05035	0.00228572	0.224861	78	61	42	210	71	178
Nitab4.5_0008709g0010	Up(729)	5.73687	2.86877	0.940548	3.0501	0.00228764	0.224861	2	1	2	5	2	3
Nitab4.5_0001800g0170	Down(870)	5.20493	-5.88057	1.92991	-3.04707	0.00231082	0.225535	0	0	0	0	0	0
Nitab4.5_0014253g0010	Up(729)	8.30476	4.51325	1.48127	3.04689	0.00231224	0.225535	7	10	8	23	5	17
Nitab4.5_0003032g0010	Down(870)	18069.3	-2.53677	0.833672	-3.04288	0.00234325	0.227397	38223	39390	29312	27994	25763	13898
Nitab4.5_0011134g0010	Down(870)	7796.03	-1.97372	0.648929	-3.0415	0.00235404	0.227863	13337	14068	11064	7330	7402	6971
Nitab4.5_0002252g0060	Down(870)	6.03754	-6.09526	2.00735	-3.03647	0.00239367	0.230587	2	1	0	3	0	0
Nitab4.5_0000286g0070	Down(870)	11.7778	-5.13897	1.69246	-3.03639	0.00239427	0.230587	81	11	78	3	41	2
Nitab4.5_0004063g0040	Down(870)	125.711	-1.70978	0.563295	-3.03533	0.00240275	0.230822	20	25	49	16	43	17
Nitab4.5_0013698g0010	Down(870)	1.90753	-4.42621	1.45845	-3.03487	0.0024064	NA	3	2	2	20	5	8
Nitab4.5_0009025g0040	Up(729)	14.3808	2.74461	0.905941	3.02957	0.00244906	0.234679	4	9	18	38	16	16
Nitab4.5_0001466g0090	Up(729)	5.57373	2.8422	0.938938	3.02704	0.00246962	0.236056	6	5	2	7	7	12
Nitab4.5_0005048g0040	Up(729)	23.1318	1.5137	0.500186	3.02627	0.00247591	0.236066	7	21	10	40	19	22
Nitab4.5_0001707g0120	Down(870)	443.618	-1.43281	0.47368	-3.02486	0.00248751	0.23658	683	634	499	478	438	620
Nitab4.5_0006376g0040	Down(870)	9057.38	-1.802	0.596167	-3.02265	0.00250573	0.23772	22709	18658	18449	15243	17026	10672
Nitab4.5_0000072g0530	Up(729)	52.4571	1.64533	0.544511	3.02167	0.00251388	0.237902	29	30	56	14	18	12
Nitab4.5_0001937g0010	Up(729)	1.88918	4.32929	1.43514	3.01662	0.00255608	NA	0	0	2	3	3	1
Nitab4.5_0005572g0020	Up(729)	172.353	1.17144	0.388384	3.01618	0.00255979	0.240023	143	133	155	224	152	208
Nitab4.5_0000116g0120	Down(870)	645.813	-3.43191	1.1386	-3.01414	0.00257713	0.240023	1686	773	1407	1793	3458	1448
Nitab4.5_0003431g0060	Down(870)	265.235	-1.04835	0.347944	-3.013	0.00258681	0.240023	118	369	243	193	212	88
Nitab4.5_0000033g0240	Down(870)	4.81587	-5.76918	1.91478	-3.01297	0.00258701	0.240023	0	2	0	0	0	0
Nitab4.5_0000043g0270	Down(870)	1070.88	-1.52471	0.506109	-3.01262	0.00259006	0.240023	2134	1429	2487	4001	4724	1944
Nitab4.5_0005498g0010	Down(870)	39.2991	-1.54465	0.512757	-3.01244	0.00259157	0.240023	17	33	6	1	12	26
Nitab4.5_0004294g0030	Down(870)	247.152	-2.15379	0.715348	-3.01083	0.00260533	0.240586	89	149	33	57	80	58
Nitab4.5_0021810g0010	Down(870)	60.9894	-2.00481	0.666945	-3.00596	0.00264747	0.243887	5	17	44	1	8	9
Nitab4.5_0012950g0010	Up(729)	1.95598	4.35917	1.45076	3.00474	0.00265806	NA	2	0	0	2	1	1
Nitab4.5_0000738g0040	Down(870)	1064.73	-4.39207	1.462	-3.00415	0.0026632	0.244105	2478	810	1113	1769	2113	1014
Nitab4.5_0012660g0020	Down(870)	20.0884	-2.98154	0.992516	-3.00402	0.00266435	0.244105	0	2	6	0	3	3
Nitab4.5_0011545g0040	Up(729)	2.05663	4.44789	1.48079	3.00373	0.00266694	NA	2	3	0	0	1	0
Nitab4.5_0003644g0010	Up(729)	115.349	1.19856	0.399057	3.00349	0.00266903	0.244105	88	78	106	211	116	121
Nitab4.5_0000342g0230	Down(870)	26.6384	-1.39925	0.466446	-2.99981	0.00270144	0.246478	41	31	34	51	36	50
Nitab4.5_0006272g0010	Up(729)	10.5082	5.80807	1.93977	2.99421	0.00275158	0.250188	1	0	0	0	0	0
Nitab4.5_0000681g0050	Up(729)	6.16014	4.08037	1.36294	2.9938	0.00275523	0.250188	14	6	11	12	9	12
Nitab4.5_0010125g0040	Down(870)	454.342	-3.58483	1.19784	-2.99274	0.00276484	0.250464	1622	403	1202	2656	2087	1985
Nitab4.5_0007836g0010	Up(729)	1.88064	4.32494	1.44738	2.98811	0.0028071	NA	7	1	3	1	2	2
Nitab4.5_0000003g0070	Up(729)	10.5405	6.79894	2.27819	2.98436	0.00284172	0.256212	0	2	0	0	2	1
Nitab4.5_0006258g0040	Up(729)	57.6924	1.13429	0.380235	2.98313	0.00285317	0.256501	32	43	39	56	44	43
Nitab4.5_0005862g0030	Down(870)	140.779	-1.28224	0.429909	-2.98257	0.00285838	0.256501	215	216	136	135	164	136
Nitab4.5_0003497g0030	Up(729)	188.025	2.6069	0.874971	2.97942	0.00288797	0.256874	105	44	53	197	142	203
Nitab4.5_0001955g0110	Down(870)	1310.48	-2.56861	0.862596	-2.97777	0.00290358	0.256874	2883	3090	2792	1683	2552	848
Nitab4.5_0012974g0030	Down(870)	36.3833	-4.34781	1.46087	-2.97617	0.0029187	0.256874	1	12	2	15	0	0
Nitab4.5_0000876g0230	Up(729)	11.6105	4.4428	1.49288	2.976	0.00292034	0.256874	2	0	0	2	8	12
Nitab4.5_0004441g0010	Down(870)	204.146	-1.68238	0.565396	-2.97558	0.00292436	0.256874	140	452	149	120	169	126
Nitab4.5_0002162g0060	Down(870)	2.26869	-4.67671	1.57198	-2.97504	0.00292947	NA	0	1	1	0	1	5
Nitab4.5_0004497g0010	Down(870)	17.2886	-1.46549	0.492717	-2.9743	0.0029366	0.256874	13	8	11	10	13	10
Nitab4.5_0006860g0020	Up(729)	3.80516	4.30585	1.44794	2.97377	0.00294163	0.256874	4	1	4	2	2	0
Nitab4.5_0005805g0060	Down(870)	7.98686	-3.51928	1.18369	-2.97314	0.00294774	0.256874	0	0	0	0	0	7
Nitab4.5_0001000g0100	Down(870)	2831.64	-1.88851	0.635271	-2.97277	0.00295127	0.256874	4136	3797	3056	3721	3697	3238
Nitab4.5_0000288g0110	Down(870)	3614.08	-2.48824	0.837159	-2.97225	0.0029563	0.256874	15463	6517	14936	24929	31757	30482
Nitab4.5_0011716g0020	Down(870)	289.214	-1.84573	0.62144	-2.97008	0.0029772	0.258056	225	270	246	474	293	322
Nitab4.5_0002096g0070	Up(729)	16.9475	2.39706	0.807396	2.96888	0.00298884	0.258477	8	18	10	14	6	15
Nitab4.5_0001149g0030	Down(870)	414.11	-1.04643	0.352883	-2.96539	0.00302304	0.260059	523	474	430	423	588	402
Nitab4.5_0001094g0110	Up(729)	329.492	1.4124	0.476398	2.96475	0.00302931	0.260059	221	153	245	316	221	460
Nitab4.5_0000063g0110	Down(870)	435.499	-1.08312	0.365395	-2.96423	0.0030344	0.260059	146	183	296	119	802	107
Nitab4.5_0005954g0010	Up(729)	71.0107	1.30649	0.441036	2.96231	0.00305335	0.261096	31	34	25	109	52	98
Nitab4.5_0002343g0010	Down(870)	133.741	-1.03346	0.34942	-2.95766	0.00309987	0.262867	119	141	127	115	86	130
Nitab4.5_0000015g0360	Down(870)	2433.88	-1.00405	0.339532	-2.95717	0.00310482	0.262867	2842	2299	2380	2890	3599	3969
Nitab4.5_0000111g0090	Down(870)	4.11055	-3.54646	1.19943	-2.95678	0.00310866	0.262867	5	5	3	0	1	5
Nitab4.5_0000966g0030	Up(729)	77.2934	4.90101	1.65806	2.95586	0.00311794	0.262867	26	7	2	32	29	15
Nitab4.5_0001995g0010	Down(870)	10.0953	-2.38464	0.807238	-2.95407	0.00313614	0.262867	9	5	7	19	15	21
Nitab4.5_0008424g0010	Down(870)	4.04284	-3.55737	1.20454	-2.9533	0.003144	0.262867	4	5	9	2	0	0
Nitab4.5_0008792g0020	Down(870)	17.101	-3.16748	1.07296	-2.9521	0.00315616	0.262867	6	6	15	2	4	0
Nitab4.5_0007104g0080	Down(870)	6.94225	-2.14035	0.725477	-2.95026	0.00317506	0.263526	10	6	4	4	4	20
Nitab4.5_0000029g0220	Down(870)	9.06367	-1.76158	0.59716	-2.94992	0.00317851	0.263526	7	20	13	5	6	2
Nitab4.5_0007238g0030	Up(729)	33.9694	1.90545	0.64612	2.94906	0.0031874	0.263645	48	3	33	67	65	104
Nitab4.5_0001229g0050	Down(870)	667.114	-1.81313	0.615081	-2.94779	0.00320051	0.263645	585	471	548	162	283	344
Nitab4.5_0000385g0070	Down(870)	40.2965	-1.27617	0.432927	-2.94777	0.00320075	0.263645	40	40	31	39	57	72
Nitab4.5_0014182g0010	Down(870)	18.3202	-1.76923	0.600328	-2.94711	0.00320759	0.263645	4	3	14	3	8	7
Nitab4.5_0009672g0060	Down(870)	4.95509	-2.75693	0.936531	-2.94377	0.00324241	0.264219	9	4	6	0	0	6
Nitab4.5_0000167g0160	Down(870)	272.565	-1.04026	0.353512	-2.94264	0.00325422	0.264219	427	331	320	207	315	345
Nitab4.5_0001477g0080	Up(729)	12.6089	5.19482	1.76586	2.9418	0.00326307	0.264219	0	8	6	8	0	13
Nitab4.5_0004969g0010	Up(729)	321.724	1.25388	0.426941	2.93688	0.00331529	0.267879	215	186	189	704	252	224
Nitab4.5_0000170g0270	Down(870)	6.14163	-2.43442	0.829294	-2.93553	0.0033298	0.268193	0	0	4	1	0	0
Nitab4.5_0002311g0020	Up(729)	146.88	1.56708	0.533891	2.93521	0.00333325	0.268193	83	36	63	158	103	85
Nitab4.5_0006784g0010	Down(870)	380.856	-1.38095	0.470751	-2.93351	0.00335155	0.269098	758	704	504	362	524	364
Nitab4.5_0001530g0160	Down(870)	44.4724	-1.38826	0.47409	-2.92826	0.00340869	0.272262	22	36	8	7	7	12
Nitab4.5_0005133g0050	Down(870)	15.3858	-3.83681	1.31066	-2.92738	0.00341832	0.272262	80	84	44	17	30	15
Nitab4.5_0002818g0060	Down(870)	31.5738	-1.27592	0.436497	-2.92309	0.00346577	0.274282	54	43	42	50	44	39
Nitab4.5_0000053g0080	Down(870)	74.5653	-1.05836	0.362101	-2.92284	0.00346854	0.274282	85	88	57	40	97	106
Nitab4.5_0001860g0100	Down(870)	197.294	-1.00846	0.345262	-2.92086	0.00349066	0.274506	386	211	248	249	224	296
Nitab4.5_0000578g0170	Up(729)	1206.49	1.73378	0.593688	2.92036	0.00349627	0.274506	757	719	421	1257	625	870
Nitab4.5_0000058g0230	Down(870)	73.4394	-1.15913	0.39701	-2.91964	0.00350437	0.274506	19	30	55	5	27	13
Nitab4.5_0001244g0030	Up(729)	82.2378	2.1742	0.745317	2.91715	0.00353248	0.276069	37	52	24	110	29	84
Nitab4.5_0000301g0060	Down(870)	1.72642	-4.28456	1.46909	-2.91648	0.00354004	NA	0	0	0	0	0	1
Nitab4.5_0004903g0050	Down(870)	4.93945	-2.7625	0.948446	-2.91266	0.0035837	0.278908	1	7	8	1	6	1
Nitab4.5_0002355g0010	Down(870)	845.274	-1.17124	0.402362	-2.91091	0.00360383	0.278908	1139	1554	1195	630	802	537
Nitab4.5_0003113g0100	Down(870)	12.8318	-3.03675	1.04328	-2.91077	0.00360537	0.278908	14	10	14	6	1	10
Nitab4.5_0003558g0010	Up(729)	74.4466	1.5779	0.542735	2.9073	0.0036456	0.281419	31	27	28	24	54	31
Nitab4.5_0002016g0030	Down(870)	1481.31	-1.19419	0.410929	-2.90608	0.00365991	0.281419	2036	2094	1809	1268	1626	1265
Nitab4.5_0001023g0010	Down(870)	3.03305	-4.07231	1.40161	-2.90544	0.00366734	0.281419	0	0	2	0	2	0
Nitab4.5_0004981g0010	Up(729)	12.2185	2.16264	0.744892	2.90329	0.0036926	0.282788	12	8	8	17	8	11
Nitab4.5_0000021g0160	Up(729)	278.639	1.19163	0.410855	2.90037	0.00372722	0.284732	171	162	214	282	261	127
Nitab4.5_0000839g0060	Up(729)	15.6874	5.47894	1.88969	2.89939	0.00373891	0.284732	1	0	2	134	1	2
Nitab4.5_0026287g0010	Up(729)	223.236	1.71719	0.592286	2.89927	0.00374038	0.284732	305	279	104	1421	928	462
Nitab4.5_0005445g0050	Down(870)	179.91	-1.15163	0.397402	-2.89791	0.00375663	0.28515	161	192	181	171	269	194
Nitab4.5_0003226g0010	Up(729)	29.5299	1.02193	0.354021	2.88663	0.00389391	0.293896	27	20	27	12	51	49
Nitab4.5_0001878g0060	Up(729)	57.4744	1.89331	0.655987	2.8862	0.0038993	0.293896	60	78	46	152	63	82
Nitab4.5_0001710g0020	Down(870)	17.5624	-2.0059	0.695469	-2.88425	0.00392353	0.295139	17	25	16	9	9	4
Nitab4.5_0002805g0100	Up(729)	135.164	2.41934	0.839183	2.88297	0.00393942	0.295751	82	124	29	131	98	133
Nitab4.5_0001933g0080	Up(729)	29.6839	1.52847	0.53083	2.87939	0.00398446	0.29796	6	37	3	1	4	17
Nitab4.5_0003446g0030	Up(729)	1.61328	4.08549	1.41919	2.87874	0.00399271	NA	0	0	0	10	5	9
Nitab4.5_0000858g0060	Down(870)	66.451	-4.28969	1.49071	-2.87762	0.00400691	0.299052	4	15	23	0	3	4
Nitab4.5_0001781g0220	Up(729)	2.72181	4.84694	1.68437	2.87759	0.00400726	NA	1	0	0	1	1	1
Nitab4.5_0003831g0040	Down(870)	17.9831	-1.20355	0.418491	-2.87593	0.00402835	0.29948	7	17	9	7	2	11
Nitab4.5_0000015g0100	Up(729)	36.5941	1.93154	0.672534	2.87204	0.00407837	0.300852	7	16	11	68	46	50
Nitab4.5_0005330g0060	Down(870)	30.5821	-1.66437	0.579722	-2.87097	0.00409209	0.301282	35	24	10	5	16	10
Nitab4.5_0010695g0030	Down(870)	14.9627	-1.88092	0.655476	-2.86955	0.00411059	0.302061	3	1	6	3	11	14
Nitab4.5_0008551g0020	Down(870)	472.535	-1.14937	0.400869	-2.8672	0.00414127	0.30373	314	700	422	158	517	132
Nitab4.5_0019108g0010	Down(870)	1249.21	-1.62643	0.568107	-2.86289	0.00419802	0.306338	1186	1084	1202	758	1273	914
Nitab4.5_0006562g0060	Down(870)	49.49	-1.03169	0.360395	-2.86267	0.00420093	0.306338	57	30	31	42	59	60
Nitab4.5_0005016g0020	Down(870)	52.329	-1.01378	0.354411	-2.86046	0.00423022	0.307054	15	28	19	46	61	45
Nitab4.5_0001739g0070	Down(870)	279.991	-1.75711	0.614538	-2.85924	0.00424654	0.307054	389	544	289	224	366	147
Nitab4.5_0000596g0020	Up(729)	5.46296	3.25792	1.13947	2.85915	0.00424774	0.307054	2	5	1	4	5	3
Nitab4.5_0003913g0010	Up(729)	64.9622	1.84853	0.646586	2.85891	0.00425099	0.307054	11	19	30	42	69	18
Nitab4.5_0000351g0010	Down(870)	525.185	-1.08965	0.381223	-2.8583	0.0042592	0.307065	602	514	441	623	692	671
Nitab4.5_0003649g0010	Down(870)	555.696	-1.20817	0.422851	-2.85721	0.00427382	0.307537	762	664	627	362	517	552
Nitab4.5_0001297g0040	Down(870)	93.1458	-1.08559	0.380162	-2.85559	0.00429575	0.308534	232	103	110	94	182	113
Nitab4.5_0002003g0070	Up(729)	39.8898	2.0579	0.722373	2.8488	0.00438845	0.312252	10	13	6	35	21	40
Nitab4.5_0007088g0020	Up(729)	264.366	4.8825	1.71508	2.8468	0.00441612	0.313257	17	50	9	71	24	32
Nitab4.5_0002282g0090	Down(870)	447.932	-1.3128	0.461336	-2.84564	0.00443224	0.313497	533	446	473	796	862	972
Nitab4.5_0000069g0390	Down(870)	278.76	-1.19079	0.418614	-2.84461	0.00444659	0.313497	371	412	276	315	244	308
Nitab4.5_0002304g0070	Down(870)	163.156	-1.35932	0.477932	-2.84418	0.00445262	0.313497	176	90	131	224	148	175
Nitab4.5_0000550g0080	Up(729)	572.01	1.84905	0.650295	2.8434	0.00446355	0.313497	237	231	209	780	272	540
Nitab4.5_0001134g0020	Down(870)	218.893	-2.237	0.78722	-2.84164	0.00448815	0.313497	62	183	50	79	418	40
Nitab4.5_0014731g0010	Down(870)	15.1097	-1.75426	0.617726	-2.83987	0.00451323	0.314018	18	31	12	6	7	1
Nitab4.5_0000744g0040	Down(870)	1.5571	-4.13362	1.45573	-2.83955	0.00451765	NA	2	0	4	3	1	4
Nitab4.5_0000079g0200	Down(870)	67.5066	-1.1119	0.391646	-2.83904	0.00452491	0.314018	22	58	110	55	100	40
Nitab4.5_0000839g0010	Down(870)	265.965	-1.28578	0.452893	-2.83904	0.00452492	0.314018	199	216	308	374	264	106
Nitab4.5_0001833g0060	Down(870)	131.675	-2.42256	0.854364	-2.83551	0.00457525	0.316014	88	90	54	31	22	70
Nitab4.5_0000769g0200	Down(870)	48.6668	-1.00025	0.352818	-2.83503	0.00458219	0.316014	47	31	47	35	53	44
Nitab4.5_0007488g0040	Up(729)	106.629	4.05109	1.43092	2.83111	0.00463867	0.319331	16	34	7	8	0	32
Nitab4.5_0002255g0060	Down(870)	3.03406	-4.06918	1.43774	-2.83025	0.00465115	0.319613	1	1	1	3	1	2
Nitab4.5_0001217g0040	Down(870)	167.596	-1.13237	0.400681	-2.82611	0.00471175	0.323196	63	66	112	24	64	10
Nitab4.5_0001800g0070	Down(870)	19025	-1.5789	0.560147	-2.81873	0.00482141	0.32777	33179	41667	27446	7230	12539	4708
Nitab4.5_0001295g0040	Up(729)	154.702	2.37646	0.843275	2.81813	0.00483046	0.327801	35	38	56	88	44	56
Nitab4.5_0006999g0030	Down(870)	965.127	-1.72824	0.613443	-2.81727	0.00484333	0.328091	1566	1198	1087	345	661	351
Nitab4.5_0000276g0060	Up(729)	31.3091	3.3687	1.19678	2.81479	0.00488091	0.33005	13	2	4	90	102	66
Nitab4.5_0000245g0060	Up(729)	11.9163	5.994	2.13091	2.81289	0.0049099	0.331422	3	2	5	16	2	23
Nitab4.5_0001409g0030	Up(729)	12.6712	4.58577	1.63403	2.80641	0.0050097	0.335442	6	1	6	125	1	12
Nitab4.5_0006882g0010	Down(870)	8.31619	-2.07448	0.739255	-2.80617	0.00501338	0.335442	8	11	9	1	7	3
Nitab4.5_0000302g0150	Up(729)	134.669	1.94198	0.692039	2.80617	0.00501343	0.335442	46	79	32	92	82	125
Nitab4.5_0000842g0070	Up(729)	1.8056	4.24159	1.51197	2.80534	0.0050263	NA	3	0	0	3	0	6
Nitab4.5_0007609g0010	Up(729)	1.57134	4.0655	1.4494	2.80495	0.00503247	NA	2	0	0	1	0	3
Nitab4.5_0004390g0030	Up(729)	4.64051	2.53461	0.903741	2.80457	0.00503831	0.336517	3	10	1	5	3	4
Nitab4.5_0000959g0100	Down(870)	8.75409	-2.52638	0.90147	-2.80251	0.00507061	0.33725	4	3	10	2	2	2
Nitab4.5_0010835g0010	Down(870)	1139.85	-1.76878	0.631168	-2.8024	0.00507245	0.33725	2229	2384	2094	1630	1592	1055
Nitab4.5_0000119g0370	Up(729)	69.629	1.98295	0.70766	2.80212	0.00507673	0.33725	9	16	9	23	14	27
Nitab4.5_0005947g0030	Down(870)	37.7969	-1.52026	0.542671	-2.80145	0.00508742	0.33725	36	24	34	46	48	43
Nitab4.5_0000867g0050	Down(870)	4.08606	-2.91829	1.04264	-2.79895	0.00512687	0.33725	2	0	0	1	0	0
Nitab4.5_0008661g0050	Down(870)	57.702	-1.82121	0.650682	-2.79893	0.00512719	0.33725	15	23	14	16	22	24
Nitab4.5_0011210g0020	Up(729)	7.85051	2.03112	0.725758	2.79862	0.00513222	0.33725	6	2	2	8	3	7
Nitab4.5_0000496g0200	Down(870)	1697.61	-1.23388	0.441002	-2.7979	0.00514365	0.33725	2233	1975	1811	3112	2544	3348
Nitab4.5_0001793g0040	Down(870)	111.248	-1.10274	0.394193	-2.79745	0.00515078	0.33725	161	93	98	156	115	178
Nitab4.5_0010472g0030	Up(729)	426.242	1.76662	0.631689	2.79666	0.00516336	0.33725	223	159	219	710	374	489
Nitab4.5_0006080g0020	Down(870)	16.8144	-2.31975	0.829651	-2.79605	0.00517308	0.33725	4	7	0	7	4	1
Nitab4.5_0004292g0010	Down(870)	11.9914	-2.11896	0.758985	-2.79184	0.00524094	0.340914	5	6	9	1	3	3
Nitab4.5_0004633g0010	Up(729)	13.9831	2.69515	0.965801	2.79058	0.00526132	0.340914	2	8	5	9	5	26
Nitab4.5_0003998g0060	Down(870)	36.3833	-1.55912	0.558851	-2.78987	0.005273	0.340914	48	8	25	36	23	15
Nitab4.5_0000005g0090	Down(870)	52.6845	-1.04225	0.373598	-2.78977	0.00527448	0.340914	29	22	41	19	35	24
Nitab4.5_0002574g0060	Down(870)	1186.96	-1.65419	0.593059	-2.78926	0.00528292	0.340914	1859	3268	1938	364	1444	184
Nitab4.5_0003893g0030	Up(729)	86.1572	1.44714	0.51893	2.7887	0.00529203	0.340925	43	41	46	55	34	31
Nitab4.5_0000404g0110	Up(729)	108.135	2.37281	0.851302	2.78727	0.00531544	0.341662	24	50	27	7	23	25
Nitab4.5_0006971g0010	Up(729)	7.13831	2.86758	1.02955	2.78526	0.00534847	0.341752	4	3	2	10	1	2
Nitab4.5_0004013g0020	Down(870)	134.882	-1.53183	0.550067	-2.78481	0.00535598	0.341752	207	138	216	343	404	398
Nitab4.5_0000062g0330	Up(729)	138.152	1.66134	0.596618	2.7846	0.00535943	0.341752	51	34	73	230	116	192
Nitab4.5_0005493g0020	Up(729)	84.7164	1.37654	0.49443	2.7841	0.0053676	0.341752	98	107	66	83	71	68
Nitab4.5_0004465g0040	Up(729)	34.8325	1.69421	0.60872	2.78324	0.00538189	0.342091	63	42	21	32	17	41
Nitab4.5_0015635g0010	Up(729)	44.2695	3.83872	1.38067	2.78034	0.0054302	0.344015	9	95	9	24	1	15
Nitab4.5_0002218g0010	Up(729)	14.9211	4.4204	1.59088	2.77859	0.00545957	0.345302	2	7	9	19	2	4
Nitab4.5_0000491g0120	Down(870)	32.4449	-1.26677	0.456346	-2.77589	0.005505	0.347024	12	29	25	9	13	26
Nitab4.5_0001639g0140	Down(870)	1.71889	-4.28153	1.543	-2.7748	0.00552351	NA	1	2	0	1	0	0
Nitab4.5_0001970g0020	Down(870)	33.6485	-3.46773	1.25109	-2.77178	0.00557514	0.350288	1	3	3	0	6	17
Nitab4.5_0016580g0020	Up(729)	11.5668	1.82774	0.659862	2.76987	0.0056078	0.351339	2	3	2	6	7	13
Nitab4.5_0005407g0020	Up(729)	33.208	3.77895	1.36442	2.76964	0.00561179	0.351339	5	5	8	49	7	31
Nitab4.5_0002462g0050	Up(729)	191.855	2.63623	0.95206	2.76897	0.0056233	0.351339	111	40	132	352	115	214
Nitab4.5_0000864g0230	Up(729)	193.484	1.11834	0.403929	2.76866	0.00562873	0.351339	201	131	132	790	332	273
Nitab4.5_0000672g0040	Up(729)	75.5477	1.02878	0.371903	2.76627	0.00567011	0.353344	74	78	98	83	117	46
Nitab4.5_0000508g0190	Up(729)	73.8517	4.20724	1.52418	2.76033	0.00577434	0.357269	74	14	42	54	6	32
Nitab4.5_0013322g0010	Down(870)	6.24628	-3.12427	1.13198	-2.76001	0.00577993	0.357269	0	1	2	0	0	2
Nitab4.5_0001094g0130	Down(870)	1094.46	-1.09055	0.395266	-2.75902	0.00579744	0.357394	3264	1228	1649	1729	1773	934
Nitab4.5_0000986g0050	Down(870)	21.2562	-1.77695	0.644305	-2.75793	0.00581685	0.357394	9	35	2	5	9	5
Nitab4.5_0000359g0190	Down(870)	138.57	-1.00588	0.364812	-2.75726	0.00582881	0.357394	141	92	109	79	118	76
Nitab4.5_0001842g0130	Up(729)	43.2157	2.72048	0.986999	2.75632	0.00584558	0.357847	8	8	13	19	7	23
Nitab4.5_0000250g0040	Down(870)	8.40238	-2.29905	0.834343	-2.75552	0.00585985	0.358145	6	7	6	1	1	2
Nitab4.5_0008283g0030	Up(729)	2.82979	4.89589	1.77722	2.75481	0.00587265	0.35826	0	1	1	1	2	0
Nitab4.5_0000960g0030	Down(870)	4.75159	-3.17838	1.1552	-2.75137	0.00593459	0.36002	6	4	2	12	7	10
Nitab4.5_0013699g0030	Up(729)	79.6642	1.80691	0.65677	2.7512	0.00593772	0.36002	54	92	65	65	69	9
Nitab4.5_0004176g0050	Down(870)	1659.05	-1.17493	0.427186	-2.7504	0.00595228	0.36033	1893	1941	2074	677	1288	637
Nitab4.5_0001133g0040	Up(729)	6.32871	2.10131	0.764865	2.7473	0.00600879	0.362157	0	4	3	3	18	2
Nitab4.5_0002105g0040	Down(870)	240.971	-1.08713	0.395761	-2.74695	0.00601526	0.362157	197	251	235	146	269	140
Nitab4.5_0005476g0020	Down(870)	1298.61	-1.34207	0.488647	-2.7465	0.00602353	0.362157	1901	1318	1221	857	1106	525
Nitab4.5_0010904g0010	Up(729)	6.81941	4.22225	1.54031	2.74117	0.00612206	0.366206	1	2	1	3	0	2
Nitab4.5_0000366g0210	Up(729)	23.4277	1.18805	0.433446	2.74095	0.00612615	0.366206	18	17	22	32	30	33
Nitab4.5_0007036g0010	Down(870)	15783.1	-1.09484	0.399942	-2.73749	0.00619105	0.369506	28287	22001	22030	18443	20499	22298
Nitab4.5_0005697g0010	Up(729)	40.8424	4.10194	1.49932	2.73587	0.00622149	0.370743	54	32	19	16	5	13
Nitab4.5_0002545g0020	Down(870)	21.6739	-1.27865	0.467468	-2.73527	0.00623286	0.370841	16	9	41	6	16	23
Nitab4.5_0014713g0010	Up(729)	6.25062	2.64533	0.967439	2.73436	0.00625016	0.371291	6	6	2	4	2	0
Nitab4.5_0000032g0520	Up(729)	3.84469	5.34087	1.95385	2.73352	0.00626622	0.371317	1	2	7	0	0	0
Nitab4.5_0007727g0010	Up(729)	54.0141	2.94735	1.07831	2.73331	0.00627008	0.371317	30	6	34	25	6	73
Nitab4.5_0005456g0020	Up(729)	23.0496	1.92464	0.704565	2.73167	0.00630138	0.372593	13	9	19	31	18	18
Nitab4.5_0006672g0010	Down(870)	159.085	-1.69783	0.621958	-2.72981	0.006337	0.37354	355	203	294	259	417	170
Nitab4.5_0009189g0010	Down(870)	1.56246	-4.13766	1.51622	-2.72894	0.00635383	NA	0	0	0	3	0	0
Nitab4.5_0002031g0050	Down(870)	343.867	-1.94076	0.711969	-2.72591	0.00641247	0.37553	340	443	623	76	321	73
Nitab4.5_0001979g0010	Down(870)	16.2757	-1.88313	0.690865	-2.72575	0.00641554	0.37553	4	13	4	9	6	3
Nitab4.5_0000351g0050	Down(870)	70.0381	-1.13654	0.417154	-2.7245	0.00643988	0.37553	137	77	120	145	177	60
Nitab4.5_0004644g0070	Down(870)	319.675	-1.39651	0.512658	-2.72406	0.00644842	0.37553	517	520	440	680	658	327
Nitab4.5_0000135g0030	Down(870)	208.179	-1.04345	0.383051	-2.72404	0.00644883	0.37553	111	255	196	26	95	63
Nitab4.5_0005224g0050	Down(870)	4.03096	-2.90265	1.06558	-2.72401	0.00644954	0.37553	1	2	2	2	0	12
Nitab4.5_0009872g0010	Up(729)	52.8735	2.83225	1.04006	2.72316	0.00646599	0.375914	48	11	52	51	13	35
Nitab4.5_0000960g0020	Down(870)	5.52315	-5.96682	2.19198	-2.72212	0.00648652	0.376534	0	0	0	0	0	0
Nitab4.5_0003460g0020	Down(870)	116.252	-1.15305	0.423666	-2.7216	0.00649658	0.376545	71	83	101	40	49	27
Nitab4.5_0002680g0050	Up(729)	53.9919	1.0509	0.386616	2.7182	0.00656384	0.379225	44	57	47	80	64	69
Nitab4.5_0006617g0050	Down(870)	7.61509	-1.9025	0.700065	-2.7176	0.00657569	0.379225	17	15	9	6	12	13
Nitab4.5_0002647g0030	Down(870)	5.57176	-1.99262	0.733322	-2.71725	0.00658259	0.379225	6	7	3	12	6	9
Nitab4.5_0000923g0210	Down(870)	112.436	-1.54562	0.568951	-2.71661	0.0065954	0.37939	120	122	143	65	89	90
Nitab4.5_0002201g0020	Up(729)	29.0666	1.07084	0.394784	2.71248	0.00667812	0.383569	29	34	22	43	23	16
Nitab4.5_0011772g0040	Down(870)	7.565	-1.91597	0.706664	-2.71129	0.00670226	0.383922	17	8	17	2	4	4
Nitab4.5_0008438g0040	Down(870)	28.255	-1.61593	0.596025	-2.71118	0.00670439	0.383922	13	25	14	6	13	12
Nitab4.5_0001509g0030	Down(870)	222.155	-1.45687	0.537799	-2.70895	0.00674962	0.384779	364	337	298	228	413	183
Nitab4.5_0003041g0050	Up(729)	159.551	2.17524	0.803561	2.707	0.00678939	0.386468	77	157	155	107	22	56
Nitab4.5_0003404g0020	Up(729)	10.0624	1.67442	0.619274	2.70385	0.00685418	0.388995	4	18	1	1	1	15
Nitab4.5_0008436g0010	Down(870)	150.531	-1.74999	0.647626	-2.70216	0.00688908	0.389816	239	174	255	88	138	83
Nitab4.5_0000231g0050	Up(729)	522.702	1.39434	0.5164	2.70013	0.00693128	0.391622	100	237	113	730	248	500
Nitab4.5_0001714g0130	Down(870)	63.7016	-1.53488	0.568702	-2.69892	0.00695654	0.392468	114	98	94	53	35	37
Nitab4.5_0004844g0040	Up(729)	27.7793	1.9234	0.713131	2.69712	0.00699429	0.394015	8	10	12	14	12	2
Nitab4.5_0006014g0060	Up(729)	1.85967	4.30941	1.59869	2.69559	0.00702633	NA	2	4	1	2	1	4
Nitab4.5_0000978g0100	Down(870)	2348.89	-2.73576	1.01523	-2.69474	0.00704444	0.395657	2155	1839	2925	1807	2146	1059
Nitab4.5_0012159g0010	Down(870)	5.43908	-2.23238	0.828568	-2.69426	0.00705456	0.395657	8	2	0	0	3	7
Nitab4.5_0000662g0180	Up(729)	1.96063	4.36626	1.6222	2.69157	0.0071116	NA	0	1	2	22	6	6
Nitab4.5_0001049g0030	Down(870)	99.524	-1.14768	0.426487	-2.69102	0.00712338	0.398345	176	108	157	54	72	71
Nitab4.5_0001077g0040	Up(729)	179.997	3.01842	1.12196	2.6903	0.00713868	0.398616	112	35	39	299	175	124
Nitab4.5_0006055g0060	Up(729)	350.858	3.33628	1.24072	2.68899	0.00716681	0.399093	19	16	23	170	49	48
Nitab4.5_0003376g0050	Up(729)	81.0767	2.4887	0.92561	2.68871	0.00717285	0.399093	40	22	36	76	22	40
Nitab4.5_0004353g0040	Down(870)	33.4796	-1.49218	0.555046	-2.68839	0.00717977	0.399093	22	46	19	7	23	20
Nitab4.5_0000646g0090	Up(729)	73.8394	1.30932	0.487108	2.68796	0.00718907	0.399093	31	113	38	94	61	49
Nitab4.5_0000417g0110	Up(729)	17.1425	1.16018	0.431706	2.68743	0.0072004	0.399141	12	11	6	20	22	7
Nitab4.5_0005030g0010	Down(870)	432.651	-1.33742	0.497874	-2.68625	0.00722582	0.399842	606	989	596	135	561	80
Nitab4.5_0000105g0250	Down(870)	3590.56	-1.89279	0.704719	-2.68588	0.00723401	0.399842	2694	4150	3523	1454	1793	730
Nitab4.5_0003309g0070	Up(729)	4.4613	4.53938	1.69055	2.68514	0.00724988	0.400139	8	3	1	27	5	23
Nitab4.5_0002468g0060	Up(729)	801.526	1.35581	0.505294	2.6832	0.00729209	0.401586	494	950	258	213	526	1121
Nitab4.5_0003259g0090	Down(870)	746.22	-1.68753	0.629022	-2.68278	0.00730121	0.401586	1320	1081	857	1646	1652	1494
Nitab4.5_0001642g0020	Down(870)	27.1392	-1.20909	0.450776	-2.68225	0.00731286	0.401586	34	26	15	38	24	38
Nitab4.5_0000948g0040	Down(870)	2.46054	-4.79518	1.78793	-2.68198	0.00731875	NA	0	0	0	0	0	0
Nitab4.5_0006497g0020	Down(870)	2.35792	-3.6883	1.3757	-2.68103	0.00733966	NA	0	2	1	0	0	0
Nitab4.5_0006098g0010	Down(870)	1.35667	-3.94885	1.47476	-2.67762	0.00741478	NA	0	0	0	0	0	0
Nitab4.5_0000118g0120	Up(729)	16.6677	4.93496	1.84509	2.67465	0.00748072	0.405533	1	2	2	6	5	16
Nitab4.5_0000783g0260	Down(870)	6.36522	-2.78518	1.04142	-2.67441	0.00748619	0.405533	4	8	6	7	12	27
Nitab4.5_0002113g0180	Down(870)	9842.7	-2.89325	1.08197	-2.67406	0.00749397	0.405533	16379	19750	11395	8746	10587	7811
Nitab4.5_0002053g0040	Up(729)	42.0629	2.69024	1.00622	2.67361	0.00750387	0.405533	10	24	19	16	17	9
Nitab4.5_0004269g0040	Down(870)	24.0313	-1.73108	0.647633	-2.67294	0.00751908	0.405533	25	21	12	5	12	14
Nitab4.5_0007163g0020	Down(870)	2.28264	-4.68635	1.75326	-2.67293	0.0075191	NA	0	1	1	0	0	0
Nitab4.5_0002920g0060	Down(870)	25.9393	-2.91278	1.09133	-2.66901	0.00760744	0.409214	5	7	2	1	5	6
Nitab4.5_0007497g0020	Up(729)	59.6893	1.03977	0.389986	2.66618	0.00767175	0.409797	22	26	17	28	55	67
Nitab4.5_0017332g0010	Down(870)	315.45	-1.33422	0.500426	-2.66617	0.00767202	0.409797	287	364	290	483	392	482
Nitab4.5_0003600g0020	Down(870)	357.535	-1.48136	0.55618	-2.66345	0.00773429	0.412546	498	309	380	879	1382	1158
Nitab4.5_0013157g0010	Up(729)	141.495	1.1065	0.415629	2.66222	0.00776266	0.413041	173	176	171	173	127	117
Nitab4.5_0003088g0010	Up(729)	28.6658	1.22383	0.460273	2.65892	0.00783921	0.415333	0	16	6	5	10	2
Nitab4.5_0000637g0030	Down(870)	433.703	-2.36116	0.888334	-2.65796	0.00786154	0.415333	1190	1238	800	454	543	259
Nitab4.5_0005938g0060	Up(729)	10.2541	3.7862	1.42463	2.65766	0.00786842	0.415333	4	2	7	12	25	6
Nitab4.5_0000926g0100	Down(870)	208.91	-1.07962	0.40642	-2.65642	0.00789752	0.415689	363	155	275	153	193	180
Nitab4.5_0000075g0240	Down(870)	1644.98	-1.04041	0.391839	-2.65519	0.00792643	0.415689	2245	2449	1923	1084	1651	1201
Nitab4.5_0007126g0030	Up(729)	345.942	3.35022	1.26214	2.65439	0.00794511	0.415689	73	74	106	272	80	68
Nitab4.5_0010145g0010	Down(870)	4101.19	-1.00529	0.378779	-2.65402	0.00795385	0.415689	11896	6343	8793	7302	12690	4471
Nitab4.5_0000213g0060	Up(729)	6.85302	2.51452	0.947493	2.65387	0.00795751	0.415689	37	8	11	39	35	33
Nitab4.5_0000863g0200	Up(729)	2.39586	3.59773	1.35606	2.65307	0.0079764	NA	1	4	2	25	5	9
Nitab4.5_0010600g0030	Down(870)	52.6556	-1.77507	0.669252	-2.65232	0.00799406	0.415689	42	47	78	53	118	40
Nitab4.5_0004059g0020	Up(729)	20.9946	3.48252	1.31321	2.65191	0.00800379	0.415689	6	8	3	12	7	8
Nitab4.5_0001049g0140	Up(729)	6.42696	4.17562	1.5756	2.65019	0.00804475	0.415806	2	2	3	1	1	0
Nitab4.5_0004897g0020	Up(729)	33.4842	1.08799	0.410814	2.64838	0.00808793	0.415806	12	22	28	31	25	26
Nitab4.5_0004025g0020	Down(870)	6.22633	-1.97406	0.74539	-2.64836	0.00808844	0.415806	1	8	3	0	7	0
Nitab4.5_0002107g0060	Up(729)	219.916	1.74908	0.660487	2.64817	0.00809291	0.415806	116	66	137	183	222	219
Nitab4.5_0004924g0060	Up(729)	7.51619	2.67072	1.00884	2.64731	0.00811358	0.415806	8	2	1	11	3	2
Nitab4.5_0000461g0120	Up(729)	443.539	1.17391	0.44351	2.64686	0.00812428	0.415806	319	340	313	318	310	221
Nitab4.5_0004456g0050	Down(870)	6.84921	-2.35151	0.888479	-2.64667	0.00812896	0.415806	24	9	12	13	6	3
Nitab4.5_0000353g0150	Up(729)	70.5529	1.26302	0.477221	2.64661	0.0081303	0.415806	82	69	83	93	75	46
Nitab4.5_0002388g0020	Up(729)	28.2182	3.24323	1.2257	2.64603	0.0081443	0.415806	8	5	8	15	7	15
Nitab4.5_0000096g0270	Down(870)	24.7087	-1.71006	0.646783	-2.64394	0.00819465	0.417306	22	23	36	8	23	17
Nitab4.5_0007332g0020	Up(729)	43.0214	1.09558	0.414477	2.64329	0.00821057	0.417306	26	8	38	83	177	133
Nitab4.5_0004243g0010	Up(729)	7.79778	1.64844	0.623667	2.64314	0.00821399	0.417306	4	11	8	3	3	5
Nitab4.5_0001751g0050	Down(870)	1.73284	-4.29022	1.624	-2.64177	0.00824744	NA	0	0	0	0	0	0
Nitab4.5_0002629g0030	Up(729)	9.86724	5.71741	2.16426	2.64175	0.00824801	0.418301	3	1	3	2	1	6
Nitab4.5_0003738g0040	Up(729)	16.2909	2.92561	1.10824	2.63987	0.0082939	0.418968	0	5	3	7	1	0
Nitab4.5_0007378g0030	Up(729)	24.8742	1.21488	0.460236	2.6397	0.00829805	0.418968	34	17	42	5	34	59
Nitab4.5_0007257g0020	Up(729)	231.006	2.27289	0.861136	2.63941	0.00830509	0.418968	793	351	336	763	216	996
Nitab4.5_0012390g0030	Down(870)	394.465	-2.54851	0.966447	-2.63699	0.00836454	0.419297	50	246	272	740	289	677
Nitab4.5_0005280g0020	Up(729)	9.76108	1.77139	0.671799	2.63678	0.00836966	0.419297	4	7	1	20	2	11
Nitab4.5_0002372g0060	Down(870)	4.43425	-2.5658	0.973117	-2.63668	0.00837217	0.419297	1	2	2	1	3	2
Nitab4.5_0002598g0070	Down(870)	8.20156	-2.70394	1.02604	-2.63531	0.00840594	0.419615	17	24	12	21	7	7
Nitab4.5_0000134g0170	Up(729)	3.54005	5.2208	1.9823	2.63371	0.00844577	0.420113	2	0	0	3	2	0
Nitab4.5_0000751g0180	Down(870)	1.74894	-4.29992	1.63285	-2.63338	0.008454	NA	3	2	0	0	0	0
Nitab4.5_0002567g0140	Up(729)	9.66908	1.74541	0.662879	2.63308	0.00846136	0.420113	5	1	1	9	0	0
Nitab4.5_0001604g0130	Down(870)	32.3252	-1.10462	0.419536	-2.63296	0.00846451	0.420113	17	37	69	23	33	17
Nitab4.5_0004399g0080	Up(729)	55.8933	1.20963	0.459644	2.63167	0.00849662	0.420291	59	54	44	64	57	80
Nitab4.5_0000574g0130	Up(729)	50.2954	2.33682	0.889017	2.62854	0.00857522	0.422628	30	11	76	57	13	58
Nitab4.5_0000305g0330	Down(870)	7348.47	-2.01783	0.767664	-2.62853	0.00857537	0.422628	24762	13408	17667	15422	16460	13196
Nitab4.5_0004355g0010	Down(870)	183.909	-1.01086	0.384651	-2.62801	0.00858868	0.422628	173	186	182	100	142	209
Nitab4.5_0000256g0140	Up(729)	39.2407	1.06374	0.404835	2.62759	0.00859928	0.422628	27	37	21	38	30	43
Nitab4.5_0008298g0020	Down(870)	1.53242	-4.12063	1.56864	-2.62688	0.00861711	NA	0	1	0	1	1	2
Nitab4.5_0008855g0030	Down(870)	2208.79	-1.2892	0.490875	-2.62634	0.0086309	0.423177	4136	3551	4346	2671	3502	2822
Nitab4.5_0000552g0080	Up(729)	6.96113	5.19948	1.97999	2.62601	0.00863924	0.423177	0	0	0	1	0	1
Nitab4.5_0009965g0010	Up(729)	429.736	2.43891	0.928927	2.62551	0.00865192	0.423177	71	626	139	175	46	118
Nitab4.5_0000278g0010	Down(870)	3790.64	-3.21438	1.22454	-2.62496	0.00866586	0.423177	12872	3034	8800	48909	59495	29886
Nitab4.5_0003983g0030	Down(870)	15.9752	-2.8577	1.08915	-2.62379	0.00869568	0.424043	1	2	2	0	1	9
Nitab4.5_0002438g0090	Down(870)	4.50479	-3.70898	1.41381	-2.62339	0.00870591	0.424043	9	0	0	0	0	7
Nitab4.5_0000460g0040	Up(729)	69.5813	1.3776	0.525931	2.61935	0.00880976	0.426983	44	40	38	88	68	80
Nitab4.5_0003037g0010	Down(870)	4.9922	-2.75839	1.05345	-2.61844	0.00883319	0.426983	1	2	1	1	4	6
Nitab4.5_0005001g0030	Down(870)	24.365	-1.98353	0.757911	-2.61711	0.00886789	0.427041	11	15	33	14	12	19
Nitab4.5_0001322g0020	Up(729)	248.795	1.00741	0.385433	2.61371	0.00895643	0.429661	110	177	142	172	163	107
Nitab4.5_0000827g0120	Down(870)	16.6328	-7.55751	2.89241	-2.61287	0.00897843	0.430175	1	0	0	0	0	0
Nitab4.5_0003362g0040	Down(870)	641.116	-1.16863	0.447443	-2.61179	0.00900708	0.431006	820	493	548	466	683	780
Nitab4.5_0000029g0210	Up(729)	1.81414	4.25022	1.6281	2.61054	0.00903995	NA	13	8	0	1	0	1
Nitab4.5_0006432g0010	Down(870)	618.508	-1.05052	0.402783	-2.60815	0.00910338	0.434524	1593	855	935	844	650	673
Nitab4.5_0001223g0010	Up(729)	3.00892	4.98566	1.91286	2.60638	0.00915045	0.434861	0	1	1	2	0	5
Nitab4.5_0000057g0200	Up(729)	5.05381	4.72517	1.81366	2.60532	0.00917886	0.434861	0	0	0	3	1	1
Nitab4.5_0003536g0010	Up(729)	5.05381	4.72517	1.81366	2.60532	0.00917886	0.434861	1	0	3	0	3	0
Nitab4.5_0000296g0140	Down(870)	676.369	-1.51338	0.581423	-2.60288	0.00924434	0.436388	877	840	735	684	1053	762
Nitab4.5_0012523g0010	Down(870)	57.4054	-2.20981	0.849111	-2.6025	0.00925474	0.436388	34	489	18	4	4	26
Nitab4.5_0000582g0180	Down(870)	59.7076	-3.65741	1.40539	-2.60242	0.00925684	0.436388	0	5	8	4	3	18
Nitab4.5_0000069g0410	Down(870)	84.6579	-1.03765	0.398896	-2.60132	0.00928666	0.437253	77	127	76	77	81	34
Nitab4.5_0000084g0150	Down(870)	83.5862	-1.13466	0.436821	-2.59754	0.00938949	0.441005	125	85	77	49	80	77
Nitab4.5_0009956g0010	Up(729)	15.8425	1.35775	0.52305	2.59582	0.00943643	0.442665	11	5	7	42	10	15
Nitab4.5_0001659g0030	Down(870)	214.561	-1.46102	0.563215	-2.59407	0.00948475	0.444385	303	334	277	303	171	136
Nitab4.5_0002492g0040	Up(729)	201.362	1.51734	0.585784	2.59027	0.00958995	0.446741	165	148	143	391	279	154
Nitab4.5_0000583g0180	Up(729)	103.72	2.61745	1.01054	2.59015	0.00959336	0.446741	79	49	70	114	36	209
Nitab4.5_0001315g0010	Up(729)	7.82569	3.36814	1.30054	2.58981	0.00960286	0.446741	0	5	0	1	4	4
Nitab4.5_0000400g0040	Down(870)	50.6746	-3.11599	1.20353	-2.58904	0.00962444	0.446741	88	41	84	31	49	33
Nitab4.5_0001907g0110	Down(870)	3.06077	-3.09237	1.19465	-2.58852	0.00963886	0.446741	0	2	2	2	5	0
Nitab4.5_0004047g0060	Down(870)	201.63	-1.0015	0.386908	-2.58847	0.00964047	0.446741	128	173	204	54	163	70
Nitab4.5_0001337g0010	Up(729)	3.3815	3.13721	1.21254	2.5873	0.00967306	0.447708	0	1	1	10	4	6
Nitab4.5_0000337g0050	Down(870)	66.3932	-1.00267	0.387662	-2.58646	0.00969682	0.448177	52	70	53	34	40	33
Nitab4.5_0001735g0030	Down(870)	15.0299	-2.23907	0.865984	-2.58558	0.00972148	0.448177	3	12	23	10	11	4
Nitab4.5_0000838g0250	Up(729)	1.29155	3.76381	1.456	2.58503	0.00973694	NA	0	1	0	0	0	0
Nitab4.5_0000040g0110	Up(729)	433.143	2.14388	0.829346	2.58503	0.00973707	0.448177	76	129	106	358	138	263
Nitab4.5_0008568g0060	Up(729)	81.7719	1.08652	0.420341	2.58486	0.00974196	0.448177	49	39	53	60	52	118
Nitab4.5_0004694g0040	Down(870)	40.2936	-1.40972	0.545877	-2.58248	0.00980924	0.450186	22	21	40	26	17	13
Nitab4.5_0003981g0080	Down(870)	2543.08	-2.92886	1.13485	-2.58083	0.00985621	0.451798	6928	4750	4452	2377	3574	1745
Nitab4.5_0001657g0060	Down(870)	168.837	-1.04066	0.403428	-2.57953	0.0098934	0.452169	215	201	210	228	328	251
Nitab4.5_0000151g0220	Down(870)	13.6565	-1.53218	0.594029	-2.57931	0.00989987	0.452169	17	13	13	16	24	28
Nitab4.5_0008284g0010	Down(870)	3.25954	-3.20641	1.24366	-2.5782	0.00993164	0.452229	0	2	0	3	1	2
Nitab4.5_0007463g0010	Up(729)	24.4843	1.06705	0.413893	2.57808	0.00993512	0.452229	20	13	19	17	13	18
Nitab4.5_0002316g0090	Down(870)	26.9105	-3.15845	1.22515	-2.57802	0.00993675	0.452229	5	3	1	3	6	3
Nitab4.5_0003510g0060	Down(870)	969.497	-1.12249	0.435735	-2.57608	0.00999272	0.454234	2302	1310	1710	1294	2234	1349
Nitab4.5_0006069g0030	Down(870)	111.599	-1.89611	0.736395	-2.57486	0.0100282	0.454762	199	112	153	119	170	120
Nitab4.5_0003242g0030	Down(870)	285.511	-1.49094	0.579213	-2.57408	0.0100508	0.455228	58	940	171	23	19	35
Nitab4.5_0000226g0010	Down(870)	9.80668	-6.79503	2.64085	-2.57305	0.0100808	0.455228	0	0	0	0	0	0
Nitab4.5_0001799g0020	Down(870)	108.191	-1.14164	0.443748	-2.57271	0.0100904	0.455228	122	116	81	114	111	284
Nitab4.5_0000621g0080	Down(870)	892.715	-1.12369	0.437266	-2.5698	0.0101757	0.455228	1490	1264	1125	1119	1396	1047
Nitab4.5_0003328g0120	Down(870)	988.546	-1.97387	0.768119	-2.56974	0.0101774	0.455228	1980	2787	1905	665	1071	356
Nitab4.5_0003185g0040	Down(870)	190.287	-1.75749	0.68412	-2.56898	0.0101997	0.455228	220	234	198	125	134	103
Nitab4.5_0002466g0010	Down(870)	850.234	-2.10609	0.819888	-2.56875	0.0102067	0.455228	1064	694	965	1457	1412	816
Nitab4.5_0000037g0180	Down(870)	47.1479	-2.14432	0.835463	-2.56663	0.0102693	0.456074	4	12	10	5	3	4
Nitab4.5_0000415g0070	Down(870)	239.631	-1.59285	0.620783	-2.56587	0.0102919	0.456074	291	379	333	186	416	238
Nitab4.5_0000131g0370	Up(729)	20.276	2.06437	0.805545	2.5627	0.0103861	0.458253	3	11	8	15	13	25
Nitab4.5_0006582g0030	Down(870)	657.25	-1.16298	0.453829	-2.56261	0.010389	0.458253	898	824	733	1120	1097	1298
Nitab4.5_0005309g0010	Up(729)	3.58207	4.21005	1.64316	2.56218	0.0104019	0.458253	0	0	2	4	2	4
Nitab4.5_0003860g0060	Up(729)	33.5334	1.1441	0.446627	2.56165	0.0104176	0.458253	16	52	29	28	30	12
Nitab4.5_0006110g0050	Down(870)	1.37599	-3.95955	1.54639	-2.56051	0.0104519	NA	0	5	1	0	0	0
Nitab4.5_0009647g0010	Down(870)	1.37599	-3.95955	1.54639	-2.56051	0.0104519	NA	3	0	3	1	1	0
Nitab4.5_0002330g0030	Down(870)	4.22144	-2.50509	0.978426	-2.56033	0.0104573	0.459471	12	2	10	16	3	0
Nitab4.5_0000516g0130	Up(729)	540.201	1.77158	0.692352	2.55878	0.010504	0.460962	137	210	190	324	282	498
Nitab4.5_0003154g0030	Up(729)	28.2494	3.98293	1.55691	2.55823	0.0105205	0.460962	7	8	3	59	2	16
Nitab4.5_0000312g0240	Up(729)	98.0085	3.20474	1.25314	2.55736	0.010547	0.46105	222	15	102	609	130	899
Nitab4.5_0007491g0020	Up(729)	10.7627	5.84385	2.28531	2.55714	0.0105537	0.46105	0	4	0	0	0	2
Nitab4.5_0000897g0070	Down(870)	136.322	-1.42306	0.5567	-2.55625	0.0105807	0.461175	154	153	122	104	57	213
Nitab4.5_0000163g0260	Down(870)	32.4281	-1.77078	0.693165	-2.55463	0.0106301	0.462268	15	24	4	16	8	22
Nitab4.5_0001683g0040	Down(870)	14.4569	-1.31102	0.513389	-2.55367	0.0106596	0.462496	7	7	14	8	9	10
Nitab4.5_0002449g0060	Down(870)	417.792	-1.35859	0.532133	-2.55311	0.0106767	0.462713	290	447	309	126	199	133
Nitab4.5_0006391g0030	Down(870)	91.6645	-1.17075	0.458677	-2.55245	0.0106968	0.46306	50	183	77	39	79	27
Nitab4.5_0002176g0020	Down(870)	1.2013	-3.76477	1.47525	-2.55196	0.0107118	NA	0	1	0	0	1	2
Nitab4.5_0001975g0030	Up(729)	9.48396	3.03041	1.18787	2.55112	0.0107378	0.463831	5	13	0	8	17	1
Nitab4.5_0003580g0050	Down(870)	3.7331	-3.42023	1.34111	-2.55029	0.0107633	0.463831	1	0	1	1	1	1
Nitab4.5_0000041g0080	Down(870)	1.39314	-3.9706	1.55718	-2.54987	0.0107764	NA	1	2	0	1	1	1
Nitab4.5_0002027g0050	Down(870)	15.6089	-1.252	0.49119	-2.54892	0.0108058	0.464771	17	13	15	12	17	37
Nitab4.5_0005304g0010	Down(870)	59.4781	-1.09739	0.430619	-2.54841	0.0108215	0.464771	69	93	56	56	59	44
Nitab4.5_0010058g0010	Down(870)	3.88449	-2.35141	0.922841	-2.54801	0.0108338	0.464771	3	1	3	2	1	2
Nitab4.5_0000905g0060	Down(870)	4.79157	-2.29065	0.899873	-2.54553	0.0109113	0.467041	1	11	4	0	0	0
Nitab4.5_0008054g0020	Up(729)	1.26205	3.74743	1.47261	2.54476	0.0109353	NA	0	0	0	0	0	2
Nitab4.5_0010308g0010	Up(729)	1.26205	3.74743	1.47261	2.54476	0.0109353	NA	2	0	1	0	0	0
Nitab4.5_0010236g0010	Down(870)	6.43463	-3.14872	1.23756	-2.5443	0.0109498	0.467252	0	0	2	0	1	2
Nitab4.5_0001590g0030	Up(729)	502.54	1.51097	0.593968	2.54386	0.0109634	0.467252	202	258	238	431	271	314
Nitab4.5_0002179g0010	Down(870)	4.39516	-2.5457	1.00074	-2.54381	0.0109652	0.467252	6	3	8	2	5	2
Nitab4.5_0002263g0030	Down(870)	10.3837	-1.39582	0.5488	-2.5434	0.0109779	0.467271	4	15	6	5	5	12
Nitab4.5_0010962g0020	Up(729)	22.7199	1.06821	0.420117	2.54266	0.0110013	0.467377	32	23	22	26	31	19
Nitab4.5_0000116g0050	Down(870)	2.23112	-4.65915	1.83244	-2.5426	0.0110033	NA	0	0	0	1	0	0
Nitab4.5_0000207g0390	Down(870)	26.2761	-1.55732	0.612504	-2.54254	0.0110049	0.467377	17	21	29	19	12	18
Nitab4.5_0005936g0030	Down(870)	67.5584	-1.35555	0.534046	-2.53827	0.0111401	0.470875	39	84	52	35	90	39
Nitab4.5_0000498g0040	Up(729)	9.38268	5.64317	2.22348	2.53799	0.011149	0.470875	0	2	0	1	2	15
Nitab4.5_0001920g0030	Down(870)	16.3154	-1.39769	0.550852	-2.53732	0.0111703	0.471144	6	7	9	13	14	17
Nitab4.5_0001898g0020	Down(870)	1039.91	-1.20513	0.475412	-2.53491	0.0112475	0.472344	1107	1165	1440	809	1422	796
Nitab4.5_0000744g0140	Down(870)	9089.04	-1.99496	0.78713	-2.53447	0.0112616	0.472344	16128	16682	13168	9485	10044	8012
Nitab4.5_0000131g0230	Down(870)	280.492	-1.12168	0.442606	-2.53427	0.0112683	0.472344	312	381	188	141	169	158
Nitab4.5_0009206g0010	Up(729)	166.957	1.01752	0.401557	2.53394	0.0112789	0.472344	123	126	88	268	112	181
Nitab4.5_0000142g0340	Down(870)	89.2248	-1.84764	0.729405	-2.53308	0.0113066	0.472344	372	201	157	56	87	134
Nitab4.5_0001769g0010	Up(729)	215.307	1.13148	0.446823	2.53228	0.0113324	0.472344	131	105	126	206	123	162
Nitab4.5_0002880g0090	Down(870)	1078.11	-1.20575	0.476451	-2.53069	0.0113839	0.472942	1262	949	1044	497	639	594
Nitab4.5_0000856g0120	Down(870)	2.94305	-4.01261	1.58734	-2.52788	0.0114755	0.475191	0	1	3	1	3	2
Nitab4.5_0007446g0030	Down(870)	3.91028	-2.84082	1.12431	-2.52672	0.0115135	0.475293	0	1	1	0	1	0
Nitab4.5_0002725g0010	Up(729)	86.6849	5.29439	2.09541	2.52666	0.0115153	0.475293	17	12	48	63	41	27
Nitab4.5_0009166g0030	Up(729)	13.777	1.33631	0.529141	2.52544	0.0115554	0.475822	13	8	16	6	10	5
Nitab4.5_0000864g0040	Up(729)	691.475	1.35004	0.534698	2.52487	0.0115741	0.475822	353	246	376	1172	289	1366
Nitab4.5_0002303g0040	Up(729)	119.156	1.19619	0.473813	2.52461	0.0115828	0.475822	71	99	120	78	124	32
Nitab4.5_0002272g0020	Down(870)	7.99444	-3.12451	1.23774	-2.52437	0.0115905	0.475822	13	29	25	20	5	7
Nitab4.5_0000040g0350	Up(729)	99.7995	3.45722	1.37142	2.52091	0.0117051	0.479783	27	29	8	149	27	24
Nitab4.5_0009377g0020	Up(729)	6.68264	1.94966	0.773461	2.5207	0.0117121	0.479783	12	8	0	1	4	0
Nitab4.5_0001810g0030	Up(729)	1.47144	3.94823	1.5669	2.51977	0.0117433	NA	0	2	0	0	0	0
Nitab4.5_0000052g0220	Up(729)	29.8083	2.73315	1.08494	2.51918	0.0117629	0.481091	16	8	24	71	14	22
Nitab4.5_0001979g0030	Up(729)	255.81	2.2603	0.897822	2.51753	0.011818	0.481748	72	179	47	128	46	72
Nitab4.5_0028193g0010	Down(870)	888.737	-1.36423	0.541986	-2.5171	0.0118324	0.481748	235	273	166	133	184	332
Nitab4.5_0000402g0180	Up(729)	83.9329	1.12995	0.449125	2.5159	0.0118729	0.481787	141	75	61	129	104	124
Nitab4.5_0008474g0010	Up(729)	9.78115	2.2345	0.889217	2.51288	0.0119749	0.483777	7	4	3	85	4	25
Nitab4.5_0001807g0080	Down(870)	5.22039	-2.16745	0.862857	-2.51194	0.0120069	0.484057	3	1	0	2	5	1
Nitab4.5_0000852g0060	Down(870)	387.85	-1.22913	0.489597	-2.5105	0.0120562	0.485329	559	453	463	632	593	556
Nitab4.5_0008279g0030	Down(870)	3.70626	-2.76285	1.10132	-2.50868	0.0121184	0.486498	1	2	1	0	5	2
Nitab4.5_0000117g0160	Up(729)	80.8255	1.23307	0.49173	2.50762	0.0121547	0.487439	33	125	26	47	23	22
Nitab4.5_0000664g0160	Down(870)	2.05635	-3.45402	1.37758	-2.5073	0.0121656	NA	1	2	2	0	1	0
Nitab4.5_0001634g0010	Up(729)	10.0611	4.81794	1.92237	2.50625	0.012202	0.487742	3	8	0	4	2	11
Nitab4.5_0005472g0050	Down(870)	41.6796	-1.42586	0.568995	-2.50592	0.0122134	0.487742	41	25	26	6	33	3
Nitab4.5_0000085g0300	Down(870)	31.6392	-1.26502	0.504887	-2.50555	0.0122262	0.487742	25	22	28	9	20	10
Nitab4.5_0005831g0010	Down(870)	4.23542	-2.51787	1.00559	-2.50386	0.0122845	0.488701	6	3	0	3	4	12
Nitab4.5_0002257g0020	Up(729)	3.20124	5.0755	2.02716	2.50375	0.0122886	0.488701	0	0	0	0	0	0
Nitab4.5_0000610g0010	Up(729)	42.7309	1.38798	0.554787	2.50182	0.0123555	0.49085	43	10	71	48	48	8
Nitab4.5_0000730g0140	Down(870)	1.71352	-4.27866	1.71071	-2.5011	0.0123809	NA	0	1	0	0	2	0
Nitab4.5_0000222g0300	Up(729)	79.3709	2.44791	0.978934	2.50059	0.0123986	0.491538	40	29	39	63	49	181
Nitab4.5_0001076g0110	Up(729)	2.81386	3.83467	1.53433	2.49924	0.0124461	NA	2	2	0	1	2	0
Nitab4.5_0013301g0010	Up(729)	36.295	1.43299	0.573632	2.4981	0.0124862	0.493983	25	39	24	18	36	23
Nitab4.5_0000037g0290	Down(870)	34.7614	-2.25035	0.901191	-2.49708	0.0125221	0.494688	11	6	5	50	0	28
Nitab4.5_0020598g0010	Up(729)	13.4925	2.34781	0.940561	2.49618	0.0125539	0.495121	11	5	25	25	24	7
Nitab4.5_0001693g0090	Down(870)	14.4084	-1.5753	0.631274	-2.49543	0.0125805	0.495454	5	15	2	3	8	2
Nitab4.5_0002021g0090	Down(870)	59.1421	-1.0531	0.422062	-2.49514	0.0125908	0.495454	46	40	30	11	29	19
Nitab4.5_0005549g0030	Up(729)	311.165	1.01808	0.408117	2.49457	0.0126111	0.495454	210	210	151	299	255	234
Nitab4.5_0002542g0080	Down(870)	3.07302	-3.10562	1.245	-2.49448	0.0126143	0.495454	0	6	6	2	2	10
Nitab4.5_0011883g0020	Down(870)	25.0536	-1.11725	0.448049	-2.49358	0.0126462	0.496194	21	26	29	19	9	12
Nitab4.5_0000902g0340	Down(870)	12.2822	-1.89081	0.758705	-2.49216	0.0126969	0.49716	14	12	14	6	6	15
Nitab4.5_0001690g0020	Up(729)	6.99229	3.22458	1.29516	2.48971	0.0127846	0.498832	2	1	1	10	14	7
Nitab4.5_0000209g0010	Up(729)	225.706	1.06257	0.426818	2.48951	0.0127919	0.498832	273	144	156	258	124	182
Nitab4.5_0003104g0010	Down(870)	306.25	-1.0833	0.435242	-2.48897	0.0128115	0.499086	261	450	155	144	129	289
Nitab4.5_0007104g0030	Down(870)	3.92629	-2.35588	0.946945	-2.48787	0.0128509	0.499601	3	1	1	2	3	13
Nitab4.5_0018875g0010	Down(870)	7.04097	-1.78976	0.719725	-2.48672	0.0128926	0.500074	8	8	7	5	2	6
Nitab4.5_0001684g0010	Down(870)	17.0574	-1.17085	0.470892	-2.48645	0.0129024	0.500074	13	4	6	15	7	15
Nitab4.5_0000237g0050	Down(870)	1.54099	-4.12584	1.66264	-2.4815	0.0130831	NA	1	4	2	0	0	0
Nitab4.5_0000242g0150	Down(870)	1.54099	-4.12584	1.66264	-2.4815	0.0130831	NA	1	1	1	1	1	3
Nitab4.5_0001726g0110	Down(870)	51.5752	-2.51211	1.01289	-2.48013	0.0131334	0.507142	8	19	19	24	13	25
Nitab4.5_0002055g0020	Up(729)	55.295	2.50905	1.0117	2.48002	0.0131374	0.507142	11	43	2	22	10	7
Nitab4.5_0003085g0020	Up(729)	1.46679	3.94537	1.59129	2.47936	0.0131619	NA	0	0	0	4	0	2
Nitab4.5_0002006g0060	Down(870)	216.749	-1.25652	0.507362	-2.47658	0.0132647	0.508414	301	278	243	156	221	324
Nitab4.5_0008720g0020	Up(729)	6.12126	3.4509	1.39349	2.47644	0.0132699	0.508414	0	6	0	0	2	1
Nitab4.5_0001607g0040	Down(870)	1.55494	-4.1352	1.67051	-2.47541	0.0133084	NA	1	0	4	2	4	1
Nitab4.5_0001485g0200	Down(870)	4077.86	-1.78331	0.720486	-2.47516	0.0133178	0.508414	12194	8276	12069	5129	10220	4647
Nitab4.5_0002219g0030	Up(729)	13.2598	2.211	0.893398	2.47482	0.0133305	0.508414	5	5	3	5	2	10
Nitab4.5_0000290g0070	Down(870)	4.2962	-3.0147	1.21854	-2.47403	0.0133598	0.508414	1	3	2	0	1	0
Nitab4.5_0000461g0260	Down(870)	34.9403	-1.37585	0.55615	-2.47388	0.0133654	0.508414	31	21	28	20	19	25
Nitab4.5_0004011g0050	Down(870)	76.6087	-1.39905	0.565641	-2.47338	0.0133842	0.508414	70	100	68	60	100	49
Nitab4.5_0000377g0130	Up(729)	9.2412	1.79567	0.726239	2.47256	0.013415	0.508934	28	5	16	32	5	10
Nitab4.5_0004333g0010	Up(729)	24.0439	2.44103	0.987357	2.47229	0.0134252	0.508934	13	10	10	22	27	23
Nitab4.5_0003356g0010	Down(870)	12.1873	-2.32366	0.940146	-2.47159	0.0134513	0.508934	0	5	2	4	13	13
Nitab4.5_0001231g0050	Down(870)	40.4632	-1.32077	0.534657	-2.47032	0.0134992	0.510239	11	10	20	7	13	25
Nitab4.5_0002169g0070	Up(729)	239.362	1.85989	0.753328	2.4689	0.0135529	0.511226	176	137	73	344	127	509
Nitab4.5_0007908g0030	Down(870)	19.0388	-1.58802	0.643231	-2.46882	0.013556	0.511226	5	19	8	9	2	7
Nitab4.5_0001227g0020	Up(729)	7.93642	3.84764	1.55968	2.46695	0.013627	0.513038	1	5	0	15	1	8
Nitab4.5_0000962g0120	Down(870)	25.1306	-1.17275	0.475835	-2.46463	0.0137156	0.514426	46	31	32	18	23	25
Nitab4.5_0001184g0020	Down(870)	17.9322	-1.21005	0.491037	-2.46428	0.0137289	0.514426	15	14	17	19	26	25
Nitab4.5_0002578g0010	Down(870)	187.21	-1.06868	0.434058	-2.46206	0.0138141	0.516472	113	90	151	124	215	148
Nitab4.5_0011709g0020	Up(729)	169.639	3.11538	1.26629	2.46025	0.013884	0.517139	178	97	110	183	42	116
Nitab4.5_0003767g0060	Down(870)	9.54289	-6.75588	2.74604	-2.46022	0.0138851	0.517139	0	0	0	0	0	0
Nitab4.5_0001289g0100	Down(870)	3.61994	-5.3572	2.17897	-2.45859	0.0139483	0.51848	0	0	2	0	0	2
Nitab4.5_0003885g0040	Down(870)	99.8961	-1.06069	0.431648	-2.4573	0.0139988	0.518915	181	124	140	336	286	211
Nitab4.5_0008430g0020	Up(729)	24.879	1.30198	0.529853	2.45724	0.0140008	0.518915	12	10	21	37	40	31
Nitab4.5_0013359g0010	Down(870)	10.3807	-2.78198	1.13346	-2.45442	0.0141113	0.521527	5	3	6	10	17	1
Nitab4.5_0003058g0040	Down(870)	24.1251	-1.33552	0.544148	-2.45432	0.014115	0.521527	4	25	15	4	8	6
Nitab4.5_0004078g0050	Down(870)	14823.1	-1.45308	0.592274	-2.45339	0.0141518	0.521527	25833	35520	21559	4670	8791	3303
Nitab4.5_0002018g0020	Down(870)	7.38726	-1.51632	0.618118	-2.45312	0.0141624	0.521527	2	5	2	0	0	10
Nitab4.5_0000811g0030	Down(870)	9.72849	-1.51127	0.616144	-2.45279	0.0141755	0.521527	15	4	8	7	2	5
Nitab4.5_0000110g0450	Down(870)	6.70127	-1.69567	0.691436	-2.45239	0.0141911	0.521527	15	13	1	4	3	5
Nitab4.5_0012832g0020	Up(729)	248.746	1.20606	0.491808	2.45231	0.0141944	0.521527	131	138	253	389	383	213
Nitab4.5_0001079g0100	Up(729)	609.552	2.49217	1.01648	2.45177	0.0142155	0.521799	160	138	206	860	310	856
Nitab4.5_0000255g0110	Up(729)	47.466	1.97348	0.805728	2.44931	0.0143129	0.524871	48	58	48	77	21	35
Nitab4.5_0000015g0210	Up(729)	724.544	2.15299	0.879526	2.4479	0.014369	0.526421	202	876	289	396	127	255
Nitab4.5_0007379g0010	Up(729)	17.2458	2.10341	0.859969	2.44591	0.0144486	0.527311	7	6	18	42	24	45
Nitab4.5_0000511g0120	Up(729)	10.4331	1.85938	0.760686	2.44435	0.0145114	0.528591	7	6	13	10	8	15
Nitab4.5_0000230g0150	Down(870)	2.06108	-3.46118	1.41631	-2.4438	0.0145334	NA	4	5	2	0	0	6
Nitab4.5_0006304g0040	Up(729)	91.2922	3.74914	1.53469	2.44293	0.0145686	0.52916	39	4	14	96	45	92
Nitab4.5_0005235g0040	Down(870)	6.03876	-3.58335	1.46732	-2.44211	0.0146018	0.529485	0	0	1	0	0	1
Nitab4.5_0000249g0070	Up(729)	20.0786	1.11196	0.455424	2.44158	0.0146231	0.529485	19	7	11	25	26	23
Nitab4.5_0001363g0010	Down(870)	3.74416	-2.76862	1.13416	-2.44113	0.0146415	0.529485	1	5	0	1	3	0
Nitab4.5_0010362g0020	Up(729)	41.9981	1.60458	0.657587	2.44011	0.0146829	0.529485	132	19	102	191	35	78
Nitab4.5_0004970g0040	Down(870)	8.30858	-1.73967	0.712959	-2.44007	0.0146845	0.529485	15	13	10	7	7	4
Nitab4.5_0006017g0030	Down(870)	2.59262	-3.81801	1.56614	-2.43784	0.0147752	NA	0	0	0	0	1	0
Nitab4.5_0002147g0020	Down(870)	77.6165	-1.06174	0.435537	-2.43778	0.0147779	0.531052	42	78	95	54	56	56
Nitab4.5_0001462g0010	Up(729)	93.0187	3.47148	1.42418	2.43753	0.0147878	0.531052	8	37	14	31	39	37
Nitab4.5_0008995g0010	Down(870)	18.3865	-2.04972	0.841715	-2.43517	0.014885	0.533537	16	19	6	47	7	4
Nitab4.5_0010639g0010	Down(870)	91.4609	-1.03143	0.423627	-2.43476	0.0149018	0.533638	80	75	36	60	109	64
Nitab4.5_0000469g0220	Down(870)	11.2225	-1.45454	0.597494	-2.43441	0.0149162	0.533654	21	9	9	2	5	7
Nitab4.5_0003393g0080	Down(870)	3.23367	-2.51813	1.03493	-2.43314	0.0149685	0.534088	1	3	1	0	3	1
Nitab4.5_0003680g0030	Up(729)	23.9194	3.45151	1.41879	2.43271	0.0149861	0.534088	8	8	2	30	19	19
Nitab4.5_0000132g0490	Up(729)	19.2611	1.33268	0.547912	2.43229	0.0150035	0.534088	16	14	21	47	45	42
Nitab4.5_0001286g0080	Up(729)	34.3885	2.15518	0.8868	2.43029	0.0150867	0.53435	15	16	16	38	11	24
Nitab4.5_0003709g0010	Up(729)	179.982	1.44854	0.596699	2.42759	0.0151993	0.536099	182	88	142	348	173	324
Nitab4.5_0002691g0020	Up(729)	191.922	2.08219	0.858396	2.42568	0.0152798	0.536099	52	92	97	97	83	133
Nitab4.5_0009909g0020	Up(729)	239.449	1.38633	0.571799	2.42451	0.0153291	0.536851	138	144	115	219	146	186
Nitab4.5_0000892g0150	Up(729)	62.4597	1.22998	0.507312	2.4245	0.0153293	0.536851	37	60	20	45	47	55
Nitab4.5_0000075g0040	Down(870)	14.221	-3.3623	1.38757	-2.42315	0.0153864	0.537861	0	2	1	1	0	3
Nitab4.5_0000008g0210	Up(729)	84.1025	2.59208	1.07032	2.42178	0.0154445	0.538575	69	45	46	165	119	151
Nitab4.5_0000852g0030	Down(870)	5.05298	-3.22859	1.33321	-2.42167	0.0154494	0.538575	4	3	15	11	19	0
Nitab4.5_0016274g0010	Down(870)	247.441	-1.53276	0.633078	-2.42112	0.0154727	0.538575	458	301	288	391	385	268
Nitab4.5_0003983g0040	Down(870)	3931.23	-1.05324	0.43504	-2.42101	0.0154774	0.538575	6364	6310	5484	6295	6419	3811
Nitab4.5_0001031g0260	Up(729)	12.1346	1.36323	0.563454	2.41941	0.0155455	0.538745	5	10	17	8	7	1
Nitab4.5_0004048g0010	Up(729)	64.5892	2.19865	0.909046	2.41864	0.0155787	0.538745	9	71	6	43	18	28
Nitab4.5_0004480g0070	Down(870)	3.10235	-5.1345	2.12347	-2.41797	0.0156072	0.538745	0	0	0	0	0	0
Nitab4.5_0004146g0060	Up(729)	1.12021	3.56513	1.47478	2.4174	0.0156317	NA	0	0	1	0	0	0
Nitab4.5_0007434g0020	Up(729)	30.2843	1.29169	0.534746	2.41551	0.0157131	0.539898	22	21	5	15	14	20
Nitab4.5_0001159g0050	Down(870)	13.4596	-1.24777	0.516784	-2.4145	0.0157569	0.540898	11	20	6	4	0	16
Nitab4.5_0004860g0010	Down(870)	296.207	-1.54639	0.640582	-2.41404	0.0157767	0.54109	445	479	372	231	251	149
Nitab4.5_0000525g0290	Up(729)	62.2844	2.69499	1.1168	2.41314	0.0158159	0.541945	9	18	18	157	22	47
Nitab4.5_0004261g0010	Up(729)	5.60392	2.472	1.02464	2.41256	0.0158409	0.542318	7	5	4	7	6	4
Nitab4.5_0008337g0080	Up(729)	41.7927	2.36986	0.982584	2.41186	0.0158713	0.542868	24	12	12	25	37	48
Nitab4.5_0007860g0010	Down(870)	2006.27	-1.58487	0.658033	-2.4085	0.0160182	0.546914	4572	2800	3396	4854	5728	3435
Nitab4.5_0001639g0020	Down(870)	31.0779	-1.4207	0.590255	-2.40692	0.0160875	0.548297	56	24	30	28	28	52
Nitab4.5_0001943g0010	Down(870)	88.7285	-1.06273	0.441776	-2.4056	0.016146	0.54931	109	115	83	75	87	63
Nitab4.5_0004889g0010	Down(870)	114.762	-1.40722	0.585234	-2.40454	0.0161929	0.549624	169	179	137	225	203	146
Nitab4.5_0000168g0080	Down(870)	89.2849	-1.14183	0.474881	-2.40445	0.0161969	0.549624	39	74	76	25	72	33
Nitab4.5_0000397g0290	Down(870)	8.51568	-1.50551	0.626269	-2.40394	0.0162193	0.549624	8	5	13	13	21	10
Nitab4.5_0004183g0010	Down(870)	3.06236	-3.12458	1.29985	-2.4038	0.0162255	0.549624	7	0	2	2	7	4
Nitab4.5_0010486g0010	Down(870)	701.748	-1.18739	0.494036	-2.40345	0.016241	0.549624	1134	851	715	425	437	238
Nitab4.5_0007465g0020	Down(870)	2.03322	-3.45332	1.43891	-2.39995	0.0163975	NA	0	2	0	0	3	0
Nitab4.5_0003315g0090	Down(870)	178.371	-1.07228	0.447126	-2.39815	0.0164781	0.555934	135	177	155	89	99	166
Nitab4.5_0000588g0050	Up(729)	600.63	1.32551	0.552842	2.39763	0.0165015	0.555934	180	309	362	483	669	391
Nitab4.5_0000227g0180	Up(729)	64.7301	1.79272	0.747711	2.39761	0.0165024	0.555934	11	27	14	5	3	16
Nitab4.5_0007336g0010	Down(870)	22.7322	-1.3383	0.558249	-2.39732	0.0165156	0.555934	25	29	13	25	12	19
Nitab4.5_0000482g0210	Up(729)	590.658	1.00521	0.419484	2.3963	0.0165616	0.556989	264	405	311	227	198	258
Nitab4.5_0010033g0120	Down(870)	1.19593	-3.76151	1.57002	-2.39583	0.0165828	NA	0	2	1	0	0	3
Nitab4.5_0014151g0010	Down(870)	1.19593	-3.76151	1.57002	-2.39583	0.0165828	NA	0	2	0	0	0	0
Nitab4.5_0009489g0010	Up(729)	184.207	2.07608	0.867038	2.39445	0.0166452	0.557517	192	79	159	261	119	214
Nitab4.5_0001400g0030	Up(729)	8.07312	3.06933	1.28191	2.39434	0.0166504	0.557517	9	9	16	99	10	7
Nitab4.5_0001432g0040	Down(870)	6.15176	-2.46059	1.02815	-2.39322	0.0167012	0.558728	4	6	11	5	15	2
Nitab4.5_0000532g0050	Down(870)	39.3126	-1.09183	0.456434	-2.3921	0.0167524	0.559458	46	36	61	42	84	37
Nitab4.5_0000108g0050	Down(870)	8199.09	-2.64631	1.10828	-2.38777	0.016951	0.563579	37991	18330	24624	29208	35009	19757
Nitab4.5_0000291g0030	Down(870)	11.5842	-1.19309	0.499713	-2.38754	0.0169614	0.563579	4	2	3	0	16	0
Nitab4.5_0000469g0200	Down(870)	9.69648	-1.49454	0.62599	-2.38748	0.0169644	0.563579	3	2	13	5	6	0
Nitab4.5_0001454g0030	Down(870)	1.21203	-3.77245	1.58011	-2.38746	0.016965	NA	0	0	0	0	0	0
Nitab4.5_0000771g0160	Down(870)	2.68937	-2.90795	1.21807	-2.38734	0.016971	NA	0	0	1	0	0	2
Nitab4.5_0010218g0020	Up(729)	50.9018	1.3544	0.567385	2.38709	0.0169822	0.563581	18	23	13	36	50	45
Nitab4.5_0002399g0080	Down(870)	2.58725	-3.81595	1.59878	-2.38678	0.0169965	NA	0	3	3	1	1	1
Nitab4.5_0001749g0010	Up(729)	112.662	1.38609	0.580799	2.38652	0.0170088	0.563581	105	92	107	196	83	133
Nitab4.5_0012096g0010	Down(870)	12.4737	-2.73417	1.14586	-2.38613	0.0170267	0.563684	0	1	1	0	1	0
Nitab4.5_0000605g0180	Down(870)	5.72027	-2.9862	1.25191	-2.38532	0.0170643	0.563747	2	7	5	0	1	4
Nitab4.5_0001004g0190	Down(870)	12.6099	-1.63434	0.685341	-2.38471	0.0170925	0.563747	10	11	7	2	1	4
Nitab4.5_0000112g0020	Down(870)	12.3108	-3.56249	1.49398	-2.38456	0.0170994	0.563747	1	1	0	2	4	2
Nitab4.5_0008490g0010	Up(729)	77.7949	1.38755	0.582011	2.38406	0.0171229	0.563747	10	29	18	11	12	16
Nitab4.5_0006796g0020	Up(729)	2.56256	3.69844	1.5517	2.38348	0.0171499	NA	2	0	0	0	0	0
Nitab4.5_0000287g0310	Up(729)	16.456	3.93832	1.6525	2.38324	0.0171609	0.563883	5	11	1	4	6	9
Nitab4.5_0000604g0070	Up(729)	108.052	3.83794	1.61046	2.38314	0.0171658	0.563883	5	10	17	23	7	54
Nitab4.5_0003391g0050	Up(729)	21.2267	1.3539	0.568355	2.38214	0.0172125	0.564931	18	18	23	9	13	2
Nitab4.5_0026409g0010	Up(729)	166.271	1.21752	0.511254	2.38143	0.0172455	0.565324	104	122	85	118	103	165
Nitab4.5_0012489g0020	Down(870)	4495.92	-3.46736	1.4563	-2.38093	0.0172689	0.565324	15423	7019	12615	21628	35598	9505
Nitab4.5_0001036g0010	Down(870)	3.24978	-2.52279	1.05983	-2.38037	0.0172952	0.565698	1	3	0	6	3	5
Nitab4.5_0005458g0010	Up(729)	33.5367	1.03585	0.435248	2.3799	0.0173174	0.565824	41	25	25	14	12	11
Nitab4.5_0007274g0010	Down(870)	1308.15	-1.23075	0.517195	-2.37966	0.0173287	0.565824	2180	2578	1967	1421	1774	882
Nitab4.5_0000544g0050	Down(870)	13.808	-2.13638	0.89948	-2.37512	0.0175431	0.570382	14	17	19	13	19	15
Nitab4.5_0000123g0200	Down(870)	1.02877	-3.54168	1.49154	-2.37451	0.0175721	NA	0	0	0	0	0	0
Nitab4.5_0000683g0100	Down(870)	1.02877	-3.54168	1.49154	-2.37451	0.0175721	NA	0	2	7	3	1	0
Nitab4.5_0001820g0070	Down(870)	5.91985	-2.11851	0.89225	-2.37435	0.0175801	0.570497	1	2	4	0	0	1
Nitab4.5_0000008g0860	Up(729)	38.0192	2.04717	0.862429	2.37372	0.0176097	0.570497	6	8	20	21	13	56
Nitab4.5_0000170g0180	Down(870)	215.511	-1.85459	0.781456	-2.37324	0.0176327	0.570497	450	370	369	227	366	158
Nitab4.5_0000883g0030	Down(870)	67.9127	-1.18687	0.500164	-2.37296	0.0176462	0.570497	67	79	41	31	40	29
Nitab4.5_0000057g0150	Up(729)	9.89355	2.09996	0.884961	2.37294	0.017647	0.570497	10	9	5	13	9	5
Nitab4.5_0003746g0020	Up(729)	14.8575	7.29511	3.07507	2.37234	0.0176759	0.570497	1	1	0	28	0	0
Nitab4.5_0003318g0150	Down(870)	13.9623	-1.15615	0.487526	-2.37147	0.0177175	0.570497	25	16	11	28	16	36
Nitab4.5_0000650g0240	Down(870)	8.09126	-2.16909	0.914727	-2.3713	0.0177257	0.570497	12	6	3	16	23	5
Nitab4.5_0009611g0030	Down(870)	2.20467	-3.5746	1.50768	-2.37094	0.0177431	NA	4	1	11	2	1	8
Nitab4.5_0001998g0010	Up(729)	11.6851	3.63563	1.5335	2.3708	0.0177495	0.570497	3	0	0	5	37	0
Nitab4.5_0004417g0060	Down(870)	7.97864	-1.83402	0.773721	-2.37039	0.0177693	0.570497	7	5	8	3	15	3
Nitab4.5_0000980g0350	Down(870)	2136.66	-1.05188	0.443794	-2.3702	0.0177784	0.570497	1455	1118	2099	3200	1025	2927
Nitab4.5_0003779g0140	Down(870)	265.721	-1.2886	0.544016	-2.36868	0.0178518	0.570497	309	259	220	229	242	297
Nitab4.5_0000014g0170	Up(729)	4.73567	3.0416	1.28465	2.36764	0.0179018	0.570497	5	2	0	4	3	3
Nitab4.5_0002540g0090	Up(729)	3.00703	2.98535	1.26093	2.36757	0.0179052	0.570497	4	3	3	1	2	22
Nitab4.5_0005504g0030	Down(870)	25.7587	-1.65454	0.698856	-2.36749	0.0179092	0.570497	6	5	21	7	7	10
Nitab4.5_0000512g0080	Up(729)	28.2695	1.49273	0.630802	2.36641	0.0179617	0.570853	16	41	37	15	28	5
Nitab4.5_0003125g0030	Up(729)	1.65911	4.12089	1.74154	2.36623	0.0179702	NA	1	2	0	0	0	0
Nitab4.5_0000368g0080	Up(729)	417.872	1.86988	0.790903	2.36423	0.0180675	0.573738	477	329	379	404	359	287
Nitab4.5_0008792g0010	Down(870)	135.343	-1.70136	0.719721	-2.36392	0.0180829	0.573748	107	67	105	23	31	30
Nitab4.5_0000351g0220	Up(729)	12.9759	1.67091	0.707294	2.36241	0.0181568	0.574174	5	21	6	21	9	6
Nitab4.5_0001937g0030	Up(729)	29.0451	2.41377	1.02177	2.36234	0.0181601	0.574174	19	10	14	54	22	52
Nitab4.5_0002531g0070	Up(729)	7.08863	1.84116	0.779559	2.3618	0.0181867	0.574174	8	5	3	6	2	3
Nitab4.5_0011877g0020	Up(729)	6.08228	2.02286	0.856753	2.36108	0.0182219	0.574812	1	1	1	4	1	3
Nitab4.5_0003589g0020	Up(729)	4.48738	2.09476	0.887517	2.36025	0.0182625	0.575615	9	1	1	11	17	28
Nitab4.5_0001921g0030	Down(870)	10.5776	-2.46856	1.04663	-2.35858	0.0183452	0.576792	0	2	0	5	12	2
Nitab4.5_0006605g0010	Down(870)	1.87308	-3.31183	1.40429	-2.35836	0.0183559	NA	0	0	1	5	0	0
Nitab4.5_0013418g0020	Down(870)	1.87139	-3.31601	1.40737	-2.35618	0.0184638	NA	0	1	2	1	1	1
Nitab4.5_0000123g0270	Down(870)	16.5243	-1.51892	0.644674	-2.3561	0.018468	0.578745	23	14	12	7	6	9
Nitab4.5_0018289g0010	Down(870)	3810.39	-1.4619	0.621217	-2.35328	0.0186085	0.581238	4757	7423	3507	3576	3970	5912
Nitab4.5_0001770g0080	Down(870)	3.73297	-2.27027	0.964882	-2.3529	0.0186277	0.58136	10	3	6	8	13	10
Nitab4.5_0008966g0010	Down(870)	342.238	-1.17575	0.499842	-2.35224	0.0186608	0.581425	282	245	322	204	339	194
Nitab4.5_0000131g0250	Up(729)	182.296	1.54721	0.657879	2.35181	0.0186824	0.581425	111	121	128	161	205	110
Nitab4.5_0000079g0280	Down(870)	71.2982	-1.02774	0.437031	-2.35164	0.0186907	0.581425	32	61	35	13	10	41
Nitab4.5_0007628g0040	Down(870)	2285.1	-1.36084	0.579043	-2.35015	0.018766	0.581773	3319	3074	3254	3816	5374	2835
Nitab4.5_0008945g0010	Down(870)	4.9845	-2.78725	1.18635	-2.34943	0.0188024	0.581773	0	3	0	0	0	0
Nitab4.5_0004614g0010	Down(870)	2986.18	-1.10009	0.468349	-2.34887	0.0188305	0.581976	4105	3949	4561	2339	2950	3336
Nitab4.5_0005994g0040	Down(870)	27.7372	-1.13677	0.484392	-2.34679	0.018936	0.584762	13	20	24	12	21	23
Nitab4.5_0001875g0120	Down(870)	8.99846	-6.67118	2.84471	-2.34512	0.0190211	0.586439	0	0	0	0	0	0
Nitab4.5_0001184g0040	Down(870)	440.905	-1.61129	0.688045	-2.34184	0.0191891	0.586688	583	531	503	319	1422	339
Nitab4.5_0009542g0010	Up(729)	116.459	1.50178	0.641328	2.34167	0.0191977	0.586688	91	69	75	158	104	144
Nitab4.5_0005732g0010	Down(870)	12.6432	-1.66828	0.712454	-2.3416	0.0192013	0.586688	10	20	25	0	3	5
Nitab4.5_0000463g0020	Down(870)	320.958	-1.81413	0.774839	-2.3413	0.0192166	0.586688	528	667	183	236	289	95
Nitab4.5_0006398g0030	Up(729)	115.33	1.9496	0.832781	2.34107	0.0192285	0.586688	105	61	61	26	33	36
Nitab4.5_0000795g0070	Up(729)	32.1965	1.07396	0.458769	2.34096	0.019234	0.586688	26	54	24	14	13	9
Nitab4.5_0000368g0360	Down(870)	28.4852	-1.29244	0.552381	-2.33976	0.0192959	0.586688	22	24	39	10	17	21
Nitab4.5_0003324g0100	Up(729)	17.8136	3.43985	1.47108	2.33832	0.0193706	0.586688	1	11	5	47	0	21
Nitab4.5_0000035g0220	Up(729)	15.7283	1.56807	0.670687	2.338	0.0193872	0.586688	13	23	10	29	22	13
Nitab4.5_0005918g0060	Up(729)	22.8987	1.33884	0.572737	2.33761	0.0194076	0.586688	26	22	25	44	27	27
Nitab4.5_0000043g0310	Up(729)	351.713	2.67313	1.14366	2.33735	0.0194212	0.586688	105	101	56	292	242	143
Nitab4.5_0005816g0040	Up(729)	12.7321	4.13682	1.7702	2.33692	0.0194432	0.586688	0	0	1	13	7	0
Nitab4.5_0005076g0020	Down(870)	14.2673	-1.35228	0.578758	-2.33653	0.0194637	0.586688	11	25	17	13	16	8
Nitab4.5_0003657g0020	Up(729)	117.267	1.37144	0.587318	2.33508	0.0195392	0.587314	82	55	73	168	69	139
Nitab4.5_0000733g0170	Down(870)	248.216	-1.12509	0.481873	-2.33482	0.019553	0.587314	340	342	222	279	247	339
Nitab4.5_0001485g0210	Down(870)	196.724	-2.30465	0.987306	-2.33428	0.0195811	0.587314	32	119	71	40	43	17
Nitab4.5_0004433g0030	Up(729)	6.41609	1.6692	0.715635	2.33247	0.0196758	0.587608	2	4	4	7	7	12
Nitab4.5_0003361g0010	Up(729)	3.97609	2.2734	0.97479	2.33219	0.0196907	0.587608	4	1	1	0	1	3
Nitab4.5_0002415g0010	Down(870)	154.818	-1.01038	0.433287	-2.33189	0.0197066	0.587623	121	66	138	142	166	198
Nitab4.5_0002764g0010	Up(729)	745.873	1.46573	0.628883	2.33069	0.01977	0.589052	874	225	630	853	461	792
Nitab4.5_0001591g0110	Up(729)	1.1241	3.56753	1.53261	2.32775	0.0199254	NA	0	0	1	5	5	1
Nitab4.5_0002848g0060	Down(870)	64.3579	-1.71405	0.736759	-2.32647	0.0199933	0.592835	39	13	30	66	27	36
Nitab4.5_0000315g0190	Down(870)	374.432	-1.21444	0.522095	-2.3261	0.0200134	0.592835	327	222	248	228	213	173
Nitab4.5_0008835g0040	Up(729)	4.17412	3.47668	1.49554	2.3247	0.020088	0.593888	5	9	8	10	8	2
Nitab4.5_0003001g0040	Up(729)	1.28766	3.76397	1.62016	2.32321	0.0201681	NA	0	0	0	3	0	2
Nitab4.5_0000328g0110	Down(870)	38.5767	-1.04243	0.448739	-2.32302	0.0201782	0.596093	27	45	31	17	55	37
Nitab4.5_0000090g0240	Down(870)	593.469	-1.57757	0.679349	-2.32218	0.020223	0.596493	954	1177	853	417	675	486
Nitab4.5_0005359g0050	Down(870)	19.3389	-1.0038	0.432396	-2.32149	0.0202605	0.597138	18	22	22	9	17	8
Nitab4.5_0004050g0040	Down(870)	4.71874	-2.72309	1.17361	-2.32026	0.0203266	0.59735	2	0	4	1	2	0
Nitab4.5_0006706g0020	Down(870)	66.4834	-1.29788	0.559456	-2.3199	0.0203461	0.59735	199	100	158	110	105	121
Nitab4.5_0000566g0080	Up(729)	5.80109	3.35251	1.44539	2.31945	0.0203704	0.597606	9	4	5	17	3	17
Nitab4.5_0002796g0030	Up(729)	15.0466	2.54095	1.0969	2.31648	0.0205319	0.599493	0	7	2	9	5	22
Nitab4.5_0008389g0050	Up(729)	6.02842	1.76326	0.761536	2.3154	0.0205913	0.599931	4	7	9	17	8	8
Nitab4.5_0000848g0040	Down(870)	8.12997	-1.52198	0.657946	-2.31324	0.0207097	0.602565	9	5	7	6	9	11
Nitab4.5_0000108g0330	Down(870)	3.08916	-3.1258	1.35131	-2.31317	0.0207133	0.602565	0	3	1	1	4	0
Nitab4.5_0014089g0010	Up(729)	884.217	1.2917	0.558991	2.31077	0.0208455	0.605723	328	1168	538	198	300	114
Nitab4.5_0000278g0050	Up(729)	1.31641	3.78495	1.63897	2.30935	0.0209244	NA	2	1	0	1	0	1
Nitab4.5_0007352g0010	Up(729)	1.31641	3.78495	1.63897	2.30935	0.0209244	NA	1	2	0	1	2	0
Nitab4.5_0001127g0140	Down(870)	32.5487	-1.46359	0.634507	-2.30665	0.0210743	0.608687	11	23	24	8	7	9
Nitab4.5_0001989g0010	Up(729)	19.4121	2.37216	1.02846	2.30653	0.021081	0.608687	4	0	2	38	29	57
Nitab4.5_0007524g0010	Up(729)	1.32495	3.79168	1.6444	2.30582	0.0211207	NA	0	0	2	4	1	8
Nitab4.5_0005551g0040	Down(870)	5.02779	-1.81608	0.787643	-2.30572	0.0211265	0.608687	2	3	4	7	5	6
Nitab4.5_0007994g0010	Down(870)	11.1317	-5.07352	2.20066	-2.30545	0.0211412	0.608687	22	4	15	41	32	9
Nitab4.5_0009739g0040	Down(870)	7.76933	-1.79092	0.777013	-2.30488	0.0211734	0.608687	1	3	12	5	8	8
Nitab4.5_0000623g0080	Up(729)	76.9959	2.13391	0.925987	2.30447	0.0211962	0.608687	24	32	23	60	25	48
Nitab4.5_0000706g0050	Down(870)	10.6401	-2.69725	1.17058	-2.30421	0.021211	0.608687	1	4	3	0	0	0
Nitab4.5_0002697g0070	Up(729)	127.827	1.35192	0.586937	2.30335	0.0212594	0.609617	83	52	112	242	115	115
Nitab4.5_0002679g0060	Up(729)	2210.48	1.04784	0.455219	2.30184	0.0213444	0.611595	1194	2157	1395	2076	1014	1302
Nitab4.5_0009445g0020	Down(870)	3.23684	-2.51121	1.09144	-2.30083	0.0214012	0.612303	2	3	1	5	0	2
Nitab4.5_0004682g0020	Up(729)	8.38585	3.11532	1.35532	2.29858	0.0215287	0.614386	3	0	0	35	4	8
Nitab4.5_0002662g0020	Up(729)	2.53457	3.68563	1.60359	2.29835	0.0215418	NA	2	0	0	0	0	0
Nitab4.5_0002158g0070	Up(729)	1166.91	1.22456	0.533337	2.29604	0.0216735	0.614797	1395	692	1108	3364	2087	2811
Nitab4.5_0009447g0010	Down(870)	19.3942	-2.19745	0.957455	-2.29509	0.0217278	0.614797	15	6	17	16	7	25
Nitab4.5_0015075g0010	Down(870)	1.02019	-3.53589	1.54186	-2.29327	0.0218324	NA	0	0	0	0	1	3
Nitab4.5_0002219g0010	Up(729)	3674.08	1.40407	0.612274	2.2932	0.0218364	0.616887	1387	1131	1717	2083	1625	1983
Nitab4.5_0008082g0020	Down(870)	5.44458	-2.57198	1.12211	-2.29208	0.0219008	0.618224	0	0	2	1	0	6
Nitab4.5_0005255g0020	Up(729)	13.558	3.19909	1.39702	2.28994	0.0220249	0.619458	9	1	7	417	23	39
Nitab4.5_0007223g0040	Down(870)	200.192	-1.78995	0.781809	-2.2895	0.0220503	0.619715	155	118	243	36	89	40
Nitab4.5_0002257g0100	Down(870)	2.70501	-2.90133	1.26833	-2.28752	0.0221655	NA	2	2	2	1	0	2
Nitab4.5_0003427g0010	Up(729)	38.2834	2.24563	0.981805	2.28725	0.0221813	0.622028	11	26	18	105	15	44
Nitab4.5_0000571g0090	Down(870)	1.03735	-3.54786	1.55187	-2.28618	0.0222439	NA	0	2	1	4	1	0
Nitab4.5_0000681g0020	Up(729)	734.538	1.87907	0.822126	2.28562	0.0222762	0.623767	155	220	272	267	188	128
Nitab4.5_0006008g0030	Up(729)	6.39178	1.88183	0.823836	2.28423	0.0223578	0.625134	3	5	2	1	2	1
Nitab4.5_0000540g0030	Up(729)	15.3226	1.14379	0.500971	2.28314	0.022422	0.625888	12	9	14	9	8	18
Nitab4.5_0004135g0030	Up(729)	20.3195	2.64878	1.16026	2.28291	0.0224358	0.625888	7	5	7	8	5	15
Nitab4.5_0015143g0010	Up(729)	1.0907	3.54436	1.55301	2.28225	0.0224745	NA	1	0	5	0	0	0
Nitab4.5_0000742g0230	Up(729)	2.87989	2.87887	1.26148	2.28214	0.0224809	0.626279	1	2	3	10	9	1
Nitab4.5_0003865g0110	Up(729)	3.72035	3.28708	1.44058	2.28178	0.022502	0.626411	5	3	4	5	5	11
Nitab4.5_0000250g0060	Down(870)	3.70709	-2.29129	1.00444	-2.28117	0.0225384	0.626535	0	0	3	1	4	2
Nitab4.5_0000677g0020	Up(729)	73.9535	1.43912	0.630875	2.28115	0.0225394	0.626535	68	57	57	83	74	76
Nitab4.5_0003700g0020	Down(870)	7.78537	-6.46225	2.83489	-2.27954	0.0226348	0.628389	0	1	0	0	0	0
Nitab4.5_0003715g0060	Up(729)	6.58313	6.11995	2.68481	2.27947	0.022639	0.628389	2	0	2	20	3	4
Nitab4.5_0003250g0020	Down(870)	2.53464	-2.79542	1.22671	-2.27879	0.0226797	NA	8	4	1	5	0	2
Nitab4.5_0006180g0020	Down(870)	2.08208	-3.46736	1.52165	-2.27869	0.0226854	NA	2	0	0	7	2	0
Nitab4.5_0003324g0120	Up(729)	23.6618	2.06463	0.906229	2.27827	0.0227105	0.628762	12	13	27	49	26	53
Nitab4.5_0011639g0020	Down(870)	22.8178	-1.52372	0.668808	-2.27826	0.0227113	0.628762	26	24	19	18	19	21
Nitab4.5_0011507g0010	Up(729)	431.555	2.26033	0.992244	2.278	0.0227264	0.628762	155	236	143	345	160	121
Nitab4.5_0000008g0320	Down(870)	710.085	-1.09221	0.479489	-2.27786	0.0227349	0.628762	1274	1215	837	718	1049	468
Nitab4.5_0001925g0200	Up(729)	84.095	1.67388	0.735235	2.27666	0.0228064	0.630282	26	28	31	64	26	120
Nitab4.5_0000068g0490	Up(729)	1.10313	3.55274	1.56082	2.2762	0.022834	NA	0	1	1	4	2	2
Nitab4.5_0003523g0010	Down(870)	13.7814	-1.36053	0.597906	-2.2755	0.0228762	0.630983	3	16	3	1	12	1
Nitab4.5_0000216g0140	Down(870)	3.58997	-2.71923	1.19527	-2.275	0.022906	0.630983	14	6	1	2	0	13
Nitab4.5_0005011g0020	Up(729)	151.676	1.07937	0.474526	2.27463	0.0229281	0.630983	166	86	111	209	52	97
Nitab4.5_0001601g0050	Up(729)	4.49761	5.57313	2.45018	2.27458	0.022931	0.630983	0	0	2	0	0	1
Nitab4.5_0007139g0010	Up(729)	1.10778	3.55665	1.56454	2.27329	0.0230087	NA	3	0	0	0	0	2
Nitab4.5_0002977g0050	Up(729)	19.8645	1.21563	0.535131	2.27165	0.0231078	0.634374	15	11	34	20	17	6
Nitab4.5_0000465g0010	Up(729)	27.5452	2.70799	1.19217	2.27148	0.0231179	0.634374	44	21	30	70	27	52
Nitab4.5_0000934g0050	Down(870)	114.814	-1.75236	0.772119	-2.26955	0.0232349	0.636049	50	84	42	46	77	70
Nitab4.5_0000635g0190	Down(870)	2.56891	-2.79824	1.23295	-2.26955	0.0232352	NA	1	4	0	0	1	0
Nitab4.5_0000123g0360	Down(870)	13.3581	-1.73099	0.76283	-2.26917	0.0232582	0.636049	3	7	5	8	17	4
Nitab4.5_0000874g0110	Up(729)	93.1654	1.50845	0.664872	2.26878	0.0232819	0.636049	36	58	61	78	28	15
Nitab4.5_0000280g0140	Up(729)	12.2303	1.92665	0.849339	2.26841	0.0233043	0.636206	11	30	7	16	23	11
Nitab4.5_0003061g0020	Down(870)	10.0958	-1.20629	0.531966	-2.2676	0.0233534	0.636784	2	18	9	7	4	7
Nitab4.5_0000362g0150	Up(729)	44.4687	1.22804	0.541592	2.26747	0.0233614	0.636784	98	38	46	79	32	98
Nitab4.5_0011192g0020	Down(870)	75.8073	-1.25689	0.554368	-2.26724	0.0233756	0.636784	25	17	32	81	21	40
Nitab4.5_0003629g0040	Down(870)	6.47054	-1.80678	0.797198	-2.26642	0.0234259	0.637701	5	4	9	1	4	5
Nitab4.5_0000387g0090	Up(729)	219.669	1.31473	0.580232	2.26587	0.0234595	0.637704	165	106	151	434	172	160
Nitab4.5_0000231g0310	Up(729)	90.0033	1.11597	0.492639	2.26529	0.0234947	0.638205	63	55	94	181	104	93
Nitab4.5_0000430g0050	Up(729)	5.51036	4.85691	2.1448	2.2645	0.0235431	0.639067	10	2	3	48	23	30
Nitab4.5_0001693g0100	Up(729)	22.3001	2.75756	1.22149	2.25754	0.0239741	0.643889	5	13	4	8	1	12
Nitab4.5_0001730g0010	Up(729)	2.47509	3.63476	1.61009	2.25748	0.0239779	NA	1	7	0	2	9	0
Nitab4.5_0006156g0020	Down(870)	22.6582	-1.33843	0.593093	-2.25669	0.0240274	0.644413	12	10	12	17	28	11
Nitab4.5_0003045g0040	Down(870)	43.0709	-1.58391	0.702061	-2.25609	0.0240651	0.644905	26	44	5	17	14	6
Nitab4.5_0000335g0160	Down(870)	5.15116	-2.44718	1.08488	-2.25572	0.0240884	0.644905	5	5	5	3	1	0
Nitab4.5_0003356g0040	Up(729)	7.98854	1.37129	0.60805	2.25522	0.0241195	0.64507	4	9	9	0	12	0
Nitab4.5_0000100g0030	Up(729)	243.258	1.00673	0.446463	2.2549	0.0241394	0.645149	267	299	330	256	367	67
Nitab4.5_0001198g0080	Down(870)	66.2107	-1.44334	0.64032	-2.2541	0.0241901	0.64526	33	49	49	45	41	38
Nitab4.5_0000278g0030	Down(870)	1114.78	-2.52604	1.12134	-2.25269	0.0242784	0.645735	3310	1515	1551	3620	2475	1400
Nitab4.5_0001942g0140	Up(729)	500.455	1.40353	0.623086	2.25255	0.0242874	0.645735	280	326	345	528	477	388
Nitab4.5_0000441g0220	Up(729)	22.0722	2.20049	0.977591	2.25093	0.0243901	0.647315	22	12	13	12	13	14
Nitab4.5_0003930g0030	Down(870)	706.016	-1.01675	0.451819	-2.25035	0.0244266	0.647382	628	797	1038	424	1191	302
Nitab4.5_0000562g0020	Up(729)	1332.23	1.91596	0.851642	2.24973	0.0244663	0.647674	1086	554	639	2590	1452	2077
Nitab4.5_0008513g0010	Up(729)	278.226	1.24884	0.555145	2.24958	0.0244754	0.647674	236	156	152	323	213	215
Nitab4.5_0000718g0120	Down(870)	5.10752	-2.42007	1.07615	-2.24883	0.0245235	0.647674	2	4	0	3	1	10
Nitab4.5_0000234g0050	Down(870)	20.2384	-1.66457	0.740387	-2.24825	0.0245604	0.647674	3	14	1	9	0	8
Nitab4.5_0005137g0030	Up(729)	16.7415	1.04156	0.463292	2.24817	0.0245653	0.647674	7	17	32	7	25	2
Nitab4.5_0002172g0020	Up(729)	8.30983	2.3431	1.04228	2.24804	0.0245735	0.647674	8	2	3	23	24	43
Nitab4.5_0002350g0050	Down(870)	46.0706	-1.60511	0.714325	-2.24703	0.0246383	0.648037	68	32	32	231	120	81
Nitab4.5_0005841g0020	Down(870)	21.3511	-1.42519	0.634464	-2.24629	0.0246854	0.64883	6	8	6	8	13	9
Nitab4.5_0000030g0390	Up(729)	19.8505	1.27363	0.567109	2.24582	0.0247154	0.649171	9	16	25	36	27	22
Nitab4.5_0000201g0290	Down(870)	2.67928	-2.89133	1.28802	-2.2448	0.0247813	NA	0	3	2	2	0	8
Nitab4.5_0000264g0170	Up(729)	21.3837	3.03456	1.3521	2.24434	0.0248107	0.649607	24	5	12	112	18	70
Nitab4.5_0000673g0030	Up(729)	589.917	2.08761	0.930321	2.24396	0.0248347	0.649607	124	439	234	151	37	137
Nitab4.5_0000200g0220	Down(870)	80.9685	-1.60381	0.715033	-2.24298	0.0248978	0.649607	67	176	68	46	87	95
Nitab4.5_0004575g0050	Up(729)	5.21053	2.02942	0.904804	2.24294	0.024901	0.649607	0	7	1	4	16	1
Nitab4.5_0001870g0010	Up(729)	29.6346	1.62736	0.725624	2.2427	0.0249159	0.649607	10	18	25	25	23	30
Nitab4.5_0006561g0060	Up(729)	39.5592	1.18818	0.529799	2.2427	0.0249162	0.649607	16	42	58	10	50	2
Nitab4.5_0001668g0120	Up(729)	16.2131	4.91333	2.19086	2.24265	0.0249194	0.649607	1	3	0	3	2	3
Nitab4.5_0008982g0050	Up(729)	28.6154	2.96713	1.3236	2.2417	0.0249806	0.649962	122	49	123	62	44	37
Nitab4.5_0002516g0040	Down(870)	3.06266	-2.43654	1.08694	-2.24165	0.0249841	0.649962	0	5	3	0	0	2
Nitab4.5_0000296g0030	Up(729)	10.3858	1.74524	0.778904	2.24064	0.0250497	0.65078	0	1	2	6	3	9
Nitab4.5_0002439g0070	Up(729)	748.478	1.59992	0.714255	2.23998	0.0250922	0.650999	316	752	422	729	336	463
Nitab4.5_0000057g0280	Up(729)	125.182	3.07874	1.37479	2.23942	0.0251283	0.651444	27	16	37	137	47	251
Nitab4.5_0009681g0030	Up(729)	32.5462	1.00441	0.448741	2.23829	0.025202	0.651578	36	41	26	52	56	24
Nitab4.5_0001056g0020	Up(729)	9.48819	3.70537	1.65586	2.23774	0.0252382	0.651683	0	2	1	5	1	0
Nitab4.5_0001550g0060	Up(729)	15.4351	1.30027	0.581525	2.23596	0.0253544	0.653355	19	19	16	13	18	16
Nitab4.5_0008409g0010	Down(870)	87.1534	-1.33601	0.597999	-2.23413	0.0254744	0.653962	31	40	53	50	71	37
Nitab4.5_0003291g0010	Up(729)	8.76937	3.96586	1.77516	2.23408	0.0254779	0.653962	1	2	1	33	3	16
Nitab4.5_0003854g0010	Down(870)	2.74904	-3.91129	1.75077	-2.23404	0.0254807	NA	0	0	0	0	0	0
Nitab4.5_0003731g0030	Down(870)	4.20483	-2.09957	0.93984	-2.23396	0.0254855	0.653962	2	0	6	12	1	2
Nitab4.5_0007257g0040	Up(729)	1664.84	1.59946	0.716135	2.23346	0.0255186	0.653962	694	1599	781	803	535	560
Nitab4.5_0003374g0070	Down(870)	3.6822	-5.38084	2.40954	-2.23314	0.0255398	0.653962	4	3	4	5	0	0
Nitab4.5_0006947g0020	Up(729)	11.3474	1.20142	0.538022	2.23303	0.0255469	0.653962	13	6	9	9	4	13
Nitab4.5_0003129g0020	Down(870)	81.7022	-1.03072	0.461602	-2.23291	0.0255547	0.653962	33	45	60	21	41	25
Nitab4.5_0007534g0030	Down(870)	1.70748	-3.171	1.42051	-2.23229	0.0255959	NA	0	0	0	0	0	0
Nitab4.5_0000925g0020	Up(729)	7.54274	1.5919	0.713136	2.23225	0.0255986	0.653962	6	2	12	8	11	1
Nitab4.5_0010344g0010	Down(870)	7.77124	-2.33952	1.04841	-2.23149	0.0256485	0.654413	19	14	7	4	6	3
Nitab4.5_0001393g0180	Down(870)	11.5146	-1.58702	0.711212	-2.23143	0.0256528	0.654413	8	11	5	4	8	6
Nitab4.5_0000601g0080	Up(729)	303.031	2.02478	0.907707	2.23065	0.0257043	0.655281	152	261	94	394	174	155
Nitab4.5_0002089g0040	Down(870)	1.86772	-3.30811	1.48336	-2.23014	0.0257381	NA	0	1	0	0	0	0
Nitab4.5_0001428g0010	Down(870)	64.3298	-1.93569	0.868057	-2.22991	0.0257533	0.655281	17	21	42	9	6	6
Nitab4.5_0000423g0060	Up(729)	70.7955	2.47224	1.1089	2.22944	0.0257845	0.655281	29	51	6	104	108	79
Nitab4.5_0005382g0020	Up(729)	5.02589	5.73145	2.5709	2.22936	0.02579	0.655281	0	0	0	1	0	0
Nitab4.5_0001841g0120	Up(729)	29.9298	3.22947	1.44896	2.22883	0.0258255	0.655312	3	10	1	7	10	2
Nitab4.5_0000603g0090	Up(729)	173.111	1.04141	0.467497	2.22763	0.0259055	0.656433	174	126	159	158	89	379
Nitab4.5_0006004g0020	Up(729)	6223.66	2.20293	0.989051	2.22731	0.0259263	0.656433	1833	3379	1637	4525	2265	1832
Nitab4.5_0000080g0030	Down(870)	10.1156	-1.32413	0.594544	-2.22713	0.0259386	0.656433	5	8	7	5	11	13
Nitab4.5_0000250g0190	Up(729)	102.798	1.20221	0.539974	2.22641	0.0259864	0.657016	151	109	75	169	89	155
Nitab4.5_0002262g0130	Down(870)	19.265	-2.4714	1.11011	-2.22627	0.025996	0.657016	23	20	49	34	74	24
Nitab4.5_0008745g0010	Down(870)	658.877	-1.48026	0.665251	-2.22512	0.0260734	0.658098	1560	1312	854	2309	2090	2110
Nitab4.5_0006852g0080	Down(870)	28.3566	-1.38093	0.620749	-2.22462	0.0261067	0.658418	32	37	44	21	40	29
Nitab4.5_0010940g0010	Down(870)	1.87676	-3.31867	1.49203	-2.22426	0.0261309	NA	1	1	0	4	0	0
Nitab4.5_0001552g0120	Up(729)	183.38	2.33763	1.05136	2.22344	0.0261864	0.658418	121	10	63	432	203	589
Nitab4.5_0004150g0030	Down(870)	385.82	-1.12305	0.505264	-2.22269	0.0262365	0.658418	344	293	337	204	295	137
Nitab4.5_0006018g0010	Up(729)	5.91672	4.95902	2.23262	2.22117	0.0263397	0.658583	4	0	0	4	0	2
Nitab4.5_0000624g0060	Up(729)	33.3881	2.79146	1.25767	2.21954	0.0264498	0.658583	16	12	3	35	13	13
Nitab4.5_0023911g0010	Down(870)	5.40822	-1.6984	0.765668	-2.2182	0.0265414	0.658583	5	6	1	10	6	4
Nitab4.5_0009853g0040	Down(870)	8.06071	-1.54789	0.698013	-2.21757	0.0265841	0.658583	2	23	3	1	7	8
Nitab4.5_0000500g0100	Down(870)	2788.28	-1.30718	0.589475	-2.21753	0.0265871	0.658583	4289	4170	4136	3411	4384	2502
Nitab4.5_0000008g0010	Up(729)	578.916	2.00834	0.905853	2.21707	0.0266185	0.658583	81	119	112	477	136	144
Nitab4.5_0001072g0040	Down(870)	80.437	-1.18876	0.53631	-2.21654	0.0266542	0.658583	110	86	86	105	64	84
Nitab4.5_0001591g0210	Up(729)	172.671	1.26341	0.570074	2.21621	0.0266769	0.658583	119	82	110	37	90	47
Nitab4.5_0000568g0150	Up(729)	2.02362	3.35051	1.51215	2.21573	0.0267101	NA	2	3	1	10	3	5
Nitab4.5_0014015g0010	Up(729)	1052.76	2.872	1.29622	2.21567	0.0267142	0.658583	1045	237	526	9730	1699	1130
Nitab4.5_0000737g0120	Down(870)	1338.82	-1.74421	0.787335	-2.21533	0.0267375	0.658729	1521	2677	1195	671	1200	1808
Nitab4.5_0011583g0030	Up(729)	1.77727	3.11958	1.40924	2.21366	0.0268523	NA	2	6	4	12	1	3
Nitab4.5_0000555g0080	Up(729)	37.0314	1.70066	0.768385	2.21329	0.0268776	0.660475	67	22	45	62	33	93
Nitab4.5_0000754g0260	Down(870)	2874.05	-1.23278	0.557302	-2.21204	0.0269638	0.662043	1761	2969	2464	382	1357	446
Nitab4.5_0008928g0030	Up(729)	1346.25	2.36864	1.07128	2.21104	0.027033	0.662333	640	402	364	1451	536	652
Nitab4.5_0011475g0010	Down(870)	557.315	-1.60444	0.725765	-2.21069	0.0270574	0.662333	1217	1122	960	968	1039	684
Nitab4.5_0001574g0010	Up(729)	22.0872	2.21807	1.00398	2.20927	0.0271555	0.663537	2	7	2	1	3	6
Nitab4.5_0003089g0010	Up(729)	626.652	1.9445	0.88023	2.20908	0.027169	0.663537	173	125	170	266	244	308
Nitab4.5_0000886g0110	Down(870)	4.5926	-2.27474	1.02976	-2.209	0.0271745	0.663537	0	1	0	0	1	0
Nitab4.5_0001454g0130	Up(729)	3.06647	2.32374	1.05195	2.20898	0.0271762	0.663537	0	1	1	0	4	0
Nitab4.5_0000926g0150	Up(729)	1058.77	1.15317	0.522353	2.20765	0.0272687	0.664863	470	507	456	525	610	818
Nitab4.5_0005558g0040	Down(870)	325.212	-1.12479	0.509557	-2.20739	0.0272868	0.664863	452	493	469	515	506	272
Nitab4.5_0015114g0020	Down(870)	25806.3	-2.17675	0.986203	-2.2072	0.0273002	0.664863	58131	55992	47022	21985	34214	13117
Nitab4.5_0001472g0080	Up(729)	7.31942	5.27615	2.3916	2.20612	0.0273758	0.666279	0	0	1	50	1	7
Nitab4.5_0000957g0190	Down(870)	12.2248	-1.98079	0.89929	-2.20262	0.0276218	0.668737	12	14	9	12	12	15
Nitab4.5_0004926g0010	Up(729)	6.42032	1.88633	0.856452	2.20249	0.0276304	0.668737	4	13	4	7	1	0
Nitab4.5_0003816g0090	Down(870)	31.414	-1.35383	0.614685	-2.20247	0.0276319	0.668737	28	17	16	44	48	73
Nitab4.5_0000118g0110	Up(729)	3.61391	2.60043	1.18129	2.20135	0.0277113	0.668737	7	3	2	6	2	12
Nitab4.5_0000044g0080	Down(870)	59.1108	-1.54971	0.703995	-2.20131	0.0277138	0.668737	240	60	89	184	252	241
Nitab4.5_0006232g0090	Up(729)	327.147	1.18526	0.538526	2.20094	0.0277406	0.668737	176	251	178	367	161	350
Nitab4.5_0000427g0010	Up(729)	5.90399	4.01069	1.82318	2.19983	0.0278188	0.668737	10	4	10	1	7	6
Nitab4.5_0009421g0020	Up(729)	66.2411	1.24325	0.565189	2.19971	0.0278275	0.668737	26	46	27	23	44	37
Nitab4.5_0002245g0030	Down(870)	2.50289	-2.79617	1.27145	-2.19921	0.0278633	NA	0	2	2	0	0	0
Nitab4.5_0006276g0010	Down(870)	326.841	-2.36596	1.07595	-2.19894	0.0278819	0.66881	46	117	89	143	68	24
Nitab4.5_0010209g0010	Up(729)	4.51414	2.93815	1.3367	2.19806	0.0279452	0.669075	4	4	5	8	2	9
Nitab4.5_0006353g0050	Up(729)	6.98839	1.43162	0.651406	2.19773	0.027968	0.669162	7	3	3	9	8	3
Nitab4.5_0003105g0020	Up(729)	17.6103	1.36466	0.62131	2.19643	0.0280613	0.670133	14	11	13	12	20	6
Nitab4.5_0012533g0010	Up(729)	39.25	1.2538	0.570967	2.19592	0.0280976	0.670579	7	27	12	35	39	66
Nitab4.5_0000677g0040	Up(729)	2395.23	1.15538	0.526531	2.19433	0.0282115	0.671617	2099	1247	1338	4686	2449	4479
Nitab4.5_0001952g0080	Up(729)	253.107	1.41953	0.647044	2.19387	0.0282447	0.671987	121	160	123	196	123	154
Nitab4.5_0001725g0190	Down(870)	570.194	-1.32119	0.602432	-2.19309	0.0283011	0.67291	280	552	349	77	233	225
Nitab4.5_0000805g0090	Down(870)	121.896	-1.76884	0.806712	-2.19265	0.0283326	0.673238	40	145	107	9	49	13
Nitab4.5_0002138g0110	Down(870)	3.10142	-2.4177	1.10303	-2.19188	0.028388	0.673872	0	0	1	2	0	6
Nitab4.5_0000162g0010	Down(870)	12.4256	-1.24253	0.56709	-2.19107	0.0284468	0.673872	8	4	8	5	9	10
Nitab4.5_0011805g0010	Up(729)	53.8471	1.52183	0.694564	2.19106	0.0284476	0.673872	44	22	44	84	38	57
Nitab4.5_0009528g0030	Up(729)	10.0676	6.73339	3.07454	2.19005	0.0285206	0.67408	0	0	0	1	0	0
Nitab4.5_0003410g0080	Down(870)	44.2754	-1.12582	0.514064	-2.19004	0.0285212	0.67408	20	54	33	9	14	7
Nitab4.5_0018866g0010	Up(729)	313.32	2.12234	0.969123	2.18995	0.0285276	0.67408	142	164	113	195	191	82
Nitab4.5_0002910g0010	Up(729)	1302.01	1.44879	0.661635	2.18972	0.0285447	0.67408	466	1192	613	641	430	400
Nitab4.5_0000262g0190	Up(729)	1.77334	3.12238	1.42692	2.18819	0.0286556	NA	2	0	2	3	5	0
Nitab4.5_0000754g0180	Up(729)	8.61943	1.66076	0.759394	2.18696	0.0287454	0.677142	5	1	1	1	1	3
Nitab4.5_0000509g0040	Up(729)	2.16338	3.41635	1.56244	2.18655	0.0287753	NA	3	0	2	4	4	6
Nitab4.5_0009633g0040	Up(729)	20.7241	1.38111	0.631799	2.18599	0.0288165	0.678397	22	20	29	12	12	6
Nitab4.5_0009973g0020	Down(870)	1289.73	-1.47732	0.676003	-2.18537	0.0288615	0.678433	2236	1893	1537	2172	1976	1833
Nitab4.5_0005466g0010	Down(870)	4.34012	-5.61885	2.5712	-2.1853	0.028867	0.678433	0	0	0	0	0	0
Nitab4.5_0005577g0010	Down(870)	1102.48	-1.35297	0.61916	-2.18516	0.0288768	0.678433	1216	2521	2100	428	778	111
Nitab4.5_0007342g0040	Down(870)	6.22197	-3.63848	1.66521	-2.185	0.0288892	0.678433	3	5	2	1	3	0
Nitab4.5_0002862g0020	Up(729)	1.78966	3.1297	1.43237	2.18498	0.0288901	NA	3	0	0	0	0	0
Nitab4.5_0004485g0020	Up(729)	1.85143	4.28084	1.95964	2.1845	0.0289256	NA	4	2	3	0	0	4
Nitab4.5_0000845g0210	Up(729)	43.7086	2.0045	0.917964	2.18364	0.028989	0.678888	22	24	36	22	54	7
Nitab4.5_0000143g0140	Down(870)	303.187	-1.07237	0.491118	-2.18352	0.0289975	0.678888	450	283	329	374	321	250
Nitab4.5_0007706g0010	Up(729)	13.6149	1.13561	0.520236	2.18288	0.0290449	0.67922	7	10	5	9	9	22
Nitab4.5_0009901g0020	Up(729)	88.1595	1.87653	0.859671	2.18284	0.0290474	0.67922	69	27	43	195	96	240
Nitab4.5_0001099g0090	Up(729)	5.62927	1.87858	0.86123	2.18128	0.029163	0.679992	4	10	12	9	7	9
Nitab4.5_0002902g0020	Down(870)	2533.29	-1.53933	0.705792	-2.18099	0.0291839	0.679992	1384	2867	2208	933	1162	447
Nitab4.5_0006835g0020	Down(870)	10.5059	-1.21475	0.557064	-2.18063	0.029211	0.679992	15	7	8	16	7	4
Nitab4.5_0019070g0010	Up(729)	336.259	1.27094	0.583121	2.17956	0.0292904	0.680173	264	310	259	538	350	136
Nitab4.5_0012532g0010	Up(729)	5.19129	2.34769	1.07722	2.1794	0.0293022	0.680173	38	5	50	202	15	18
Nitab4.5_0008336g0010	Up(729)	29.5622	1.30608	0.599603	2.17824	0.029388	0.681291	30	32	40	33	53	38
Nitab4.5_0000807g0110	Down(870)	191.706	-1.59138	0.730657	-2.17801	0.0294057	0.681291	406	338	261	293	322	160
Nitab4.5_0006979g0010	Down(870)	151.691	-1.03206	0.473901	-2.17779	0.0294217	0.681291	157	162	124	232	306	247
Nitab4.5_0000321g0140	Down(870)	17.4659	-1.16088	0.533291	-2.17682	0.0294939	0.681403	13	13	16	16	4	4
Nitab4.5_0004910g0040	Up(729)	19.2932	1.20771	0.554813	2.17679	0.029496	0.681403	39	12	12	44	19	28
Nitab4.5_0010792g0010	Up(729)	4.93577	3.78003	1.73675	2.1765	0.0295182	0.681403	2	0	1	2	0	0
Nitab4.5_0005505g0020	Down(870)	4.18521	-1.76752	0.812329	-2.17587	0.0295653	0.681403	0	1	1	0	2	6
Nitab4.5_0001703g0020	Down(870)	24.654	-1.51578	0.696802	-2.17534	0.0296045	0.681403	37	13	19	16	14	27
Nitab4.5_0000957g0130	Up(729)	13.5753	2.95318	1.35825	2.17425	0.0296861	0.682441	5	5	2	3	1	3
Nitab4.5_0000570g0310	Down(870)	4.85234	-5.77996	2.66065	-2.17239	0.0298266	0.685256	0	0	0	0	2	0
Nitab4.5_0009165g0030	Down(870)	1626.39	-1.20678	0.555658	-2.1718	0.0298705	0.685852	3347	2504	2294	1512	1510	1349
Nitab4.5_0011255g0020	Down(870)	5.88216	-6.05777	2.79021	-2.17108	0.029925	0.686277	0	1	0	0	0	0
Nitab4.5_0004506g0080	Up(729)	106.028	1.09581	0.504985	2.16999	0.030008	0.686896	57	98	93	111	110	38
Nitab4.5_0002164g0020	Down(870)	18.0902	-2.35532	1.08551	-2.16978	0.0300238	0.686896	24	7	28	29	26	34
Nitab4.5_0001190g0060	Down(870)	61.9013	-1.1427	0.526911	-2.16868	0.0301069	0.687144	21	52	23	24	70	20
Nitab4.5_0001468g0140	Up(729)	0.940319	3.32864	1.5349	2.16863	0.0301106	NA	1	0	1	0	2	0
Nitab4.5_0001005g0080	Down(870)	4.60914	-1.91273	0.882844	-2.16656	0.0302688	0.689188	0	0	0	0	0	0
Nitab4.5_0000252g0170	Up(729)	0.948858	3.33481	1.54011	2.16531	0.0303638	NA	0	0	0	2	1	3
Nitab4.5_0000482g0220	Up(729)	0.948858	3.33481	1.54011	2.16531	0.0303638	NA	0	1	0	0	1	0
Nitab4.5_0004729g0010	Up(729)	0.948858	3.33481	1.54011	2.16531	0.0303638	NA	0	2	0	4	0	1
Nitab4.5_0000209g0230	Up(729)	43.4018	1.2599	0.581913	2.1651	0.0303798	0.689659	22	12	21	25	19	34
Nitab4.5_0001371g0100	Down(870)	87.9753	-1.23031	0.568511	-2.16408	0.0304579	0.691019	86	121	127	44	35	25
Nitab4.5_0000914g0210	Down(870)	16.3532	-1.04778	0.484436	-2.16288	0.0305505	0.691394	10	16	23	18	29	30
Nitab4.5_0000170g0020	Up(729)	1.89032	3.23832	1.49725	2.16284	0.0305533	NA	5	1	1	2	1	2
Nitab4.5_0000249g0470	Up(729)	9.05658	6.58059	3.04276	2.16271	0.0305639	0.691394	7	2	2	0	3	0
Nitab4.5_0003639g0030	Down(870)	10.6976	-2.22099	1.02724	-2.16209	0.0306113	0.691394	0	2	1	0	0	0
Nitab4.5_0008229g0010	Up(729)	1.93378	3.25382	1.50509	2.16188	0.0306275	NA	1	0	2	6	1	1
Nitab4.5_0004100g0070	Down(870)	8.15113	-2.923	1.35272	-2.16083	0.0307086	0.691394	6	9	9	4	7	9
Nitab4.5_0003062g0080	Up(729)	367.843	2.25179	1.0421	2.16081	0.0307101	0.691394	70	340	106	209	69	107
Nitab4.5_0004983g0020	Up(729)	310.039	1.28536	0.595111	2.15987	0.0307827	0.691566	99	165	143	205	105	113
Nitab4.5_0001410g0050	Down(870)	9.43965	-1.31019	0.606742	-2.15939	0.0308197	0.691819	6	10	5	9	3	4
Nitab4.5_0000673g0080	Down(870)	18.8758	-2.84552	1.3186	-2.15799	0.0309288	0.691919	13	8	25	0	2	0
Nitab4.5_0003779g0200	Down(870)	14.2204	-1.26965	0.588358	-2.15795	0.0309317	0.691919	2	53	4	2	1	5
Nitab4.5_0006199g0010	Up(729)	35.9079	1.10296	0.511125	2.15791	0.0309346	0.691919	25	62	52	20	49	3
Nitab4.5_0008803g0030	Down(870)	3679.97	-1.06547	0.493784	-2.15776	0.0309465	0.691919	5345	5320	5295	3252	4337	2378
Nitab4.5_0006995g0010	Down(870)	43.4384	-1.62923	0.755096	-2.15765	0.0309554	0.691919	61	66	41	3	58	25
Nitab4.5_0003779g0120	Down(870)	2.74296	-2.92012	1.35343	-2.15757	0.0309613	NA	2	0	1	0	2	0
Nitab4.5_0000382g0010	Down(870)	8.33139	-1.58719	0.735668	-2.15748	0.0309684	0.691919	3	3	11	4	11	14
Nitab4.5_0002813g0070	Up(729)	52.3707	1.04178	0.482871	2.15747	0.0309693	0.691919	43	35	47	86	31	58
Nitab4.5_0002783g0040	Up(729)	0.969828	3.3501	1.55291	2.1573	0.030982	NA	1	0	0	6	1	4
Nitab4.5_0006575g0010	Up(729)	0.973719	3.35254	1.555	2.15598	0.0310856	NA	0	1	0	0	2	0
Nitab4.5_0006991g0020	Down(870)	16.4162	-4.68072	2.17207	-2.15496	0.0311648	0.694395	4	13	1	0	0	0
Nitab4.5_0007185g0030	Down(870)	13.6375	-1.19319	0.553716	-2.15488	0.0311711	0.694395	24	50	25	38	42	30
Nitab4.5_0002345g0080	Down(870)	850.917	-1.55198	0.720742	-2.15331	0.0312941	0.694699	1947	804	1353	3352	2854	1570
Nitab4.5_0001170g0080	Down(870)	2.67863	-2.90659	1.35171	-2.1503	0.0315315	NA	0	4	2	1	3	3
Nitab4.5_0004707g0030	Up(729)	29.054	1.29754	0.603555	2.14984	0.031568	0.699559	18	14	18	36	25	27
Nitab4.5_0008061g0010	Up(729)	7.33334	2.12493	0.988914	2.14875	0.031654	0.700048	2	0	5	20	2	7
Nitab4.5_0006819g0020	Down(870)	30.3349	-4.61359	2.14722	-2.14863	0.0316635	0.700048	2	0	0	0	6	1
Nitab4.5_0000092g0310	Down(870)	17.0955	-1.51027	0.702992	-2.14834	0.0316865	0.700149	1	9	3	5	4	2
Nitab4.5_0000827g0040	Up(729)	1.95247	3.27074	1.52331	2.14712	0.0317836	NA	0	14	0	1	3	3
Nitab4.5_0004332g0030	Up(729)	85.2879	1.15785	0.539322	2.14687	0.0318037	0.70138	72	56	52	94	34	77
Nitab4.5_0001317g0110	Up(729)	2.8651	3.85768	1.79703	2.1467	0.0318174	0.70138	3	4	7	1	0	1
Nitab4.5_0002289g0070	Up(729)	221.282	2.0773	0.967679	2.14669	0.0318182	0.70138	50	53	75	311	146	287
Nitab4.5_0004553g0020	Down(870)	51.5262	-1.06226	0.495247	-2.1449	0.0319607	0.702306	24	45	23	18	16	29
Nitab4.5_0006367g0010	Up(729)	34.9626	1.02784	0.479275	2.14458	0.0319868	0.70231	51	27	38	53	23	36
Nitab4.5_0009824g0020	Down(870)	19.6177	-1.37776	0.642514	-2.14432	0.0320073	0.702355	7	6	10	7	20	8
Nitab4.5_0009901g0040	Down(870)	3.35997	-2.08489	0.972979	-2.14279	0.0321299	0.702827	2	1	3	1	2	3
Nitab4.5_0003748g0030	Up(729)	11.9318	1.61917	0.755673	2.14268	0.0321387	0.702827	11	7	5	16	3	12
Nitab4.5_0000137g0110	Down(870)	11.0135	-1.50534	0.702616	-2.14247	0.0321554	0.702827	5	14	8	2	6	9
Nitab4.5_0000010g0200	Down(870)	8.05492	-1.39206	0.649801	-2.14229	0.0321702	0.702827	6	1	8	5	8	11
Nitab4.5_0000343g0010	Up(729)	2.72097	2.78312	1.29934	2.14195	0.0321974	NA	7	7	3	7	1	0
Nitab4.5_0008207g0050	Down(870)	1.69886	-3.16329	1.47709	-2.14157	0.0322283	NA	0	4	0	2	2	2
Nitab4.5_0000363g0070	Up(729)	89.1222	2.22632	1.03977	2.14117	0.0322601	0.703364	38	59	32	74	52	50
Nitab4.5_0014018g0010	Down(870)	81.2743	-1.29306	0.604115	-2.14043	0.0323203	0.703364	48	67	87	51	66	59
Nitab4.5_0000556g0060	Up(729)	3.27662	2.41743	1.12976	2.13978	0.0323726	0.703579	4	2	3	2	2	5
Nitab4.5_0001668g0100	Up(729)	188.162	1.42524	0.666205	2.13934	0.0324083	0.703579	190	127	171	329	209	170
Nitab4.5_0009404g0020	Up(729)	360.33	2.06857	0.967058	2.13903	0.0324332	0.703579	225	185	164	287	151	256
Nitab4.5_0002660g0050	Down(870)	4.16222	-5.5585	2.59903	-2.13868	0.0324614	0.703579	0	0	0	0	0	0
Nitab4.5_0007348g0010	Up(729)	19.5953	2.39729	1.12158	2.13742	0.0325636	0.70443	10	8	10	11	14	15
Nitab4.5_0001101g0130	Down(870)	3.01076	-2.41737	1.13184	-2.13579	0.0326969	0.70512	0	1	1	1	0	0
Nitab4.5_0023464g0010	Down(870)	9.84513	-2.16424	1.01351	-2.13539	0.0327295	0.70512	4	8	7	16	8	11
Nitab4.5_0007393g0010	Up(729)	6.00803	1.74433	0.816873	2.13537	0.0327306	0.70512	2	2	5	1	0	1
Nitab4.5_0005371g0010	Down(870)	28.5425	-1.00914	0.472902	-2.13394	0.032848	0.706176	32	20	45	5	21	8
Nitab4.5_0000021g1000	Up(729)	23.3081	2.42948	1.13946	2.13213	0.0329959	0.708557	60	15	20	104	29	83
Nitab4.5_0001061g0060	Up(729)	6.62084	5.12766	2.40568	2.13148	0.0330494	0.708908	0	1	4	2	2	1
Nitab4.5_0003419g0030	Up(729)	9.54927	1.3159	0.617604	2.13065	0.0331178	0.709578	4	15	16	21	11	8
Nitab4.5_0006295g0050	Down(870)	1.00624	-3.52317	1.65374	-2.13043	0.0331358	NA	0	0	1	0	0	0
Nitab4.5_0000395g0050	Up(729)	6.8264	1.40006	0.657431	2.12958	0.0332059	0.709889	3	10	7	2	4	3
Nitab4.5_0004238g0030	Up(729)	3.29366	2.4334	1.14287	2.1292	0.033238	0.709889	1	5	4	0	0	3
Nitab4.5_0000116g0020	Down(870)	42.1646	-1.34633	0.632528	-2.12849	0.0332968	0.709943	9	14	28	15	8	8
Nitab4.5_0001036g0110	Up(729)	15.5373	1.75289	0.823542	2.12848	0.0332977	0.709943	13	20	15	10	16	8
Nitab4.5_0006179g0050	Up(729)	3.87653	1.8302	0.859953	2.12826	0.0333156	0.709943	0	4	0	1	1	0
Nitab4.5_0000987g0050	Up(729)	857.514	1.64779	0.774268	2.12819	0.033321	0.709943	1983	258	1511	3774	1134	1766
Nitab4.5_0003688g0110	Up(729)	19.9698	1.00828	0.473886	2.12769	0.0333625	0.710032	21	26	13	22	26	8
Nitab4.5_0000194g0120	Up(729)	14.5961	1.03952	0.48862	2.12746	0.0333822	0.710056	11	10	19	16	2	14
Nitab4.5_0008193g0010	Up(729)	1.50873	3.98265	1.87226	2.12718	0.033405	NA	0	1	0	1	1	5
Nitab4.5_0000112g0010	Down(870)	14.636	-3.76113	1.76829	-2.12699	0.0334206	0.710141	1	2	0	1	2	3
Nitab4.5_0000296g0010	Up(729)	642.698	1.59706	0.751038	2.12647	0.0334641	0.710141	263	390	230	529	283	470
Nitab4.5_0009466g0030	Up(729)	379.813	1.96836	0.925676	2.1264	0.0334701	0.710141	130	163	139	121	112	202
Nitab4.5_0005324g0030	Up(729)	7.17623	1.68337	0.791693	2.12629	0.0334793	0.710141	5	14	7	8	3	12
Nitab4.5_0001376g0030	Down(870)	4.80514	-5.76621	2.71322	-2.12523	0.0335676	0.710828	0	0	0	0	0	0
Nitab4.5_0004618g0010	Up(729)	4.65273	2.12337	0.99959	2.12424	0.0336502	0.711205	0	2	3	5	2	1
Nitab4.5_0000718g0110	Up(729)	14.7565	2.13922	1.0072	2.12392	0.0336768	0.711205	8	4	1	18	25	12
Nitab4.5_0001208g0090	Down(870)	376.114	-1.36004	0.640349	-2.1239	0.0336787	0.711205	354	345	291	1030	770	526
Nitab4.5_0001009g0020	Up(729)	64.919	1.351	0.636364	2.123	0.0337535	0.712108	40	68	23	32	47	23
Nitab4.5_0002543g0130	Up(729)	19.2223	3.36977	1.58782	2.12226	0.0338156	0.712108	5	7	8	40	10	47
Nitab4.5_0007310g0020	Up(729)	4.68426	3.01096	1.41898	2.12191	0.0338455	0.712108	15	4	4	11	6	151
Nitab4.5_0000023g0470	Up(729)	1.60589	2.96639	1.39801	2.12186	0.0338493	NA	1	1	1	1	4	1
Nitab4.5_0010062g0010	Down(870)	15.3625	-1.53689	0.724367	-2.1217	0.0338632	0.712108	8	9	2	12	7	8
Nitab4.5_0004880g0050	Down(870)	6.71578	-2.05444	0.968898	-2.12039	0.0339731	0.713472	10	5	5	2	1	3
Nitab4.5_0004300g0180	Up(729)	345.127	1.6246	0.766499	2.1195	0.034048	0.714379	63	186	90	313	91	237
Nitab4.5_0004874g0010	Down(870)	35.2534	-2.08301	0.982916	-2.11921	0.0340724	0.714379	0	12	6	9	310	5
Nitab4.5_0007567g0010	Down(870)	33.8011	-1.61864	0.763909	-2.11889	0.0340996	0.714466	49	31	50	56	86	127
Nitab4.5_0003819g0040	Down(870)	12.7741	-1.78132	0.840894	-2.11836	0.0341445	0.714466	44	20	27	41	19	63
Nitab4.5_0000287g0110	Up(729)	5.33229	2.73866	1.29293	2.11818	0.0341597	0.714466	3	1	0	6	1	0
Nitab4.5_0001257g0040	Down(870)	13.7051	-1.18559	0.559754	-2.11806	0.0341703	0.714466	12	3	4	6	8	8
Nitab4.5_0001041g0160	Down(870)	39.2048	-1.48858	0.70328	-2.11663	0.0342915	0.714865	20	27	14	11	19	5
Nitab4.5_0000672g0160	Up(729)	15.4654	2.83019	1.3372	2.1165	0.0343023	0.714865	1	3	5	7	12	3
Nitab4.5_0000180g0140	Up(729)	34.476	3.30198	1.56035	2.11618	0.0343295	0.714865	8	30	23	59	1	4
Nitab4.5_0000073g0310	Up(729)	7.26599	2.59914	1.22823	2.11617	0.0343302	0.714865	5	5	3	1	3	0
Nitab4.5_0006239g0040	Up(729)	31.3275	2.07771	0.982054	2.11568	0.0343723	0.714865	69	51	11	27	7	73
Nitab4.5_0000205g0190	Up(729)	5.076	2.70454	1.27843	2.11552	0.0343857	0.714865	2	0	0	3	4	5
Nitab4.5_0000519g0140	Down(870)	8.30232	-1.43045	0.676275	-2.11518	0.0344143	0.714865	3	6	14	0	0	1
Nitab4.5_0001454g0040	Down(870)	0.850869	-3.27416	1.54886	-2.11392	0.0345222	NA	0	0	0	0	0	1
Nitab4.5_0004281g0070	Down(870)	0.850869	-3.27416	1.54886	-2.11392	0.0345222	NA	0	1	1	0	0	1
Nitab4.5_0000285g0090	Down(870)	1.04808	-3.55858	1.68355	-2.11374	0.0345378	NA	0	1	6	1	2	0
Nitab4.5_0000455g0030	Down(870)	1.04808	-3.55858	1.68355	-2.11374	0.0345378	NA	1	0	0	2	0	1
Nitab4.5_0003015g0040	Down(870)	1.04808	-3.55858	1.68355	-2.11374	0.0345378	NA	0	0	1	0	1	3
Nitab4.5_0007436g0010	Down(870)	1.04808	-3.55858	1.68355	-2.11374	0.0345378	NA	2	1	0	26	0	2
Nitab4.5_0003603g0040	Up(729)	162.489	1.72811	0.817737	2.11328	0.0345765	0.715672	141	59	79	151	99	124
Nitab4.5_0006781g0030	Down(870)	17.3883	-1.15774	0.547933	-2.11292	0.034608	0.715672	14	5	21	10	20	11
Nitab4.5_0000006g0500	Down(870)	0.856236	-3.27782	1.55148	-2.11271	0.0346256	NA	0	0	0	0	0	0
Nitab4.5_0001359g0020	Down(870)	0.856236	-3.27782	1.55148	-2.11271	0.0346256	NA	4	0	0	0	0	0
Nitab4.5_0005662g0010	Down(870)	0.856236	-3.27782	1.55148	-2.11271	0.0346256	NA	0	2	0	0	0	3
Nitab4.5_0002854g0070	Up(729)	310.875	1.34452	0.636404	2.11269	0.0346277	0.715672	214	117	137	737	268	759
Nitab4.5_0003626g0120	Down(870)	2.39854	-2.68219	1.27024	-2.11157	0.0347236	NA	0	0	1	0	0	0
Nitab4.5_0000881g0120	Down(870)	0.864814	-3.28411	1.55599	-2.11063	0.0348045	NA	0	2	1	0	1	0
Nitab4.5_0007416g0020	Down(870)	0.864814	-3.28411	1.55599	-2.11063	0.0348045	NA	1	0	2	0	0	1
Nitab4.5_0010294g0030	Down(870)	0.864814	-3.28411	1.55599	-2.11063	0.0348045	NA	2	2	0	0	1	0
Nitab4.5_0010178g0010	Down(870)	5.87679	-6.05649	2.86992	-2.11033	0.03483	0.718413	0	0	0	0	0	0
Nitab4.5_0006938g0020	Up(729)	38.8089	1.10933	0.525893	2.10943	0.0349079	0.719631	12	48	22	19	29	25
Nitab4.5_0001404g0050	Down(870)	20488.2	-1.2517	0.593676	-2.10839	0.034997	0.720439	29706	28523	26246	24292	31591	21074
Nitab4.5_0005460g0030	Down(870)	1.521	-2.99441	1.42028	-2.10832	0.0350031	NA	4	3	0	2	1	0
Nitab4.5_0001336g0010	Up(729)	20.995	1.19278	0.565776	2.10821	0.0350124	0.720439	13	15	12	78	20	36
Nitab4.5_0001837g0040	Up(729)	20.8563	1.32359	0.627955	2.10778	0.0350501	0.720439	12	22	17	38	33	10
Nitab4.5_0004940g0040	Down(870)	1.55055	-2.99829	1.42268	-2.10749	0.0350754	NA	0	0	3	0	0	0
Nitab4.5_0000588g0290	Up(729)	9.63519	1.2137	0.575978	2.1072	0.0351005	0.720439	8	7	6	10	3	6
Nitab4.5_0000115g0100	Up(729)	95.4714	1.32767	0.630167	2.10685	0.0351309	0.720439	53	120	60	59	152	35
Nitab4.5_0000631g0130	Down(870)	16.4293	-1.09727	0.520889	-2.10654	0.0351579	0.720439	5	14	12	7	9	6
Nitab4.5_0000192g0090	Up(729)	13.124	2.57818	1.22393	2.10647	0.0351631	0.720439	32	5	12	10	7	15
Nitab4.5_0001551g0070	Down(870)	147.324	-1.05437	0.500579	-2.1063	0.0351782	0.720439	206	157	219	576	307	354
Nitab4.5_0002450g0060	Up(729)	34.7125	3.65996	1.73783	2.10605	0.0352	0.720439	23	2	18	14	13	50
Nitab4.5_0000436g0160	Down(870)	2.73722	-2.913	1.38329	-2.10585	0.0352177	NA	1	3	0	0	0	2
Nitab4.5_0008924g0020	Up(729)	6.13779	5.01369	2.38244	2.10444	0.0353405	0.721916	2	0	0	5	2	1
Nitab4.5_0002975g0030	Down(870)	3.22297	-2.52646	1.20107	-2.1035	0.0354217	0.722382	5	6	1	1	7	0
Nitab4.5_0006055g0020	Up(729)	8.36591	1.48059	0.703994	2.10313	0.0354544	0.722382	11	17	8	7	2	4
Nitab4.5_0007160g0020	Up(729)	143.126	1.11879	0.531991	2.10303	0.0354632	0.722382	54	91	74	55	86	53
Nitab4.5_0005781g0050	Up(729)	120.266	1.9301	0.91782	2.10291	0.0354732	0.722382	20	59	11	46	43	45
Nitab4.5_0002793g0030	Down(870)	31.3696	-1.15385	0.548837	-2.10235	0.0355222	0.722382	38	40	15	19	24	16
Nitab4.5_0000287g0330	Up(729)	249.523	1.77459	0.844292	2.10187	0.0355644	0.722619	157	276	117	375	104	130
Nitab4.5_0004136g0020	Up(729)	1.88956	3.23622	1.5413	2.09967	0.0357577	NA	1	0	3	0	0	0
Nitab4.5_0018164g0010	Up(729)	23.6085	1.38515	0.659812	2.09931	0.0357894	0.725332	17	12	9	10	33	23
Nitab4.5_0002727g0010	Down(870)	8.85758	-2.07254	0.987435	-2.09891	0.0358244	0.725332	16	11	3	4	1	0
Nitab4.5_0004738g0030	Up(729)	4.20721	2.35962	1.12434	2.09868	0.035845	0.725332	2	0	1	2	0	4
Nitab4.5_0002093g0140	Up(729)	52.5494	1.29653	0.617851	2.09846	0.0358647	0.725332	57	26	40	47	50	44
Nitab4.5_0003524g0040	Down(870)	64.2087	-1.05312	0.501956	-2.09802	0.0359032	0.725637	31	60	28	22	178	75
Nitab4.5_0011534g0010	Down(870)	8.11433	-6.52201	3.11004	-2.09708	0.0359865	0.725867	0	0	0	0	0	0
Nitab4.5_0003590g0020	Up(729)	31.5312	2.54283	1.21323	2.09591	0.03609	0.726332	25	18	9	14	12	12
Nitab4.5_0003871g0030	Down(870)	7.10994	-1.61921	0.772975	-2.09477	0.0361912	0.727218	2	1	1	1	1	2
Nitab4.5_0001310g0010	Up(729)	45.4742	1.60727	0.767801	2.09334	0.036319	0.727888	8	42	4	40	12	43
Nitab4.5_0003621g0010	Up(729)	275.294	2.0442	0.97655	2.09328	0.0363239	0.727888	322	273	145	199	74	277
Nitab4.5_0000354g0110	Up(729)	69.834	1.64595	0.786327	2.09322	0.0363296	0.727888	96	41	119	16	46	41
Nitab4.5_0002646g0020	Up(729)	4.44778	2.10323	1.00481	2.09316	0.0363349	0.727888	2	2	1	7	7	13
Nitab4.5_0006211g0010	Up(729)	8.75092	5.54073	2.6472	2.09305	0.0363446	0.727888	0	0	0	0	0	0
Nitab4.5_0001429g0020	Down(870)	23.251	-1.19565	0.571287	-2.0929	0.0363581	0.727888	15	39	26	21	32	28
Nitab4.5_0002569g0090	Up(729)	88.2972	1.12227	0.536514	2.09178	0.0364584	0.728726	41	96	101	52	106	10
Nitab4.5_0001073g0080	Down(870)	11.5923	-3.06712	1.46642	-2.09158	0.0364763	0.728726	0	4	0	1	2	0
Nitab4.5_0006639g0010	Down(870)	20.5354	-1.29953	0.621315	-2.09158	0.0364764	0.728726	32	19	22	19	18	41
Nitab4.5_0001574g0130	Down(870)	43.1668	-1.59956	0.764853	-2.09133	0.0364982	0.728778	5	14	32	6	26	28
Nitab4.5_0008811g0010	Up(729)	54.3262	1.85986	0.889625	2.09062	0.0365625	0.729156	12	18	13	67	63	125
Nitab4.5_0000296g0060	Up(729)	29.7389	1.04803	0.501333	2.09048	0.0365744	0.729156	26	22	13	34	12	27
Nitab4.5_0002640g0050	Down(870)	144.4	-1.12943	0.540565	-2.08935	0.0366764	0.729354	180	232	164	66	126	76
Nitab4.5_0003558g0030	Up(729)	38.3983	1.38242	0.661767	2.08899	0.036709	0.729354	13	19	13	88	64	37
Nitab4.5_0000461g0290	Down(870)	2.73002	-2.22207	1.06377	-2.08887	0.0367192	NA	4	4	1	4	0	3
Nitab4.5_0001402g0160	Up(729)	100.155	1.7348	0.830504	2.08885	0.0367214	0.729354	112	90	93	167	132	134
Nitab4.5_0000551g0040	Down(870)	12.6639	-3.18778	1.52639	-2.08844	0.0367581	0.729385	3	8	1	3	1	4
Nitab4.5_0012631g0020	Up(729)	1.79507	3.12706	1.49785	2.0877	0.0368249	NA	0	2	0	4	1	1
Nitab4.5_0000212g0010	Down(870)	4.02565	-2.04528	0.979792	-2.08747	0.0368459	0.730215	4	5	4	7	4	3
Nitab4.5_0008064g0010	Down(870)	5.3592	-5.92345	2.838	-2.08719	0.036871	0.730215	0	0	0	0	0	0
Nitab4.5_0002041g0030	Down(870)	3.92679	-2.38396	1.14245	-2.0867	0.0369154	0.730607	2	2	9	1	3	0
Nitab4.5_0002405g0060	Up(729)	19.2425	1.02401	0.490913	2.08593	0.0369849	0.731059	6	16	10	12	38	11
Nitab4.5_0006944g0010	Up(729)	170.084	1.22252	0.586173	2.0856	0.0370149	0.731059	105	254	126	103	86	54
Nitab4.5_0010435g0030	Up(729)	12.4178	1.20594	0.578529	2.08449	0.0371153	0.731347	5	14	14	4	20	4
Nitab4.5_0000759g0050	Up(729)	14.473	2.74877	1.31888	2.08418	0.0371442	0.731347	5	3	2	15	15	5
Nitab4.5_0000132g0250	Up(729)	38.4618	2.09728	1.00658	2.08358	0.0371984	0.731347	52	42	47	133	36	94
Nitab4.5_0000936g0060	Down(870)	20.4497	-1.32308	0.635227	-2.08284	0.0372658	0.732222	20	22	19	2	4	11
Nitab4.5_0009399g0020	Up(729)	135.798	1.66374	0.798897	2.08254	0.0372931	0.73224	42	54	56	437	77	115
Nitab4.5_0007777g0010	Up(729)	105.356	1.50327	0.721889	2.08241	0.0373051	0.73224	25	139	50	45	21	28
Nitab4.5_0008441g0030	Up(729)	18.3676	1.20875	0.580601	2.0819	0.0373518	0.732712	7	10	9	6	9	15
Nitab4.5_0001271g0010	Down(870)	690.739	-1.19277	0.573126	-2.08117	0.0374184	0.732712	287	147	712	45	113	343
Nitab4.5_0000076g0100	Down(870)	2.21531	-2.56202	1.23146	-2.08047	0.0374823	NA	0	1	5	0	1	2
Nitab4.5_0000943g0010	Down(870)	10.6162	-2.22131	1.06809	-2.0797	0.0375533	0.732765	1	2	1	0	0	2
Nitab4.5_0004036g0060	Down(870)	1.50705	-2.98789	1.43677	-2.07959	0.0375631	NA	2	1	3	1	0	2
Nitab4.5_0001001g0100	Up(729)	25.6802	1.04885	0.504382	2.07947	0.0375741	0.732765	27	25	14	30	20	38
Nitab4.5_0006809g0030	Up(729)	27.4054	2.18553	1.05115	2.07918	0.0376009	0.732765	27	19	18	49	72	22
Nitab4.5_0004582g0050	Down(870)	3.76056	-3.42364	1.64743	-2.07817	0.0376936	0.733073	1	2	0	2	4	1
Nitab4.5_0002371g0020	Down(870)	1.52421	-2.99611	1.4422	-2.07745	0.0377598	NA	0	2	1	1	0	0
Nitab4.5_0001308g0170	Down(870)	1.53275	-2.99611	1.4422	-2.07745	0.0377598	NA	0	1	3	3	2	1
Nitab4.5_0000791g0090	Up(729)	6.22266	6.04014	2.91088	2.07502	0.0379845	0.737225	0	0	2	2	0	0
Nitab4.5_0006477g0060	Down(870)	22.2612	-1.62524	0.783635	-2.07398	0.038081	0.73835	2	16	3	0	0	6
Nitab4.5_0007797g0010	Up(729)	258.036	1.79704	0.866731	2.07336	0.0381391	0.739101	88	88	85	362	227	244
Nitab4.5_0002265g0190	Down(870)	6.39683	-1.40509	0.677863	-2.07282	0.0381886	0.739308	1	1	0	0	0	2
Nitab4.5_0000733g0260	Down(870)	21.5981	-1.38895	0.670435	-2.07171	0.0382923	0.739594	18	21	20	13	21	21
Nitab4.5_0000056g0010	Up(729)	2.38458	2.59345	1.25202	2.0714	0.0383211	NA	0	1	1	0	0	0
Nitab4.5_0001663g0150	Up(729)	3.63719	3.24281	1.56553	2.07138	0.0383234	0.739594	2	2	12	3	2	1
Nitab4.5_0001639g0010	Down(870)	6.21177	-1.73021	0.835459	-2.07096	0.0383622	0.739594	4	5	5	12	7	9
Nitab4.5_0004339g0030	Up(729)	636.386	1.03639	0.500495	2.07073	0.038384	0.739594	278	587	294	325	264	208
Nitab4.5_0000002g0460	Down(870)	5.01414	-5.82741	2.81447	-2.07051	0.0384043	0.739594	0	0	0	0	0	0
Nitab4.5_0004393g0010	Down(870)	161.972	-1.28775	0.622071	-2.07011	0.038442	0.739594	72	245	53	42	25	67
Nitab4.5_0001410g0020	Down(870)	6.52774	-1.98673	0.959848	-2.06984	0.0384672	0.739594	2	5	0	2	5	4
Nitab4.5_0007880g0080	Up(729)	8.38163	5.47564	2.64569	2.06964	0.0384859	0.739594	0	0	1	12	0	1
Nitab4.5_0000739g0030	Up(729)	7.06929	2.60492	1.25886	2.06927	0.0385211	0.739594	3	8	5	7	10	4
Nitab4.5_0009833g0020	Up(729)	8.11565	2.27718	1.1006	2.06903	0.0385431	0.739594	3	3	1	2	6	2
Nitab4.5_0001453g0010	Up(729)	14.426	1.24844	0.603479	2.06873	0.0385714	0.739594	12	20	17	33	11	18
Nitab4.5_0000343g0290	Down(870)	5.10685	-2.12878	1.03014	-2.0665	0.0387814	0.74125	2	1	6	3	4	4
Nitab4.5_0005924g0030	Down(870)	2.33898	-2.69428	1.30385	-2.0664	0.0387908	NA	2	2	0	0	0	1
Nitab4.5_0000134g0180	Up(729)	7.09607	3.66819	1.77519	2.06636	0.0387942	0.74125	0	0	0	14	0	6
Nitab4.5_0001399g0020	Down(870)	11.1548	-1.13876	0.55134	-2.06544	0.0388811	0.742537	3	5	3	2	14	11
Nitab4.5_0001600g0030	Down(870)	2.9545	-5.06359	2.45322	-2.06406	0.0390119	0.742803	0	0	0	0	0	0
Nitab4.5_0006724g0010	Up(729)	1.11632	3.56263	1.72627	2.06377	0.0390396	NA	0	0	0	0	0	0
Nitab4.5_0000116g0370	Up(729)	2.26015	3.4986	1.69528	2.06373	0.0390429	NA	0	0	0	0	0	1
Nitab4.5_0004530g0090	Down(870)	240.523	-1.5322	0.742535	-2.06347	0.0390684	0.743138	380	347	258	520	475	466
Nitab4.5_0003551g0100	Down(870)	54.2801	-2.05044	0.994133	-2.06254	0.0391566	0.744347	36	17	40	19	23	37
Nitab4.5_0001677g0100	Up(729)	66.6643	1.75345	0.850217	2.06236	0.0391738	0.744347	103	12	50	161	80	126
Nitab4.5_0001267g0130	Down(870)	6.81959	-1.94102	0.941445	-2.06175	0.0392318	0.74439	6	2	13	5	6	5
Nitab4.5_0006856g0030	Up(729)	2.34565	3.55365	1.72389	2.06142	0.0392633	NA	9	6	4	3	4	12
Nitab4.5_0000805g0050	Down(870)	11.7874	-1.22226	0.592993	-2.06117	0.0392871	0.745035	16	18	7	6	14	12
Nitab4.5_0003498g0020	Up(729)	70.7836	1.79142	0.869207	2.06098	0.0393049	0.745035	66	52	36	101	51	82
Nitab4.5_0000383g0090	Up(729)	4.03625	1.89984	0.923296	2.05767	0.0396218	0.749326	3	1	5	6	3	3
Nitab4.5_0014014g0010	Down(870)	8.57247	-1.84514	0.89678	-2.05752	0.0396361	0.749326	2	6	3	4	6	5
Nitab4.5_0000506g0270	Down(870)	5.64384	-1.78577	0.868126	-2.05704	0.039682	0.749326	33	4	21	22	23	10
Nitab4.5_0004836g0060	Up(729)	5.07601	3.77711	1.83632	2.05689	0.0396971	0.749326	6	1	0	2	3	2
Nitab4.5_0000233g0200	Down(870)	3.42966	-2.09603	1.01929	-2.05637	0.0397473	0.749326	0	3	1	2	5	6
Nitab4.5_0000522g0150	Up(729)	179.555	1.64956	0.802408	2.05576	0.039806	0.749326	74	76	62	86	58	51
Nitab4.5_0011193g0010	Up(729)	175.57	2.16284	1.05209	2.05575	0.0398063	0.749326	181	27	68	123	46	607
Nitab4.5_0004552g0020	Up(729)	1.71433	3.09051	1.50373	2.05523	0.0398569	NA	2	2	1	0	4	1
Nitab4.5_0000272g0070	Up(729)	54.6086	1.08856	0.529765	2.0548	0.0398981	0.750113	46	56	62	200	72	120
Nitab4.5_0000030g0070	Up(729)	3.71646	3.28278	1.59785	2.05451	0.0399268	0.750113	7	2	8	6	4	0
Nitab4.5_0001807g0100	Up(729)	187.602	1.23208	0.600232	2.05268	0.0401038	0.752696	20	311	155	373	229	258
Nitab4.5_0001988g0030	Up(729)	12.3891	3.77002	1.83727	2.05197	0.0401731	0.753625	1	1	0	12	0	5
Nitab4.5_0002420g0010	Down(870)	2.78197	-4.97665	2.42641	-2.05104	0.0402635	NA	0	0	0	0	0	0
Nitab4.5_0002700g0030	Up(729)	260.01	1.95539	0.953761	2.05019	0.0403455	0.753858	75	90	108	472	685	336
Nitab4.5_0002157g0030	Up(729)	93.3302	1.83386	0.894725	2.04964	0.0403997	0.753858	31	45	43	89	63	91
Nitab4.5_0000015g0380	Up(729)	26.2945	3.53428	1.7246	2.04933	0.0404297	0.753858	2	22	2	3	0	6
Nitab4.5_0000234g0090	Down(870)	19.2356	-1.01285	0.494244	-2.0493	0.0404328	0.753858	18	19	6	5	7	3
Nitab4.5_0000263g0160	Down(870)	49.5021	-1.0361	0.505612	-2.0492	0.0404424	0.753858	26	84	24	21	11	20
Nitab4.5_0004880g0010	Up(729)	22.2955	2.00815	0.980614	2.04785	0.0405749	0.753983	9	7	3	20	31	18
Nitab4.5_0010531g0060	Up(729)	8.51663	1.50986	0.73739	2.04757	0.0406022	0.753983	6	21	9	2	12	4
Nitab4.5_0000602g0060	Up(729)	38.1615	1.45363	0.710175	2.04686	0.0406715	0.753983	3	17	9	6	7	9
Nitab4.5_0012228g0010	Up(729)	41.2704	1.08815	0.531806	2.04614	0.040743	0.753983	33	51	33	38	19	41
Nitab4.5_0007275g0010	Down(870)	13.6473	-1.10459	0.539988	-2.04559	0.0407972	0.753983	16	13	3	12	7	15
Nitab4.5_0000003g0750	Down(870)	16.7674	-2.42015	1.18328	-2.04529	0.0408258	0.753983	3	4	6	6	7	1
Nitab4.5_0006975g0030	Up(729)	2.45729	4.70356	2.2997	2.04529	0.0408264	NA	0	6	4	1	5	2
Nitab4.5_0005335g0030	Up(729)	35.3835	2.18677	1.06918	2.04527	0.0408278	0.753983	3	8	2	4	0	3
Nitab4.5_0002266g0080	Up(729)	25.2582	1.41088	0.690253	2.044	0.0409536	0.754221	35	12	35	27	24	14
Nitab4.5_0000508g0110	Down(870)	7.77246	-1.9674	0.962601	-2.04384	0.0409697	0.754221	2	8	0	5	11	3
Nitab4.5_0008041g0010	Up(729)	4.03394	1.91674	0.938109	2.0432	0.0410328	0.754901	2	6	0	5	13	13
Nitab4.5_0001761g0220	Up(729)	1.58495	2.95177	1.44491	2.04288	0.0410646	NA	2	3	0	3	0	5
Nitab4.5_0002414g0010	Up(729)	147.128	1.2022	0.588744	2.04198	0.0411539	0.755485	133	109	120	144	177	95
Nitab4.5_0000019g0090	Down(870)	4.87827	-2.3753	1.16376	-2.04105	0.0412454	0.755485	7	9	8	2	5	5
Nitab4.5_0006467g0050	Up(729)	2.87178	2.20862	1.08222	2.04082	0.041269	0.755485	0	0	1	3	0	3
Nitab4.5_0006574g0050	Up(729)	31.0895	1.96295	0.962203	2.04006	0.0413442	0.755485	38	34	16	38	39	25
Nitab4.5_0004775g0010	Up(729)	29.6022	2.60457	1.27682	2.03989	0.0413617	0.755485	5	1	9	11	1	27
Nitab4.5_0000035g0230	Down(870)	2253.33	-1.1038	0.541199	-2.03954	0.0413958	0.755745	2011	1869	1637	1307	1621	1681
Nitab4.5_0002314g0010	Up(729)	541.134	1.28016	0.627841	2.039	0.0414504	0.756019	381	391	336	595	503	510
Nitab4.5_0000223g0070	Up(729)	506.298	1.00531	0.493139	2.03859	0.0414908	0.756328	405	397	357	451	426	348
Nitab4.5_0006558g0010	Down(870)	36.3231	-1.21374	0.595533	-2.03807	0.0415427	0.756328	6	26	52	16	25	8
Nitab4.5_0007482g0050	Down(870)	2.21146	-2.57331	1.26278	-2.03781	0.0415687	NA	0	4	1	9	2	1
Nitab4.5_0002667g0080	Up(729)	7.86104	6.37627	3.12979	2.03728	0.0416216	0.756353	0	0	1	6	2	4
Nitab4.5_0003136g0040	Down(870)	2.21682	-2.57538	1.26424	-2.0371	0.0416401	NA	3	3	6	1	1	3
Nitab4.5_0001473g0020	Up(729)	26.1058	1.68597	0.827662	2.03703	0.0416467	0.756353	16	17	6	19	20	4
Nitab4.5_0000443g0010	Down(870)	544.355	-1.34589	0.660774	-2.03683	0.0416668	0.756353	229	595	644	116	316	35
Nitab4.5_0002482g0010	Up(729)	27.7385	1.01336	0.497602	2.03648	0.0417019	0.756353	10	56	33	6	24	3
Nitab4.5_0000721g0100	Down(870)	3.2942	-5.22094	2.56376	-2.03643	0.0417067	0.756353	0	2	0	0	0	0
Nitab4.5_0020250g0010	Down(870)	12.5684	-1.09106	0.536034	-2.03543	0.0418081	0.756599	3	7	9	7	19	11
Nitab4.5_0003079g0010	Up(729)	296.42	1.32834	0.652666	2.03525	0.0418258	0.756599	109	70	99	415	168	846
Nitab4.5_0029227g0010	Down(870)	12.9277	-1.08344	0.532732	-2.03375	0.0419767	0.756843	17	16	9	5	10	2
Nitab4.5_0009409g0010	Down(870)	4.32401	-5.61371	2.76046	-2.03361	0.0419907	0.756843	0	2	0	0	0	0
Nitab4.5_0001653g0150	Down(870)	6.38902	-6.1771	3.03781	-2.03341	0.0420116	0.756843	0	0	0	0	0	0
Nitab4.5_0006073g0040	Up(729)	4.37772	4.50787	2.21772	2.03266	0.0420872	0.757489	0	1	2	6	0	6
Nitab4.5_0001127g0130	Up(729)	2.08729	3.38377	1.66639	2.0306	0.0422953	NA	2	15	9	0	5	0
Nitab4.5_0003610g0020	Up(729)	39.441	1.32324	0.651852	2.02997	0.0423596	0.75993	60	31	41	89	50	36
Nitab4.5_0004520g0030	Down(870)	2.38092	-2.65793	1.30935	-2.02996	0.042361	NA	0	0	1	0	0	2
Nitab4.5_0000068g0020	Up(729)	37.003	2.14263	1.05562	2.02974	0.0423833	0.75993	31	22	5	34	22	40
Nitab4.5_0027751g0010	Up(729)	4.60242	2.54749	1.25533	2.02933	0.0424243	0.75993	0	2	2	0	3	0
Nitab4.5_0001265g0120	Down(870)	6.27296	-1.52117	0.749591	-2.02933	0.0424246	0.75993	2	7	1	5	1	9
Nitab4.5_0000640g0170	Down(870)	11.4555	-3.7125	1.83066	-2.02796	0.042564	0.75993	23	0	26	1700	769	156
Nitab4.5_0000174g0010	Up(729)	8.23915	1.5935	0.785873	2.02769	0.0425923	0.75993	4	8	5	7	5	9
Nitab4.5_0010892g0020	Down(870)	23.1117	-1.30815	0.645372	-2.02698	0.0426647	0.75993	34	21	15	30	38	11
Nitab4.5_0000297g0010	Up(729)	4.10274	4.41966	2.18055	2.02686	0.042677	0.75993	4	0	1	1	3	1
Nitab4.5_0000742g0100	Down(870)	888.76	-1.27041	0.626801	-2.02682	0.0426811	0.75993	1115	1113	917	727	804	723
Nitab4.5_0005339g0070	Up(729)	51.301	1.02841	0.507499	2.02642	0.0427215	0.760295	18	49	36	11	28	11
Nitab4.5_0000397g0090	Down(870)	0.842291	-3.26632	1.61226	-2.02592	0.0427727	NA	1	0	2	0	0	2
Nitab4.5_0004841g0050	Down(870)	0.842291	-3.26632	1.61226	-2.02592	0.0427727	NA	0	3	3	0	2	1
Nitab4.5_0009228g0060	Down(870)	0.842291	-3.26632	1.61226	-2.02592	0.0427727	NA	0	0	0	0	2	0
Nitab4.5_0000049g0170	Up(729)	2.33253	4.62742	2.28442	2.02565	0.0428011	NA	0	0	0	2	4	1
Nitab4.5_0000058g0260	Down(870)	1.52096	-2.98981	1.47602	-2.02559	0.0428064	NA	2	1	0	0	0	2
Nitab4.5_0002656g0050	Down(870)	23.3423	-2.62106	1.29428	-2.02511	0.042856	0.760809	1	5	8	7	13	24
Nitab4.5_0000444g0270	Up(729)	7.35062	2.14485	1.05913	2.02511	0.0428565	0.760809	2	5	1	2	2	2
Nitab4.5_0000745g0090	Up(729)	7.30168	6.27089	3.09678	2.02497	0.0428701	0.760809	0	0	2	8	2	0
Nitab4.5_0014239g0010	Down(870)	5.64796	-1.58702	0.783845	-2.02466	0.0429026	0.761033	3	4	8	3	4	1
Nitab4.5_0001339g0160	Down(870)	31.1609	-1.29372	0.639127	-2.0242	0.0429499	0.761317	14	29	13	8	10	18
Nitab4.5_0000970g0150	Up(729)	178.039	1.14121	0.563899	2.02378	0.0429932	0.761317	83	151	176	136	240	25
Nitab4.5_0000570g0340	Down(870)	108.294	-1.3456	0.664916	-2.02371	0.0430003	0.761317	54	57	28	21	12	49
Nitab4.5_0000610g0150	Up(729)	14.8981	1.48621	0.734523	2.02337	0.0430349	0.761317	18	7	12	51	21	30
Nitab4.5_0003100g0040	Up(729)	2.54573	2.67543	1.32236	2.02322	0.0430505	NA	0	2	1	3	1	1
Nitab4.5_0008741g0010	Up(729)	84.6725	2.15714	1.06648	2.02268	0.0431061	0.761455	43	47	52	85	38	124
Nitab4.5_0001182g0020	Down(870)	4.90438	-1.74422	0.862806	-2.02157	0.0432208	0.762774	3	3	2	0	2	0
Nitab4.5_0002965g0020	Down(870)	0.859446	-3.28074	1.62401	-2.02015	0.0433678	NA	1	0	3	1	0	0
Nitab4.5_0000305g0340	Down(870)	1641.55	-1.54416	0.764492	-2.01985	0.0433993	0.763894	5375	4410	5731	2501	5571	891
Nitab4.5_0005919g0050	Up(729)	5.23945	2.71426	1.34382	2.0198	0.043404	0.763894	3	4	2	2	3	3
Nitab4.5_0005884g0030	Down(870)	21.2157	-1.33814	0.662553	-2.01967	0.0434176	0.763894	16	13	21	20	21	35
Nitab4.5_0011076g0010	Down(870)	1.72679	-3.18552	1.57755	-2.01928	0.043458	NA	2	1	0	1	1	2
Nitab4.5_0000782g0010	Down(870)	29.3557	-1.3203	0.653985	-2.01886	0.0435022	0.764208	7	34	17	6	47	8
Nitab4.5_0020861g0010	Up(729)	19.9922	1.04962	0.520102	2.0181	0.043581	0.764208	23	20	17	16	19	6
Nitab4.5_0001367g0030	Up(729)	381.21	1.66802	0.826612	2.0179	0.0436017	0.764208	454	352	231	251	154	300
Nitab4.5_0000119g0220	Down(870)	15.8035	-1.24102	0.615125	-2.01751	0.0436427	0.764208	11	30	7	8	14	2
Nitab4.5_0001267g0060	Down(870)	16.3305	-1.22815	0.608761	-2.01747	0.0436467	0.764208	7	15	9	2	7	6
Nitab4.5_0000673g0190	Down(870)	0.870182	-3.28978	1.63142	-2.01652	0.043746	NA	1	1	0	2	0	7
Nitab4.5_0000754g0070	Down(870)	0.870182	-3.28978	1.63142	-2.01652	0.043746	NA	1	0	0	1	0	0
Nitab4.5_0003639g0010	Up(729)	54.3384	2.44782	1.2139	2.0165	0.043748	0.764813	3	15	8	6	3	24
Nitab4.5_0000264g0090	Down(870)	42.2719	-1.18852	0.589422	-2.01641	0.0437574	0.764813	17	36	26	10	15	18
Nitab4.5_0001301g0140	Up(729)	293.262	2.61296	1.296	2.01617	0.0437824	0.764898	69	87	37	265	191	54
Nitab4.5_0003040g0010	Up(729)	7.17679	5.24905	2.60558	2.01454	0.0439531	0.767177	1	0	0	4	0	5
Nitab4.5_0003902g0100	Up(729)	182.43	2.00785	0.996789	2.01432	0.0439763	0.767232	92	52	91	110	60	93
Nitab4.5_0003722g0030	Up(729)	14.1324	3.239	1.60853	2.01364	0.0440475	0.767568	0	2	0	10	3	1
Nitab4.5_0010408g0040	Down(870)	4.07465	-2.00977	0.999114	-2.01155	0.0442673	0.770546	3	4	1	12	16	3
Nitab4.5_0000659g0130	Up(729)	127.961	2.69505	1.34	2.01123	0.0443011	0.770783	73	30	82	129	40	161
Nitab4.5_0000222g0310	Down(870)	5.87143	-6.0552	3.01116	-2.01092	0.0443335	0.770931	0	0	0	0	0	0
Nitab4.5_0005161g0060	Up(729)	4.70444	1.55018	0.770941	2.01077	0.0443501	0.770931	2	3	7	13	6	1
Nitab4.5_0001879g0040	Down(870)	2.74026	-2.20638	1.09766	-2.01007	0.0444239	NA	108	73	2	81	1	1
Nitab4.5_0010531g0070	Up(729)	27.5454	1.20052	0.597296	2.00993	0.0444384	0.771611	17	79	23	20	35	59
Nitab4.5_0007504g0020	Down(870)	18.6668	-1.05585	0.52539	-2.00965	0.0444684	0.771611	12	14	18	21	21	30
Nitab4.5_0000976g0290	Up(729)	1828.21	1.99258	0.992062	2.00852	0.0445878	0.772652	1177	648	816	3216	1239	1417
Nitab4.5_0002223g0080	Down(870)	1282.77	-1.02261	0.509142	-2.0085	0.0445901	0.772652	1518	979	2005	331	1305	611
Nitab4.5_0000876g0110	Up(729)	4.84488	1.61111	0.802256	2.00822	0.0446195	0.772796	5	3	5	4	4	3
Nitab4.5_0003487g0100	Up(729)	1899.32	1.36461	0.679602	2.00796	0.0446475	0.77293	937	611	796	2634	1859	2019
Nitab4.5_0000337g0270	Up(729)	6.2209	2.31308	1.15214	2.00763	0.0446824	0.773184	2	2	1	7	2	6
Nitab4.5_0004558g0020	Up(729)	12.4153	1.21034	0.603231	2.00643	0.0448108	0.774	12	14	20	8	14	1
Nitab4.5_0000146g0100	Up(729)	92.1151	1.29487	0.645389	2.00635	0.0448191	0.774	35	45	36	57	66	38
Nitab4.5_0000131g0410	Down(870)	2.26438	-4.67906	2.33278	-2.00579	0.0448791	NA	0	0	0	0	0	0
Nitab4.5_0002229g0150	Down(870)	2.26438	-4.67906	2.33278	-2.00579	0.0448791	NA	0	0	0	0	0	1
Nitab4.5_0010530g0020	Up(729)	64.0953	1.27956	0.638043	2.00544	0.0449156	0.774	75	33	51	117	72	89
Nitab4.5_0001845g0040	Up(729)	16.9539	2.60461	1.29925	2.00471	0.0449945	0.774369	9	2	5	13	19	9
Nitab4.5_0000242g0110	Up(729)	2.65296	2.74084	1.36797	2.00357	0.0451157	NA	0	1	3	0	0	0
Nitab4.5_0004786g0060	Down(870)	2.29122	-4.69483	2.34341	-2.00342	0.0451321	NA	0	0	1	1	2	2
Nitab4.5_0000458g0080	Up(729)	8.9868	1.90829	0.952979	2.00244	0.045237	0.776941	0	0	3	3	1	1
Nitab4.5_0000304g0160	Up(729)	239.624	1.19248	0.595556	2.0023	0.0452522	0.776941	59	166	124	186	100	142
Nitab4.5_0001697g0040	Down(870)	3.80642	-5.4297	2.71239	-2.00181	0.0453047	0.776941	0	0	0	0	0	0
Nitab4.5_0005622g0040	Up(729)	64.6835	1.06127	0.530173	2.00174	0.0453131	0.776941	50	49	55	104	50	34
Nitab4.5_0001171g0090	Up(729)	3.03927	2.29335	1.14573	2.00164	0.045323	0.776941	5	1	0	8	1	0
Nitab4.5_0000013g0510	Up(729)	22.8954	1.27453	0.636896	2.00116	0.0453748	0.777005	18	8	9	15	21	14
Nitab4.5_0002157g0040	Up(729)	6.14565	2.06336	1.03121	2.00091	0.0454016	0.777005	11	13	8	5	6	3
Nitab4.5_0000639g0120	Up(729)	14.917	1.09367	0.546644	2.00069	0.0454257	0.777005	8	9	10	16	12	12
Nitab4.5_0000106g0040	Up(729)	7.89139	1.86466	0.9321	2.0005	0.0454468	0.777005	0	0	3	0	0	0
Nitab4.5_0000464g0090	Up(729)	6.91996	1.43686	0.71829	2.00039	0.0454587	0.777005	7	7	10	25	19	4
Nitab4.5_0006965g0010	Up(729)	7.52646	2.16539	1.08256	2.00025	0.0454737	0.777005	2	6	5	20	6	0
Nitab4.5_0000439g0120	Up(729)	13.4201	1.00215	0.501284	1.99916	0.0455905	0.777091	9	17	9	16	13	11
Nitab4.5_0002805g0040	Down(870)	10.0908	-1.1028	0.551659	-1.99907	0.045601	0.777091	10	7	8	5	5	3
Nitab4.5_0000182g0070	Up(729)	18.6804	1.01137	0.506043	1.99859	0.0456528	0.777335	17	10	14	23	10	11
Nitab4.5_0001036g0140	Down(870)	101.121	-1.06713	0.53402	-1.99829	0.0456849	0.777479	153	82	120	100	102	167
Nitab4.5_0000040g0590	Down(870)	2.7766	-4.97408	2.48961	-1.99794	0.0457232	NA	0	0	0	0	0	0
Nitab4.5_0005670g0010	Down(870)	2.7766	-4.97408	2.48961	-1.99794	0.0457232	NA	0	0	0	0	0	0
Nitab4.5_0000207g0170	Up(729)	5.69884	2.20426	1.10391	1.99677	0.0458499	0.777716	0	5	1	0	2	0
Nitab4.5_0002171g0140	Up(729)	75.3582	1.05457	0.528285	1.99621	0.0459114	0.777716	66	68	37	41	31	68
Nitab4.5_0002467g0090	Down(870)	5.66707	-2.26287	1.13376	-1.99589	0.0459459	0.777716	0	2	1	0	0	0
Nitab4.5_0009648g0040	Down(870)	2.37601	-2.6703	1.33797	-1.99579	0.0459572	NA	1	0	0	0	3	1
Nitab4.5_0000233g0080	Up(729)	1041.4	2.35184	1.17852	1.99558	0.0459793	0.777716	217	526	196	281	367	354
Nitab4.5_0002933g0020	Up(729)	320.157	2.40059	1.20298	1.99554	0.0459843	0.777716	108	103	94	159	135	72
Nitab4.5_0003838g0080	Down(870)	6.78317	-1.716	0.860133	-1.99504	0.0460382	0.778283	2	4	10	3	6	6
Nitab4.5_0000104g0050	Up(729)	50.5992	1.16617	0.584769	1.99424	0.046126	0.779421	37	28	51	153	45	85
Nitab4.5_0000312g0110	Up(729)	9.92484	1.6612	0.833167	1.99384	0.0461695	0.779475	2	5	1	10	3	14
Nitab4.5_0000284g0010	Up(729)	187.918	1.88211	0.944334	1.99306	0.0462554	0.779704	140	66	56	52	56	183
Nitab4.5_0002263g0040	Up(729)	6.10475	1.77251	0.889626	1.99242	0.0463255	0.779704	0	7	9	7	3	21
Nitab4.5_0000820g0050	Up(729)	998.275	1.57873	0.792377	1.9924	0.0463275	0.779704	1903	337	1883	4621	1650	1632
Nitab4.5_0003104g0090	Down(870)	3.75798	-1.87701	0.942234	-1.99209	0.0463613	0.779704	0	1	2	2	6	2
Nitab4.5_0009189g0020	Up(729)	155.456	1.75373	0.880353	1.99207	0.046363	0.779704	62	65	93	101	105	76
Nitab4.5_0003279g0040	Down(870)	1.92468	-4.44337	2.23134	-1.99135	0.0464426	NA	0	0	0	0	0	0
Nitab4.5_0000042g0030	Up(729)	2.89592	2.22141	1.11592	1.99064	0.0465201	0.781234	3	1	5	6	3	8
Nitab4.5_0000334g0300	Down(870)	2.91866	-2.33713	1.17439	-1.99008	0.0465822	0.781489	0	4	1	3	1	2
Nitab4.5_0011535g0030	Down(870)	18.1059	-1.18426	0.595318	-1.9893	0.0466686	0.781489	6	10	8	4	4	5
Nitab4.5_0012817g0010	Up(729)	4.2861	2.40827	1.21067	1.9892	0.0466793	0.781489	1	0	2	1	5	1
Nitab4.5_0002510g0020	Up(729)	5.62142	3.30662	1.66237	1.98911	0.0466896	0.781489	4	1	3	7	3	6
Nitab4.5_0000008g0870	Up(729)	34.2151	1.82508	0.917678	1.98881	0.0467225	0.781489	13	6	7	22	12	8
Nitab4.5_0003154g0050	Up(729)	2.97743	3.92864	1.97579	1.98839	0.0467689	0.781489	1	1	5	0	0	0
Nitab4.5_0013821g0010	Down(870)	2.76511	-2.92588	1.47159	-1.98825	0.0467846	NA	3	3	3	0	0	1
Nitab4.5_0000242g0090	Up(729)	11.9187	1.41685	0.712793	1.98775	0.0468398	0.781784	13	16	12	6	10	12
Nitab4.5_0003721g0020	Down(870)	2.5296	-2.09788	1.05545	-1.98766	0.0468489	NA	7	7	0	1	0	0
Nitab4.5_0003030g0080	Up(729)	62.2952	2.15226	1.08315	1.98704	0.0469176	0.782402	17	23	14	41	46	42
Nitab4.5_0000373g0110	Up(729)	0.789941	3.072	1.5467	1.98616	0.0470155	NA	3	2	0	0	1	2
Nitab4.5_0000617g0190	Up(729)	0.789941	3.072	1.5467	1.98616	0.0470155	NA	0	0	0	0	0	0
Nitab4.5_0001101g0030	Up(729)	0.789941	3.072	1.5467	1.98616	0.0470155	NA	0	1	0	0	0	0
Nitab4.5_0001512g0080	Up(729)	0.789941	3.072	1.5467	1.98616	0.0470155	NA	0	0	0	0	0	0
Nitab4.5_0001896g0010	Up(729)	0.789941	3.072	1.5467	1.98616	0.0470155	NA	0	2	0	0	4	4
Nitab4.5_0001963g0020	Up(729)	0.789941	3.072	1.5467	1.98616	0.0470155	NA	1	1	0	0	0	4
Nitab4.5_0002796g0040	Up(729)	470.723	1.61637	0.813928	1.98589	0.0470452	0.782783	395	300	285	573	470	276
Nitab4.5_0002637g0040	Up(729)	2.77429	2.13373	1.07467	1.98547	0.0470919	NA	3	2	0	3	0	2
Nitab4.5_0000505g0010	Up(729)	0.802371	3.08098	1.55313	1.98373	0.0472859	NA	0	0	1	0	0	0
Nitab4.5_0001330g0070	Up(729)	0.802371	3.08098	1.55313	1.98373	0.0472859	NA	0	0	0	2	0	0
Nitab4.5_0009094g0020	Up(729)	0.802371	3.08098	1.55313	1.98373	0.0472859	NA	2	0	2	5	3	1
Nitab4.5_0011114g0010	Up(729)	0.802371	3.08098	1.55313	1.98373	0.0472859	NA	0	0	0	0	0	0
Nitab4.5_0000974g0050	Up(729)	5.55259	1.3737	0.692727	1.98304	0.0473635	0.784751	2	2	2	1	12	11
Nitab4.5_0001488g0110	Up(729)	1.58881	2.957	1.4914	1.98269	0.0474015	NA	0	2	0	4	1	6
Nitab4.5_0000175g0160	Up(729)	0.81091	3.08791	1.55816	1.98177	0.0475053	NA	0	0	0	0	0	2
Nitab4.5_0002380g0120	Up(729)	0.81091	3.08791	1.55816	1.98177	0.0475053	NA	6	4	7	1	2	4
Nitab4.5_0000923g0100	Up(729)	30.4373	1.36802	0.69036	1.9816	0.0475243	0.784928	34	30	16	93	21	66
Nitab4.5_0000098g0130	Down(870)	9.8562	-1.41139	0.712489	-1.98093	0.0475995	0.784928	1	6	3	0	0	4
Nitab4.5_0003668g0070	Up(729)	130.74	1.53739	0.776161	1.98076	0.0476184	0.784928	83	118	51	235	179	106
Nitab4.5_0000706g0110	Down(870)	40.2508	-1.11613	0.563617	-1.98029	0.0476709	0.784928	26	20	28	49	30	29
Nitab4.5_0000297g0130	Up(729)	323.76	1.0191	0.514768	1.97973	0.0477343	0.784928	291	150	252	299	344	387
Nitab4.5_0000461g0090	Up(729)	16.6452	1.21241	0.612617	1.97906	0.0478088	0.784928	8	7	16	17	16	6
Nitab4.5_0000600g0080	Down(870)	12.1326	-1.81131	0.915326	-1.97887	0.0478308	0.784928	0	31	3	0	15	3
Nitab4.5_0002807g0040	Up(729)	3.65589	2.61011	1.31942	1.97822	0.0479037	0.785076	0	1	1	7	0	1
Nitab4.5_0012213g0040	Down(870)	3.46136	-5.29254	2.67556	-1.9781	0.0479169	0.785076	0	0	0	0	0	0
Nitab4.5_0008026g0030	Up(729)	197.529	1.0083	0.509847	1.97766	0.0479671	0.785076	54	245	78	51	42	48
Nitab4.5_0007026g0040	Up(729)	18.6682	1.12535	0.569127	1.97733	0.0480046	0.785076	21	13	9	10	2	12
Nitab4.5_0008257g0020	Down(870)	9.87796	-3.53847	1.79037	-1.97639	0.048111	0.785806	19	7	0	23	24	1
Nitab4.5_0000308g0210	Down(870)	10.408	-1.9034	0.963411	-1.97569	0.0481899	0.786758	31	18	4	0	2	6
Nitab4.5_0011064g0030	Up(729)	1.62297	2.97738	1.50708	1.9756	0.0482005	NA	2	5	2	0	5	0
Nitab4.5_0007759g0010	Up(729)	4.65244	2.53611	1.28397	1.97521	0.0482447	0.786763	4	5	8	11	10	6
Nitab4.5_0008426g0010	Down(870)	2.67897	-2.21729	1.12262	-1.9751	0.0482564	NA	1	4	5	1	1	4
Nitab4.5_0003495g0010	Up(729)	1.64469	2.98139	1.51014	1.97425	0.0483536	NA	0	0	0	0	0	0
Nitab4.5_0005596g0020	Down(870)	3.52751	-1.77312	0.898167	-1.97416	0.048364	0.78742	1	3	4	3	2	0
Nitab4.5_0000233g0180	Down(870)	3.60705	-2.70579	1.3708	-1.97388	0.0483956	0.78742	4	1	0	6	16	17
Nitab4.5_0010009g0010	Up(729)	128.402	1.86229	0.944117	1.97252	0.0485506	0.788499	112	55	72	2947	212	116
Nitab4.5_0001091g0100	Up(729)	4.17381	2.34841	1.19065	1.97239	0.0485653	0.788499	3	0	1	1	0	8
Nitab4.5_0000021g0560	Down(870)	358.263	-1.27923	0.648637	-1.97218	0.0485886	0.788541	164	482	235	46	107	13
Nitab4.5_0003751g0010	Up(729)	827.834	1.54866	0.785887	1.97059	0.0487706	0.790193	479	437	426	505	599	329
Nitab4.5_0012396g0010	Up(729)	5.72091	1.44596	0.7341	1.96971	0.0488717	0.790254	0	5	1	0	2	2
Nitab4.5_0007373g0020	Up(729)	48.4699	1.15464	0.586199	1.96971	0.048872	0.790254	17	36	9	17	25	34
Nitab4.5_0008961g0010	Up(729)	2.59241	4.77584	2.42493	1.96948	0.0488981	NA	1	0	0	4	2	3
Nitab4.5_0000802g0150	Up(729)	353.565	2.07855	1.05539	1.96947	0.0488996	0.790254	72	103	82	426	673	216
Nitab4.5_0004626g0010	Up(729)	192.681	1.64058	0.833018	1.96944	0.0489024	0.790254	99	98	86	252	88	83
Nitab4.5_0001220g0080	Up(729)	52.3682	1.16028	0.589222	1.96918	0.0489325	0.790254	68	65	64	54	64	15
Nitab4.5_0001583g0210	Down(870)	3.06567	-3.05398	1.55124	-1.96873	0.0489842	0.790254	1	2	0	4	6	0
Nitab4.5_0009933g0010	Up(729)	8.37383	1.95113	0.991236	1.96838	0.0490244	0.790516	5	1	2	2	6	10
Nitab4.5_0000246g0210	Down(870)	5.00877	-5.82591	2.96032	-1.968	0.0490677	0.790516	0	0	0	0	0	0
Nitab4.5_0003603g0060	Up(729)	27.6972	3.07923	1.56465	1.968	0.0490681	0.790516	29	15	38	70	6	11
Nitab4.5_0000037g0330	Down(870)	50.1873	-1.09868	0.558369	-1.96765	0.0491082	0.790516	29	12	5	7	23	17
Nitab4.5_0007493g0030	Up(729)	4.25884	5.49078	2.79138	1.96705	0.0491777	0.790516	9	0	1	60	0	43
Nitab4.5_0000040g0600	Down(870)	12.6751	-1.04883	0.533217	-1.96698	0.0491852	0.790516	16	20	5	7	13	11
Nitab4.5_0001617g0020	Up(729)	38.2544	2.37282	1.20658	1.96657	0.049233	0.790921	11	8	7	41	25	15
Nitab4.5_0001477g0180	Up(729)	93.729	2.4001	1.22076	1.96607	0.0492901	0.791506	33	109	16	64	46	34
Nitab4.5_0003603g0050	Up(729)	12.8556	1.37048	0.697142	1.96585	0.0493159	0.791587	5	5	7	1	10	8
Nitab4.5_0001297g0050	Down(870)	109.426	-2.22191	1.13061	-1.96522	0.0493883	0.792415	104	252	81	66	121	354
Nitab4.5_0008928g0010	Down(870)	196.967	-1.29581	0.659644	-1.96441	0.0494829	0.793265	381	233	304	469	926	502
Nitab4.5_0002078g0040	Down(870)	41.4104	-1.05171	0.535641	-1.96345	0.0495938	0.794375	41	50	40	43	66	81
Nitab4.5_0007949g0030	Down(870)	62.15	-1.00744	0.513256	-1.96284	0.0496651	0.794849	15	25	23	12	23	11
Nitab4.5_0000291g0040	Up(729)	24.8221	1.25766	0.641061	1.96184	0.0497814	0.795098	25	30	29	21	26	12
Nitab4.5_0002029g0030	Down(870)	11.5771	-1.01302	0.51637	-1.96181	0.0497848	0.795098	4	11	3	7	4	10
Nitab4.5_0009376g0010	Up(729)	7.97256	1.69069	0.862033	1.96128	0.0498464	0.795144	3	6	6	5	3	5
Nitab4.5_0000027g0550	Up(729)	4.07624	4.40165	2.24554	1.96017	0.0499759	0.795817	3	0	3	2	1	2

## Sheet: Table. S3(C)
Table. S3 (C) DEGs at cigar leaves harvested at RG stages after exposure to high temperature
Gene_id	Change	baseMean	log2FoldChange	lfcSE	stat	pvalue	padj	M_60D-1	M_60D-2	M_60D-3	L_60D-1	L_60D-2	L_60D-3
Nitab4.5_0000125g0360	Up(1689)	656.395	7.69844	0.634518	12.1327	7.0835213798185e-34	2.8322e-29	3	11	4	19	1	6
Nitab4.5_0000116g0290	Up(1689)	629.689	3.28939	0.306598	10.7287	7.46593e-27	1.49255e-22	89	146	97	117	75	90
Nitab4.5_0004288g0030	Down(2657)	166.09	-7.73417	0.759297	-10.186	2.29107e-24	3.05346e-20	274	394	270	350	372	380
Nitab4.5_0000668g0100	Up(1689)	201.601	3.07872	0.316351	9.73199	2.20247e-22	2.20154e-18	34	39	47	37	24	17
Nitab4.5_0000588g0340	Down(2657)	77.9981	-5.80469	0.614064	-9.45291	3.29534e-21	2.63516e-17	149	142	140	67	37	41
Nitab4.5_0001739g0060	Up(1689)	513.449	1.78898	0.203703	8.7823	1.60162e-18	1.06729e-14	226	224	199	680	353	219
Nitab4.5_0000342g0270	Up(1689)	124.502	6.1382	0.763481	8.03976	9.00167e-16	5.14163e-12	0	7	3	4	4	4
Nitab4.5_0011731g0010	Up(1689)	1065.03	1.89388	0.236422	8.01059	1.1416e-15	5.70556e-12	389	536	356	94	159	130
Nitab4.5_0019692g0010	Down(2657)	102.375	-3.15209	0.39756	-7.92858	2.21668e-15	9.84771e-12	167	139	208	118	168	199
Nitab4.5_0003074g0030	Up(1689)	896.98	1.87768	0.240019	7.82306	5.15558e-15	2.06136e-11	299	462	328	303	233	222
Nitab4.5_0004136g0010	Down(2657)	1903.03	-2.30732	0.296265	-7.78804	6.80541e-15	2.47364e-11	3142	2983	2780	2937	1586	4656
Nitab4.5_0000040g0110	Up(1689)	325.664	2.30315	0.296482	7.76824	7.95814e-15	2.65159e-11	76	129	106	358	138	263
Nitab4.5_0000006g0100	Up(1689)	966.938	4.19079	0.556292	7.53343	4.94236e-14	1.52008e-10	103	121	61	155	40	39
Nitab4.5_0009734g0010	Down(2657)	747.556	-2.90528	0.390081	-7.44789	9.48437e-14	2.70867e-10	1115	1123	1459	1006	877	1672
Nitab4.5_0000389g0020	Up(1689)	1044.34	1.46069	0.199274	7.33005	2.30066e-13	6.13249e-10	521	589	462	291	250	274
Nitab4.5_0001576g0010	Up(1689)	101.839	3.72705	0.510728	7.29751	2.93133e-13	7.32521e-10	7	24	10	8	7	8
Nitab4.5_0004776g0070	Down(2657)	315.11	-3.93246	0.547485	-7.18278	6.83094e-13	1.6066e-09	614	415	620	645	800	1433
Nitab4.5_0006718g0030	Down(2657)	138.727	-2.73255	0.38404	-7.11527	1.11692e-12	2.48099e-09	232	258	191	208	317	647
Nitab4.5_0002222g0020	Up(1689)	54.8215	2.93564	0.423452	6.93264	4.13055e-12	8.6922e-09	10	17	9	21	8	18
Nitab4.5_0000768g0030	Down(2657)	245.13	-1.97325	0.285042	-6.92268	4.43178e-12	8.85978e-09	359	319	416	422	395	442
Nitab4.5_0003926g0010	Up(1689)	101.292	2.81138	0.407134	6.90528	5.01055e-12	9.53986e-09	14	36	22	8	21	17
Nitab4.5_0000404g0110	Up(1689)	161.342	3.02118	0.443985	6.80469	1.01265e-11	1.8404e-08	24	50	27	7	23	25
Nitab4.5_0003779g0130	Down(2657)	152.047	-5.16481	0.764613	-6.7548	1.43031e-11	2.48644e-08	349	123	344	855	449	677
Nitab4.5_0000791g0120	Up(1689)	471.116	1.19008	0.176798	6.7313	1.68157e-11	2.80142e-08	261	307	243	406	251	352
Nitab4.5_0002230g0020	Up(1689)	3442.54	3.12723	0.466813	6.6991	2.09705e-11	3.35386e-08	661	779	560	348	302	488
Nitab4.5_0001184g0070	Up(1689)	156.349	1.78658	0.269952	6.61813	3.63759e-11	5.59391e-08	58	82	59	23	72	13
Nitab4.5_0001693g0100	Up(1689)	46.109	3.45483	0.525783	6.57083	5.00344e-11	7.40935e-08	5	13	4	8	1	12
Nitab4.5_0000043g0220	Up(1689)	70.5077	3.903	0.594792	6.56196	5.31043e-11	7.5831e-08	6	10	9	6	9	9
Nitab4.5_0000492g0200	Up(1689)	183.065	2.88468	0.440432	6.54966	5.76672e-11	7.95071e-08	27	66	32	7	16	17
Nitab4.5_0013721g0010	Down(2657)	64.889	-2.26901	0.348434	-6.51201	7.41497e-11	9.88243e-08	103	96	103	56	28	31
Nitab4.5_0003495g0040	Up(1689)	1058.91	3.79596	0.584337	6.49619	8.23808e-11	1.06253e-07	82	255	75	69	50	58
Nitab4.5_0003281g0080	Up(1689)	385.961	3.76439	0.582157	6.46627	1.0045e-10	1.21831e-07	27	94	32	276	71	48
Nitab4.5_0000229g0090	Up(1689)	88.1015	4.77143	0.737913	6.46612	1.00554e-10	1.21831e-07	3	13	2	78	6	5
Nitab4.5_0001184g0060	Up(1689)	33.5743	4.92628	0.763089	6.45571	1.07714e-10	1.26669e-07	3	1	2	4	4	18
Nitab4.5_0003315g0090	Up(1689)	307.102	1.44134	0.224622	6.41671	1.39255e-10	1.59081e-07	135	177	155	89	99	166
Nitab4.5_0000140g0110	Up(1689)	73.1096	3.78678	0.590866	6.40886	1.46609e-10	1.6283e-07	13	12	3	104	14	28
Nitab4.5_0000668g0090	Up(1689)	37.9266	5.11984	0.80042	6.39644	1.59037e-10	1.71859e-07	3	3	0	0	0	0
Nitab4.5_0006508g0040	Down(2657)	69.9732	-2.03744	0.321322	-6.34081	2.28563e-10	2.40491e-07	111	101	104	172	74	350
Nitab4.5_0005897g0020	Down(2657)	166.677	-1.47031	0.233145	-6.30642	2.85554e-10	2.92602e-07	245	242	203	169	197	117
Nitab4.5_0003045g0050	Down(2657)	25.8585	-2.97177	0.471517	-6.30258	2.92726e-10	2.92602e-07	42	43	44	51	35	78
Nitab4.5_0007571g0020	Up(1689)	23.5591	4.1604	0.660744	6.29654	3.04369e-10	2.96819e-07	3	1	3	0	0	0
Nitab4.5_0000974g0020	Down(2657)	485.762	-2.71533	0.432214	-6.28236	3.33473e-10	3.17458e-07	738	627	989	829	641	1467
Nitab4.5_0001592g0030	Up(1689)	196.219	2.37878	0.379024	6.27608	3.47211e-10	3.2285e-07	45	70	64	239	8	67
Nitab4.5_0006225g0030	Up(1689)	2311.38	7.90029	1.26096	6.26531	3.72086e-10	3.38117e-07	7	47	3	47	34	17
Nitab4.5_0006982g0010	Up(1689)	788.055	2.69328	0.4307	6.25326	4.01973e-10	3.57158e-07	127	315	163	107	140	78
Nitab4.5_0000496g0170	Up(1689)	107.532	3.24187	0.523661	6.19077	5.9871e-10	5.20396e-07	21	21	16	8	4	7
Nitab4.5_0004577g0010	Up(1689)	596.693	1.49202	0.24223	6.15954	7.29574e-10	6.09713e-07	240	375	273	401	282	246
Nitab4.5_0005409g0020	Up(1689)	368.779	3.60724	0.585685	6.15902	7.31967e-10	6.09713e-07	30	102	30	12	3	9
Nitab4.5_0004030g0050	Up(1689)	112.39	2.8489	0.463429	6.14744	7.87432e-10	6.42528e-07	17	37	24	19	37	13
Nitab4.5_0002933g0020	Up(1689)	223.7	1.64512	0.268095	6.13633	8.44492e-10	6.70855e-07	108	103	94	159	135	72
Nitab4.5_0004489g0010	Down(2657)	123.774	-1.76562	0.28783	-6.13423	8.55704e-10	6.70855e-07	177	162	197	115	194	98
Nitab4.5_0000803g0010	Up(1689)	289.398	2.54383	0.415467	6.12283	9.19268e-10	7.06828e-07	51	119	72	64	69	60
Nitab4.5_0003356g0060	Up(1689)	168.998	4.16795	0.683955	6.0939	1.10196e-09	8.31314e-07	19	27	5	4	2	1
Nitab4.5_0003337g0010	Down(2657)	6362.18	-5.25467	0.863769	-6.08342	1.17645e-09	8.71077e-07	16171	1761	15932	8417	8000	22334
Nitab4.5_0006595g0020	Up(1689)	267.829	1.51769	0.25069	6.05403	1.41267e-09	1.02696e-06	126	163	104	93	95	142
Nitab4.5_0001140g0060	Up(1689)	1073.43	1.18901	0.197237	6.02835	1.65637e-09	1.18262e-06	562	688	598	463	409	355
Nitab4.5_0002346g0010	Up(1689)	49.9908	2.83865	0.472036	6.01363	1.81418e-09	1.27257e-06	9	19	7	3	8	6
Nitab4.5_0001538g0050	Up(1689)	308.689	1.29782	0.217049	5.9794	2.23962e-09	1.54391e-06	166	188	150	146	159	119
Nitab4.5_0002052g0060	Up(1689)	81.3913	2.2442	0.377002	5.95275	2.63675e-09	1.78687e-06	18	29	33	8	16	6
Nitab4.5_0004300g0180	Up(1689)	557.65	3.0801	0.517911	5.94715	2.72845e-09	1.8182e-06	63	186	90	313	91	237
Nitab4.5_0004184g0020	Down(2657)	77.2607	-3.39376	0.571157	-5.94191	2.81725e-09	1.84659e-06	159	87	146	228	176	331
Nitab4.5_0004851g0020	Up(1689)	170.602	3.55207	0.604649	5.87461	4.23847e-09	2.73333e-06	23	43	11	6	5	14
Nitab4.5_0000072g0590	Up(1689)	43.4291	7.82521	1.34804	5.80487	6.44161e-09	4.08818e-06	0	1	0	0	0	0
Nitab4.5_0004443g0040	Up(1689)	18.9246	4.35202	0.751111	5.79411	6.86837e-09	4.29091e-06	1	3	1	0	0	0
Nitab4.5_0004997g0010	Up(1689)	496.734	2.73416	0.472679	5.78439	7.27748e-09	4.45546e-06	143	141	83	92	31	55
Nitab4.5_0000562g0080	Down(2657)	34.0128	-2.97867	0.515107	-5.78262	7.35464e-09	4.45546e-06	70	58	42	30	26	51
Nitab4.5_0002137g0140	Up(1689)	184.108	3.56089	0.616768	5.77346	7.76596e-09	4.63442e-06	19	50	14	10	0	0
Nitab4.5_0004361g0070	Down(2657)	87.1593	-2.64598	0.45861	-5.76957	7.94738e-09	4.67294e-06	153	95	170	169	180	132
Nitab4.5_0001106g0060	Down(2657)	76.6087	-1.86187	0.324141	-5.744	9.2467e-09	5.35813e-06	111	105	121	190	327	124
Nitab4.5_0003201g0010	Up(1689)	433.291	4.97811	0.87094	5.71579	1.09196e-08	6.23059e-06	17	57	4	57	13	9
Nitab4.5_0003058g0050	Up(1689)	319.831	2.20975	0.386756	5.71356	1.1064e-08	6.23059e-06	84	162	79	86	100	30
Nitab4.5_0000313g0020	Up(1689)	428.232	2.00156	0.350659	5.70798	1.14322e-08	6.34854e-06	184	168	130	213	218	110
Nitab4.5_0000441g0100	Down(2657)	164.157	-1.60636	0.282572	-5.68478	1.30984e-08	7.17414e-06	251	210	232	189	285	180
Nitab4.5_0006260g0020	Up(1689)	136.93	1.77306	0.312222	5.67884	1.35615e-08	7.32741e-06	53	77	46	64	50	60
Nitab4.5_0000180g0140	Up(1689)	242.31	4.4385	0.781981	5.67597	1.37903e-08	7.35168e-06	8	30	23	59	1	4
Nitab4.5_0006574g0090	Down(2657)	40.5549	-2.65864	0.4686	-5.67359	1.39834e-08	7.35655e-06	63	57	76	45	35	47
Nitab4.5_0006742g0010	Down(2657)	227	-2.86726	0.505789	-5.66888	1.43734e-08	7.41085e-06	463	200	442	154	232	348
Nitab4.5_0000605g0240	Up(1689)	1978.21	5.47046	0.965169	5.66788	1.44573e-08	7.41085e-06	31	208	19	221	75	32
Nitab4.5_0010499g0030	Down(2657)	110.851	-2.30451	0.406983	-5.66242	1.49255e-08	7.554e-06	219	127	168	538	236	355
Nitab4.5_0006563g0030	Down(2657)	200.689	-4.4783	0.792343	-5.65197	1.58615e-08	7.84792e-06	553	151	355	698	408	1201
Nitab4.5_0001960g0030	Down(2657)	46.8239	-3.6547	0.646669	-5.65157	1.58988e-08	7.84792e-06	93	44	103	98	89	84
Nitab4.5_0000061g0070	Up(1689)	347.425	2.88861	0.511356	5.64891	1.61466e-08	7.87304e-06	46	135	57	66	61	34
Nitab4.5_0002137g0130	Up(1689)	169.375	1.62659	0.288926	5.6298	1.8042e-08	8.59545e-06	60	88	86	92	58	34
Nitab4.5_0000803g0030	Up(1689)	335.53	1.86704	0.331645	5.62964	1.80581e-08	8.59545e-06	127	177	106	174	148	133
Nitab4.5_0008279g0060	Up(1689)	211.315	5.19289	0.92282	5.62719	1.83164e-08	8.61583e-06	3	26	4	44	6	6
Nitab4.5_0007642g0020	Up(1689)	695.397	2.27483	0.404605	5.62235	1.88379e-08	8.75809e-06	134	328	218	57	352	32
Nitab4.5_0002015g0020	Up(1689)	970.946	1.98174	0.353138	5.61179	2.00247e-08	9.20284e-06	277	507	333	132	193	158
Nitab4.5_0000102g0450	Up(1689)	48.921	3.03271	0.540638	5.6095	2.02916e-08	9.21954e-06	6	10	14	1	1	1
Nitab4.5_0009367g0020	Up(1689)	2451.89	3.05417	0.545162	5.60231	2.1151e-08	9.454e-06	540	762	207	272	189	452
Nitab4.5_0001646g0050	Up(1689)	308.719	2.47943	0.442656	5.60125	2.12805e-08	9.454e-06	73	130	65	131	135	78
Nitab4.5_0005860g0020	Up(1689)	35.3941	2.73493	0.488948	5.59349	2.22551e-08	9.77829e-06	10	9	7	9	7	7
Nitab4.5_0000302g0110	Up(1689)	46.6853	5.20075	0.932633	5.57642	2.45522e-08	1.06703e-05	2	3	2	0	0	0
Nitab4.5_0003374g0070	Up(1689)	37.0168	4.15813	0.750216	5.54258	2.98046e-08	1.28138e-05	4	3	4	5	0	0
Nitab4.5_0001110g0030	Up(1689)	42.4099	4.5557	0.82255	5.53851	3.05059e-08	1.29757e-05	1	8	1	1	1	0
Nitab4.5_0008173g0020	Up(1689)	155.13	1.95989	0.355415	5.51437	3.50036e-08	1.47321e-05	60	76	44	68	60	103
Nitab4.5_0009785g0060	Up(1689)	205.947	2.27634	0.413005	5.51164	3.55508e-08	1.48066e-05	87	64	47	103	139	52
Nitab4.5_0008544g0010	Down(2657)	39.0397	-2.58868	0.470815	-5.49828	3.83503e-08	1.56629e-05	56	51	80	32	58	24
Nitab4.5_0007471g0010	Up(1689)	76.8305	2.19747	0.399679	5.4981	3.83903e-08	1.56629e-05	29	33	16	39	48	13
Nitab4.5_0000410g0380	Up(1689)	134.197	1.40725	0.256174	5.49335	3.94377e-08	1.59276e-05	58	85	65	71	68	53
Nitab4.5_0006416g0020	Down(2657)	264.966	-2.45345	0.448128	-5.4749	4.37763e-08	1.73729e-05	412	304	532	280	338	455
Nitab4.5_0000900g0150	Down(2657)	44.1755	-8.05148	1.47074	-5.47446	4.38852e-08	1.73729e-05	140	28	74	1145	49	66
Nitab4.5_0000687g0110	Up(1689)	338.942	1.50523	0.275122	5.47113	4.47163e-08	1.75283e-05	166	190	143	107	104	94
Nitab4.5_0001807g0010	Down(2657)	81.872	-2.10522	0.385098	-5.4667	4.5849e-08	1.75934e-05	133	97	141	67	116	138
Nitab4.5_0001146g0080	Down(2657)	12.0323	-7.14018	1.30619	-5.46643	4.59194e-08	1.75934e-05	26	16	25	37	5	19
Nitab4.5_0002095g0080	Up(1689)	926.442	1.65591	0.302984	5.46534	4.62022e-08	1.75934e-05	331	579	361	645	376	337
Nitab4.5_0006665g0030	Down(2657)	9188.35	-4.75782	0.871702	-5.45809	4.81293e-08	1.81543e-05	24895	3618	20002	10345	9445	23498
Nitab4.5_0000178g0330	Down(2657)	466.196	-3.85186	0.706739	-5.45018	5.03175e-08	1.88023e-05	1119	237	1037	789	983	1072
Nitab4.5_0005176g0010	Up(1689)	2143.44	1.25376	0.231658	5.41213	6.22794e-08	2.30567e-05	1198	1293	1081	2426	1932	915
Nitab4.5_0001771g0140	Up(1689)	229.952	1.02805	0.190177	5.40576	6.45342e-08	2.36722e-05	136	158	133	191	213	172
Nitab4.5_0005482g0010	Down(2657)	48.4811	-3.42016	0.633478	-5.39902	6.70043e-08	2.43549e-05	89	40	116	89	111	210
Nitab4.5_0000373g0030	Up(1689)	26.6093	5.19533	0.963164	5.39402	6.88967e-08	2.48171e-05	1	2	1	2	1	0
Nitab4.5_0008814g0030	Up(1689)	11.4964	6.87538	1.27664	5.38551	7.22415e-08	2.57896e-05	0	0	0	0	0	1
Nitab4.5_0002877g0010	Up(1689)	297.237	1.74919	0.32507	5.38099	7.40787e-08	2.62114e-05	108	145	132	132	134	70
Nitab4.5_0011765g0020	Down(2657)	129.364	-2.28642	0.425517	-5.37328	7.73178e-08	2.71175e-05	235	143	220	58	100	47
Nitab4.5_0000614g0090	Down(2657)	169.847	-1.45803	0.2716	-5.36831	7.9479e-08	2.76331e-05	259	238	204	185	192	95
Nitab4.5_0017412g0010	Up(1689)	226.199	2.05836	0.383717	5.36426	8.12828e-08	2.80166e-05	73	100	75	93	26	7
Nitab4.5_0007202g0010	Up(1689)	626.213	2.36888	0.442484	5.35361	8.62189e-08	2.9464e-05	159	299	124	270	219	104
Nitab4.5_0007569g0010	Up(1689)	216.246	3.18642	0.596404	5.34273	9.15573e-08	3.10232e-05	38	36	46	81	68	73
Nitab4.5_0002438g0030	Down(2657)	46.3264	-3.08591	0.578533	-5.33403	9.60585e-08	3.22749e-05	96	46	88	34	34	23
Nitab4.5_0006899g0030	Up(1689)	243.417	1.58945	0.298229	5.32961	9.84233e-08	3.25341e-05	91	152	102	92	105	36
Nitab4.5_0012294g0020	Up(1689)	248.977	2.64906	0.497134	5.32867	9.8937e-08	3.25341e-05	39	111	47	9	13	28
Nitab4.5_0007855g0050	Down(2657)	89.7906	-2.77915	0.521606	-5.32805	9.92712e-08	3.25341e-05	177	100	159	1081	561	588
Nitab4.5_0005582g0050	Down(2657)	51.2924	-2.69572	0.507149	-5.31545	1.06396e-07	3.45857e-05	105	66	77	96	91	56
Nitab4.5_0013227g0020	Down(2657)	224.564	-2.19627	0.413763	-5.30804	1.10811e-07	3.57302e-05	327	282	421	479	410	423
Nitab4.5_0005120g0020	Up(1689)	146.575	2.0665	0.389613	5.30398	1.13303e-07	3.59893e-05	48	66	46	77	108	46
Nitab4.5_0002205g0020	Up(1689)	8959.16	4.25858	0.80293	5.3038	1.13415e-07	3.59893e-05	228	1711	651	121	326	87
Nitab4.5_0003531g0020	Down(2657)	667.845	-5.8022	1.09487	-5.29945	1.16154e-07	3.65685e-05	1246	492	1876	526	1728	377
Nitab4.5_0000219g0010	Up(1689)	20.2745	3.39097	0.640174	5.29694	1.17758e-07	3.67837e-05	3	5	2	0	0	7
Nitab4.5_0003353g0040	Down(2657)	101.217	-4.05005	0.765282	-5.29223	1.20835e-07	3.74524e-05	257	71	198	104	140	168
Nitab4.5_0001636g0020	Up(1689)	409.632	1.25935	0.238154	5.28797	1.2368e-07	3.77576e-05	216	280	188	839	184	254
Nitab4.5_0004330g0020	Up(1689)	4262.01	3.79625	0.718067	5.28676	1.245e-07	3.77576e-05	228	1176	270	168	155	102
Nitab4.5_0012555g0030	Up(1689)	201.871	1.37909	0.260869	5.28654	1.24653e-07	3.77576e-05	114	113	89	90	79	157
Nitab4.5_0001142g0100	Down(2657)	139.907	-2.36624	0.448784	-5.27256	1.34537e-07	4.04451e-05	256	173	225	81	159	131
Nitab4.5_0001863g0230	Up(1689)	245.742	2.4921	0.472884	5.27	1.36424e-07	4.07064e-05	46	116	51	101	64	51
Nitab4.5_0005373g0040	Down(2657)	471.717	-1.41987	0.269627	-5.26606	1.39384e-07	4.12815e-05	695	545	681	672	672	863
Nitab4.5_0010045g0010	Down(2657)	52.5443	-4.87124	0.927853	-5.25001	1.52094e-07	4.47087e-05	81	31	167	244	273	62
Nitab4.5_0001349g0130	Up(1689)	696.051	1.35176	0.257542	5.24868	1.53193e-07	4.47087e-05	305	470	337	197	285	89
Nitab4.5_0002350g0030	Down(2657)	192.964	-2.12331	0.405079	-5.24171	1.59093e-07	4.60944e-05	339	231	306	283	388	345
Nitab4.5_0000023g0480	Down(2657)	160.525	-5.12752	0.980797	-5.22791	1.71436e-07	4.93132e-05	367	52	434	3617	751	847
Nitab4.5_0007442g0020	Up(1689)	358.114	1.3479	0.257946	5.22554	1.7365e-07	4.95933e-05	186	229	157	267	228	191
Nitab4.5_0000452g0110	Up(1689)	70.7467	1.92608	0.36878	5.22284	1.762e-07	4.99645e-05	23	29	31	30	38	42
Nitab4.5_0001780g0010	Up(1689)	17.7295	6.52581	1.25	5.22065	1.78297e-07	5.00125e-05	0	1	0	0	0	0
Nitab4.5_0007087g0010	Up(1689)	148.954	1.33685	0.256098	5.22005	1.78871e-07	5.00125e-05	69	94	76	46	78	35
Nitab4.5_0005620g0060	Up(1689)	47.7426	2.24204	0.430612	5.20664	1.9229e-07	5.31845e-05	14	17	16	6	3	4
Nitab4.5_0001164g0140	Down(2657)	68.9454	-2.57229	0.494094	-5.20608	1.92876e-07	5.31845e-05	87	125	121	123	57	245
Nitab4.5_0012890g0020	Down(2657)	60.1373	-3.87026	0.743861	-5.20294	1.96158e-07	5.37191e-05	66	52	193	28	39	123
Nitab4.5_0001955g0170	Down(2657)	246.71	-4.49822	0.86731	-5.1864	2.14402e-07	5.83159e-05	216	284	812	101	187	276
Nitab4.5_0003260g0030	Down(2657)	63.4494	-2.41958	0.467024	-5.18084	2.20884e-07	5.9673e-05	121	76	101	45	62	94
Nitab4.5_0001984g0100	Up(1689)	51.9968	3.38265	0.653166	5.17884	2.23264e-07	5.99112e-05	2	14	10	3	10	9
Nitab4.5_0003904g0010	Up(1689)	927.752	3.08527	0.596379	5.17335	2.29939e-07	6.12909e-05	73	325	166	51	90	66
Nitab4.5_0000403g0130	Down(2657)	218.467	-1.55556	0.300848	-5.17059	2.33352e-07	6.17888e-05	345	260	307	153	185	366
Nitab4.5_0000111g0080	Down(2657)	1019.17	-1.52536	0.295373	-5.1642	2.41475e-07	6.3519e-05	1486	1126	1612	1765	1541	1170
Nitab4.5_0001178g0090	Down(2657)	209.154	-2.821	0.546812	-5.15899	2.4829e-07	6.48849e-05	297	215	505	279	733	152
Nitab4.5_0007206g0030	Up(1689)	657.543	2.26222	0.438967	5.15351	2.55654e-07	6.63754e-05	155	275	214	234	61	119
Nitab4.5_0004452g0040	Down(2657)	859.31	-1.60259	0.311354	-5.14716	2.64461e-07	6.8219e-05	1225	1092	1306	725	1636	735
Nitab4.5_0001092g0030	Down(2657)	118.149	-2.56249	0.498079	-5.14474	2.67885e-07	6.86594e-05	231	130	201	101	143	157
Nitab4.5_0007380g0010	Up(1689)	747.845	1.87976	0.365503	5.14295	2.70462e-07	6.88781e-05	265	444	204	158	200	183
Nitab4.5_0026775g0010	Up(1689)	100.766	2.60451	0.50761	5.13092	2.88326e-07	7.29629e-05	23	38	20	42	35	10
Nitab4.5_0000659g0120	Down(2657)	425.923	-3.45342	0.673551	-5.12719	2.94101e-07	7.39562e-05	942	329	883	339	312	800
Nitab4.5_0008787g0010	Up(1689)	448.564	2.46856	0.482301	5.11828	3.0833e-07	7.70496e-05	103	189	100	58	90	53
Nitab4.5_0000235g0110	Down(2657)	52.3347	-8.29758	1.62277	-5.11321	3.16721e-07	7.86551e-05	167	14	104	246	62	24
Nitab4.5_0005930g0020	Up(1689)	46.2866	1.81266	0.355064	5.10516	3.30521e-07	8.15755e-05	19	24	15	31	38	24
Nitab4.5_0010777g0020	Down(2657)	161.878	-5.10723	1.00242	-5.09488	3.48956e-07	8.55969e-05	190	153	527	109	141	231
Nitab4.5_0011186g0020	Up(1689)	500.684	1.61361	0.317199	5.08705	3.63685e-07	8.86659e-05	250	267	180	81	128	28
Nitab4.5_0010294g0050	Down(2657)	8.97938	-6.71744	1.32203	-5.08115	3.75148e-07	9.01412e-05	16	12	22	17	24	28
Nitab4.5_0001622g0160	Down(2657)	649.646	-3.09955	0.610109	-5.08032	3.76793e-07	9.01412e-05	1619	548	1050	2001	1345	2614
Nitab4.5_0000095g0080	Down(2657)	34.9613	-3.85107	0.758156	-5.07953	3.78379e-07	9.01412e-05	38	42	102	20	46	14
Nitab4.5_0008253g0030	Up(1689)	385.004	1.78802	0.352018	5.07934	3.78754e-07	9.01412e-05	112	202	176	327	158	137
Nitab4.5_0012294g0040	Up(1689)	411.704	1.6332	0.322149	5.06969	3.98462e-07	9.42704e-05	163	255	153	117	113	90
Nitab4.5_0000107g0130	Up(1689)	423.668	6.42431	1.26881	5.06326	4.12147e-07	9.63676e-05	3	26	0	5	3	3
Nitab4.5_0000973g0020	Down(2657)	38.8762	-2.62548	0.518693	-5.06172	4.15489e-07	9.65843e-05	76	42	68	88	48	137
Nitab4.5_0028615g0010	Down(2657)	18.8047	-4.27675	0.846111	-5.0546	4.31299e-07	9.96799e-05	34	18	47	26	43	73
Nitab4.5_0000514g0160	Up(1689)	1530.24	1.88117	0.372287	5.05299	4.34936e-07	9.99428e-05	703	646	492	461	425	472
Nitab4.5_0000175g0030	Down(2657)	36.2416	-6.88372	1.36308	-5.05012	4.41528e-07	0.00010039	71	17	109	114	38	32
Nitab4.5_0001015g0050	Up(1689)	109.832	1.77642	0.351769	5.04996	4.41902e-07	0.00010039	37	62	42	61	57	27
Nitab4.5_0013739g0010	Down(2657)	741.836	-2.041	0.40449	-5.04586	4.51479e-07	0.000101986	1147	952	1240	1177	1248	1405
Nitab4.5_0006220g0040	Up(1689)	47.3257	1.86251	0.369408	5.04188	4.60979e-07	0.000103547	15	27	16	8	6	1
Nitab4.5_0001726g0100	Up(1689)	341.845	3.44947	0.684632	5.03843	4.69371e-07	0.000104843	20	103	43	5	26	24
Nitab4.5_0000680g0010	Up(1689)	86.7684	4.03678	0.801732	5.03508	4.77646e-07	0.000106099	2	21	6	1	14	3
Nitab4.5_0000892g0010	Up(1689)	19.9635	6.69393	1.33099	5.02929	4.92311e-07	0.000108752	0	1	0	0	0	2
Nitab4.5_0008551g0020	Up(1689)	1160.49	1.85523	0.369153	5.02564	5.0176e-07	0.00011023	314	700	422	158	517	132
Nitab4.5_0000305g0140	Up(1689)	16.5001	6.4209	1.27818	5.02346	5.0749e-07	0.000110407	0	1	0	3	0	1
Nitab4.5_0002450g0050	Up(1689)	33.1811	2.37434	0.472671	5.02323	5.08087e-07	0.000110407	10	7	13	6	2	11
Nitab4.5_0000855g0160	Up(1689)	24.9882	2.94735	0.586981	5.0212	5.13493e-07	0.000110978	6	3	7	0	1	4
Nitab4.5_0000208g0350	Up(1689)	43.8293	3.86856	0.770935	5.01801	5.22101e-07	0.000112232	4	8	4	4	2	2
Nitab4.5_0000338g0040	Down(2657)	24.1387	-7.17581	1.43296	-5.00769	5.50881e-07	0.000117785	56	16	60	47	56	39
Nitab4.5_0001774g0090	Up(1689)	53.8201	3.17261	0.636042	4.98806	6.09901e-07	0.000129711	4	20	7	0	1	0
Nitab4.5_0000152g0250	Down(2657)	1804.29	-2.7462	0.550848	-4.98541	6.18319e-07	0.000130696	3817	1478	3387	2988	2803	3750
Nitab4.5_0006167g0020	Down(2657)	233.88	-2.09774	0.420849	-4.98455	6.21068e-07	0.000130696	454	245	356	261	230	375
Nitab4.5_0006876g0030	Down(2657)	1649.15	-2.04147	0.409783	-4.98184	6.29831e-07	0.000131656	3185	2205	2044	1443	1987	2983
Nitab4.5_0002686g0030	Down(2657)	37.0206	-6.89299	1.38383	-4.98111	6.32218e-07	0.000131656	108	15	78	516	516	538
Nitab4.5_0001146g0060	Down(2657)	25.8252	-2.97442	0.597579	-4.97745	6.44261e-07	0.000133196	44	44	41	321	34	110
Nitab4.5_0000280g0010	Up(1689)	60.5463	2.45811	0.493908	4.97685	6.46274e-07	0.000133196	11	24	18	7	33	10
Nitab4.5_0005801g0010	Up(1689)	60.4687	1.89174	0.380349	4.97368	6.56925e-07	0.000134398	26	20	26	12	14	13
Nitab4.5_0000377g0050	Up(1689)	853.556	2.17995	0.438347	4.97312	6.58829e-07	0.000134398	197	472	217	126	178	89
Nitab4.5_0005699g0030	Up(1689)	40.133	2.69728	0.54299	4.96745	6.78377e-07	0.000137683	11	7	12	33	16	29
Nitab4.5_0007439g0020	Down(2657)	3699.37	-3.01335	0.607505	-4.9602	7.04197e-07	0.000141835	9899	2927	5360	10113	7530	13861
Nitab4.5_0002580g0020	Up(1689)	37.2179	3.1776	0.640681	4.95973	7.0593e-07	0.000141835	4	9	8	0	2	5
Nitab4.5_0000886g0010	Up(1689)	65.021	2.03028	0.409648	4.95617	7.18981e-07	0.000143735	17	37	19	19	152	24
Nitab4.5_0009898g0050	Down(2657)	15.277	-6.50862	1.31432	-4.95209	7.34196e-07	0.000146047	31	18	35	16	35	116
Nitab4.5_0001294g0030	Up(1689)	173.947	1.20918	0.244239	4.95081	7.3907e-07	0.000146288	97	116	84	39	85	41
Nitab4.5_0004752g0020	Down(2657)	43.4596	-3.20967	0.649616	-4.94088	7.7772e-07	0.00015318	89	40	88	186	69	277
Nitab4.5_0009332g0030	Up(1689)	3214.15	1.84675	0.374197	4.93523	8.00562e-07	0.000156906	864	1907	1221	519	472	456
Nitab4.5_0000130g0130	Up(1689)	619.984	3.18797	0.646158	4.93373	8.06744e-07	0.000157278	70	228	58	21	87	30
Nitab4.5_0000044g0100	Up(1689)	230.271	4.30794	0.873315	4.93286	8.10326e-07	0.000157278	11	50	4	7	8	6
Nitab4.5_0005516g0010	Down(2657)	444.755	-1.33073	0.269885	-4.93074	8.19183e-07	0.000158229	613	523	646	927	692	914
Nitab4.5_0002076g0070	Up(1689)	31.571	1.98543	0.403139	4.92493	8.43912e-07	0.000161694	11	14	11	10	9	15
Nitab4.5_0003122g0050	Up(1689)	151.606	2.13146	0.432829	4.92448	8.45839e-07	0.000161694	42	80	39	18	44	53
Nitab4.5_0005848g0020	Up(1689)	3416.33	1.71491	0.348296	4.92369	8.49252e-07	0.000161694	1276	2177	1102	855	877	638
Nitab4.5_0003351g0050	Up(1689)	92.2194	2.65206	0.538812	4.92205	8.56422e-07	0.000162286	27	33	12	52	39	21
Nitab4.5_0003154g0030	Up(1689)	65.5433	4.29934	0.873854	4.91998	8.65528e-07	0.000163238	7	8	3	59	2	16
Nitab4.5_0006025g0040	Down(2657)	26.4357	-2.47546	0.503496	-4.91655	8.80841e-07	0.000165346	37	43	46	7	16	18
Nitab4.5_0002415g0060	Down(2657)	839.852	-1.81451	0.369853	-4.90602	9.29432e-07	0.000172424	1326	848	1465	1248	1931	1012
Nitab4.5_0004783g0020	Up(1689)	789.956	1.81933	0.370845	4.90589	9.30037e-07	0.000172424	218	480	298	163	247	72
Nitab4.5_0000358g0150	Up(1689)	2940.67	1.03266	0.210506	4.90559	9.31486e-07	0.000172424	1743	2210	1517	2820	2376	1314
Nitab4.5_0001949g0070	Up(1689)	72.506	2.10425	0.429142	4.90339	9.4195e-07	0.000173558	19	38	21	94	39	35
Nitab4.5_0000297g0310	Up(1689)	150.498	3.26917	0.667381	4.89851	9.65666e-07	0.000177111	12	53	17	1	5	5
Nitab4.5_0000934g0050	Up(1689)	134.373	1.74481	0.356451	4.89495	9.83298e-07	0.000179522	50	84	42	46	77	70
Nitab4.5_0000308g0330	Up(1689)	6571.24	2.66188	0.544004	4.89313	9.92469e-07	0.000180372	1246	2232	1620	1094	900	862
Nitab4.5_0012103g0010	Down(2657)	1305.99	-1.53632	0.314038	-4.89216	9.9736e-07	0.000180441	1926	1532	1974	1099	1207	1677
Nitab4.5_0013243g0020	Down(2657)	58.8591	-1.70518	0.348704	-4.89005	1.00811e-06	0.000181565	75	104	76	144	71	292
Nitab4.5_0000307g0180	Down(2657)	18.9505	-4.05446	0.829353	-4.88871	1.01501e-06	0.000181987	53	18	28	19	32	64
Nitab4.5_0001982g0010	Down(2657)	707.019	-2.06048	0.421909	-4.88369	1.04117e-06	0.000185844	942	1121	1149	775	932	1066
Nitab4.5_0005914g0020	Up(1689)	262.316	1.98635	0.407937	4.86926	1.12016e-06	0.000199024	87	148	67	292	184	77
Nitab4.5_0005597g0020	Down(2657)	17132.6	-3.54194	0.727535	-4.86842	1.12496e-06	0.000199024	37228	12017	37700	14428	22575	14505
Nitab4.5_0005171g0010	Down(2657)	125.903	-1.78576	0.36689	-4.86727	1.13149e-06	0.000199296	152	197	201	60	153	85
Nitab4.5_0005208g0050	Down(2657)	206.137	-1.54313	0.31759	-4.85886	1.18065e-06	0.000207043	275	287	301	271	329	349
Nitab4.5_0002395g0050	Down(2657)	58.8404	-2.5968	0.534639	-4.85711	1.19113e-06	0.00020729	99	56	125	43	60	50
Nitab4.5_0002236g0020	Up(1689)	142.713	2.98293	0.614163	4.85689	1.19243e-06	0.00020729	25	50	17	20	104	15
Nitab4.5_0007327g0030	Down(2657)	225.338	-3.17249	0.65344	-4.85506	1.20353e-06	0.000208315	518	176	426	200	255	472
Nitab4.5_0008000g0020	Up(1689)	1147.13	1.28779	0.265349	4.85321	1.21481e-06	0.000208725	695	667	517	535	656	316
Nitab4.5_0008385g0010	Up(1689)	24.0869	5.50075	1.13355	4.85266	1.21816e-06	0.000208725	0	3	0	0	1	0
Nitab4.5_0000113g0130	Up(1689)	20.5479	3.41264	0.703331	4.85211	1.22156e-06	0.000208725	0	5	5	0	4	0
Nitab4.5_0009277g0010	Up(1689)	240.12	3.46571	0.715193	4.84583	1.26082e-06	0.000214378	19	68	28	217	17	242
Nitab4.5_0002546g0060	Up(1689)	225.085	1.08484	0.22395	4.84411	1.27181e-06	0.000214378	144	128	133	127	141	117
Nitab4.5_0007908g0030	Up(1689)	45.4045	2.83804	0.585943	4.84355	1.27542e-06	0.000214378	5	19	8	9	2	7
Nitab4.5_0028413g0010	Up(1689)	38.7732	1.6844	0.347768	4.84344	1.27609e-06	0.000214378	15	20	17	15	18	7
Nitab4.5_0010289g0010	Up(1689)	55.3689	4.81492	0.996078	4.83388	1.33895e-06	0.000223063	0	8	3	5	6	11
Nitab4.5_0005388g0080	Up(1689)	112.921	1.78109	0.369756	4.81694	1.45776e-06	0.000241849	35	69	41	43	216	24
Nitab4.5_0000259g0200	Up(1689)	584.176	1.90493	0.395826	4.81255	1.49015e-06	0.000246201	195	358	152	79	251	110
Nitab4.5_0003827g0030	Up(1689)	58.0108	3.45024	0.717229	4.81052	1.50537e-06	0.000247693	5	17	6	1	5	6
Nitab4.5_0010891g0010	Up(1689)	272.125	1.06744	0.222234	4.8032	1.56146e-06	0.00025484	151	203	144	136	159	128
Nitab4.5_0000129g0260	Down(2657)	1598.73	-5.11424	1.06516	-4.8014	1.57562e-06	0.00025484	3272	1224	4070	2324	2548	5140
Nitab4.5_0000663g0170	Up(1689)	164.002	1.66378	0.346555	4.80091	1.57948e-06	0.00025484	55	92	76	74	81	32
Nitab4.5_0006263g0010	Up(1689)	516.156	1.78716	0.372267	4.80076	1.58068e-06	0.00025484	210	286	163	325	241	192
Nitab4.5_0006000g0090	Up(1689)	205.584	1.15032	0.239672	4.79955	1.59023e-06	0.00025535	103	128	129	129	85	81
Nitab4.5_0002759g0090	Up(1689)	932.003	1.31118	0.273615	4.79208	1.65059e-06	0.000263346	570	565	377	486	394	503
Nitab4.5_0001574g0010	Up(1689)	27.8439	3.75798	0.784258	4.79177	1.6532e-06	0.000263346	2	7	2	1	3	6
Nitab4.5_0001614g0090	Down(2657)	258.293	-1.48459	0.309881	-4.79082	1.66101e-06	0.00026354	385	317	364	381	415	598
Nitab4.5_0000974g0040	Down(2657)	17.8938	-7.71443	1.61207	-4.78542	1.70626e-06	0.00026965	27	8	63	39	15	89
Nitab4.5_0002395g0030	Down(2657)	25.3606	-2.33751	0.488848	-4.78167	1.73844e-06	0.000273654	44	30	44	24	29	95
Nitab4.5_0000223g0240	Up(1689)	118.322	1.32325	0.277491	4.76862	1.85492e-06	0.000290845	58	73	60	25	74	29
Nitab4.5_0005776g0030	Up(1689)	48.7157	3.02761	0.63501	4.76781	1.86235e-06	0.000290869	12	11	7	43	17	26
Nitab4.5_0004209g0030	Up(1689)	1144.46	1.59089	0.333816	4.76578	1.88128e-06	0.000292681	484	625	504	216	468	92
Nitab4.5_0000024g0130	Down(2657)	284.856	-3.75139	0.788971	-4.75479	1.98654e-06	0.00030786	771	209	482	1204	701	2047
[truncated: 4,091 more rows]

## Sheet: Table. S3(D)
Table. S3 (D) DEGs at cigar leaves harvested at PM stages after exposure to high temperature
[truncated: 2,789 more rows]

## Sheet: Table. S3(E)
Table S3 (E). Statistics on the number of differential gene expression
[truncated: 5 more rows]
