# Supplementary material for: Study on mechanism of temperature-modulated polyphenolic biosynthesis in cigar tobacco leaves
Source: Front Plant Sci. 2025 Oct 23;16:1693512. doi: 10.3389/fpls.2025.1693512 (PMC12589083; doi:10.3389/fpls.2025.1693512)
Supplement: Supplementary file 1 [file DataSheet1.zip › supplementary materials/Table S4.xlsx]

## Sheet: Table S4(A)
Table S4(A) Cold/heat responsive DEGs at cold stress terminated at RG stage
Gene_id	gene_symbol	Description	Change	log2FoldChange	pvalue	CK_name
Nitab4.5_0000044g0310	MYB14	myb-related protein Myb4-like	Cold responsive	-2.68915	0.028502	0.544593
Nitab4.5_0000104g0050	ANN2	annexin D2-like	Cold responsive	1.34277	0.032394	2.17625
Nitab4.5_0000104g0210	PLAT2	lipoxygenase homology domain-containing protein 1	Cold responsive	1.09298	0.0061965	23.2612
Nitab4.5_0000123g0610	HVA22A	uncharacterized protein LOC107779148 isoform X1	Cold responsive	1.49387	0.000246412	0.957254
Nitab4.5_0000222g0170	GOLS2	galactinol synthase 1-like	Cold responsive	2.31897	0.00556517	61.5853
Nitab4.5_0000391g0350	KCS9	3-ketoacyl-CoA synthase 19-like	Cold responsive	-1.3982	0.00951543	16.3028
Nitab4.5_0000498g0140	GSTF8	glutathione S-transferase-like	Cold responsive	1.09594	0.0432493	11.4709
Nitab4.5_0000508g0060	KCS9	3-ketoacyl-CoA synthase 10	Cold responsive	-1.17999	0.0355182	12.949
Nitab4.5_0000552g0040	PBL26	probable leucine-rich repeat receptor-like serine/threonine-protein kinase At5g15730	Cold responsive	-1.29051	0.00273539	4.67629
Nitab4.5_0000596g0030	FAO1	long-chain-alcohol oxidase FAO1	Cold responsive	-1.77305	0.0319355	29.5041
Nitab4.5_0001013g0090	GOLS1	galactinol synthase 1-like	Cold responsive	4.1769	2.86852e-07	2.47249
Nitab4.5_0001112g0010	ANN5	annexin D5-like	Cold responsive	-1.53088	0.0394555	4.65566
Nitab4.5_0001454g0180	CCR2	cinnamoyl-CoA reductase 2-like	Cold responsive	-1.52626	0.0345743	20.838
Nitab4.5_0001579g0060	HSP70-6	stromal 70 kDa heat shock-related protein, chloroplastic-like	Cold responsive	1.94601	0.00156302	79.5338
Nitab4.5_0002169g0070	RMA3	E3 ubiquitin-protein ligase RMA1H1-like	Cold responsive	1.46093	0.0387342	11.394
Nitab4.5_0002448g0010	ANN2	annexin D1-like	Cold responsive	1.32243	0.0233113	29.7728
Nitab4.5_0002694g0010	SPT	transcription factor SPATULA-like isoform X1	Cold responsive	2.56334	0.00266011	0.888218
Nitab4.5_0003324g0150	GOLS2	galactinol synthase 1-like	Cold responsive	2.65405	0.00131714	0.229897
Nitab4.5_0004270g0010	GI	protein GIGANTEA-like	Cold responsive	-1.01132	0.0188127	19.8602
Nitab4.5_0004286g0030	lhcA-P4	chlorophyll a-b binding protein 4, chloroplastic-like	Cold responsive	2.11	0.00286746	1.00832
Nitab4.5_0005150g0020	NA	putative serine/threonine-protein kinase isoform X1	Cold responsive	-1.62991	0.0491487	0.619964
Nitab4.5_0005409g0020	PLDGAMMA1	phospholipase D delta-like	Cold responsive	-2.63582	0.00107381	1.4222
Nitab4.5_0005582g0070	ANN2	annexin D3-like isoform X2	Cold responsive	1.09616	0.00794036	3.87826
Nitab4.5_0005964g0020	RCOM_1206790	CASP-like protein PIMP1	Cold responsive	-2.30963	0.0136637	17.8619
Nitab4.5_0006117g0040	RCI2B	hydrophobic protein RCI2B-like	Cold responsive	1.37545	0.0192602	5.48316
Nitab4.5_0006117g0050	RCI2B	hydrophobic protein LTI6A-like isoform X2	Cold responsive	1.35775	0.0192341	23.9361
Nitab4.5_0007212g0030	KCS9	3-ketoacyl-CoA synthase 10-like	Cold responsive	-1.35119	0.0323072	16.0829
Nitab4.5_0007650g0040	XTH23	xyloglucan endotransglucosylase/hydrolase protein 24-like	Cold responsive	1.90987	0.00032941	4.73966
Nitab4.5_0009066g0010	At3g28580	mitochondrial chaperone BCS1-like	Cold responsive	-2.82161	0.0478266	0.119369
Nitab4.5_0010627g0010	RBG2	glycine-rich RNA-binding protein 4, mitochondrial-like	Cold responsive	1.3865	0.023086	15.6554
Nitab4.5_0011745g0030	KCS9	3-ketoacyl-CoA synthase 20-like	Cold responsive	-1.50745	0.0471903	1.49368
Nitab4.5_0000104g0050	ANN2	annexin D2-like	Heat responsive	1.34277	0.032394	2.17625
Nitab4.5_0000165g0100	CLPB3	chaperone protein ClpB4, mitochondrial-like	Heat responsive	1.38955	0.00969811	6.54614
Nitab4.5_0000222g0170	GOLS2	galactinol synthase 1-like	Heat responsive	2.31897	0.00556517	61.5853
Nitab4.5_0000574g0090	HSP17.8	15.7 kDa heat shock protein, peroxisomal-like	Heat responsive	1.23145	0.00350669	140.098
Nitab4.5_0000663g0110	HSFA6b	heat stress transcription factor A-3-like	Heat responsive	2.69965	0.00017805	0.143353
Nitab4.5_0001013g0090	GOLS1	galactinol synthase 1-like	Heat responsive	4.1769	2.86852e-07	2.47249
Nitab4.5_0001093g0010	Dnajb1	dnaJ protein homolog 1-like	Heat responsive	3.4192	0.0495672	0.0198452
Nitab4.5_0001112g0010	ANN5	annexin D5-like	Heat responsive	-1.53088	0.0394555	4.65566
Nitab4.5_0001200g0100	DREB1C	dehydration-responsive element-binding protein 1D-like	Heat responsive	5.05491	0.0181815	0.0572403
Nitab4.5_0001294g0010	CLPB3	chaperone protein ClpB4, mitochondrial-like	Heat responsive	1.46536	0.000877447	17.5178
Nitab4.5_0001688g0070	clpB2	chaperone protein ClpB1-like isoform X1	Heat responsive	-1.78947	6.26349e-05	443.129
Nitab4.5_0002016g0020	DTX51	protein DETOXIFICATION 48-like	Heat responsive	-2.05047	0.0296232	0.26581
Nitab4.5_0002448g0010	ANN2	annexin D1-like	Heat responsive	1.32243	0.0233113	29.7728
Nitab4.5_0003247g0010	HSP23.2	22.0 kDa heat shock protein-like	Heat responsive	2.36799	6.29837e-05	366.062
Nitab4.5_0003291g0040	Sbno1	protein strawberry notch isoform X2	Heat responsive	2.44198	0.0327359	0.121016
Nitab4.5_0003324g0150	GOLS2	galactinol synthase 1-like	Heat responsive	2.65405	0.00131714	0.229897
Nitab4.5_0003654g0010	DNAJB9	dnaJ protein ERDJ3A	Heat responsive	-1.01791	7.02985e-05	107.864
Nitab4.5_0003722g0070	HSP26.5	26.5 kDa heat shock protein, mitochondrial-like	Heat responsive	2.85928	4.51856e-05	0.535632
Nitab4.5_0003906g0010	clpB	chaperone protein ClpB1-like	Heat responsive	-1.73061	0.000136134	220.322
Nitab4.5_0005582g0070	ANN2	annexin D3-like isoform X2	Heat responsive	1.09616	0.00794036	3.87826
Nitab4.5_0005728g0020	HSP26.5	26.5 kDa heat shock protein, mitochondrial-like	Heat responsive	2.06301	0.00777238	6.30228
Nitab4.5_0006475g0040	HSA32	protein HEAT-STRESS-ASSOCIATED 32-like	Heat responsive	1.10423	0.031571	160.644
Nitab4.5_0007650g0040	XTH23	xyloglucan endotransglucosylase/hydrolase protein 24-like	Heat responsive	1.90987	0.00032941	4.73966
Nitab4.5_0008090g0010	DTX51	MATE efflux family protein 5	Heat responsive	-2.17736	0.0127063	0.43323
Nitab4.5_0011556g0020	At3g55590	mannose-1-phosphate guanylyltransferase 1	Heat responsive	-1.00125	0.00259934	69.8074
Nitab4.5_0012752g0010	HSP17.8	15.7 kDa heat shock protein, peroxisomal	Heat responsive	1.90425	6.76556e-05	59.3172

## Sheet: Table S4(B)
Table S4(B) Cold/heat responsive DEGs at cold stress terminated at PM stage
Gene_id	gene_symbol	Description	Change	log2FoldChange	pvalue	CK_name
Nitab4.5_0000104g0050	ANN2	annexin D2-like	Cold responsive	1.16617	0.046126	1.728
Nitab4.5_0000566g0080	At3g51250	uncharacterized protein LOC107810076	Cold responsive	3.35251	0.0203704	0.0633206
Nitab4.5_0000683g0100	TBL32	protein ESKIMO 1-like	Cold responsive	-3.54168	0.0175721	0.0918179
Nitab4.5_0000957g0170	XTH23	xyloglucan endotransglucosylase/hydrolase protein 24-like	Cold responsive	-1.35604	0.000736557	3.41398
Nitab4.5_0001094g0130	TIL	apolipoprotein D-like	Cold responsive	-1.09055	0.00579744	120.86
Nitab4.5_0001217g0040	CUT1	3-ketoacyl-CoA synthase 6	Cold responsive	-1.13237	0.00471175	10.8985
Nitab4.5_0001473g0020	KCS9	3-ketoacyl-CoA synthase 11-like	Cold responsive	1.68597	0.0416467	0.530097
Nitab4.5_0002169g0070	RMA3	E3 ubiquitin-protein ligase RMA1H1-like	Cold responsive	1.85989	0.0135529	9.23508
Nitab4.5_0002419g0050	DREB1C	dehydration-responsive element-binding protein 1B-like	Cold responsive	-3.3217	0.00161456	0.982411
Nitab4.5_0003061g0020	MYB14	myb-related protein Myb4-like	Cold responsive	-1.20629	0.0233534	1.25193
Nitab4.5_0003629g0040	ANN1	annexin D2-like	Cold responsive	-1.80678	0.0234259	3.66227
Nitab4.5_0005224g0050	MYB21	transcription factor MYB57-like isoform X1	Cold responsive	-2.90265	0.00644954	0.528603
Nitab4.5_0006479g0010	ERF055	ethylene-responsive transcription factor RAP2-4-like	Cold responsive	-5.49574	0.000187675	0.484439
Nitab4.5_0006947g0020	CCR2	cinnamoyl-CoA reductase 1-like	Cold responsive	1.20142	0.0255469	0.701119
Nitab4.5_0007348g0010	BAM1	beta-amylase 3, chloroplastic-like	Cold responsive	2.39729	0.0325636	0.251112
Nitab4.5_0008709g0010	BAM1	beta-amylase 3, chloroplastic-like	Cold responsive	2.86877	0.00228764	0.0583613
Nitab4.5_0000015g0370	BOB2	protein BOBBER 1-like	Heat responsive	-2.40114	0.000121564	15.0115
Nitab4.5_0000043g0270	HSP70-8	heat shock 70 kDa protein 8-like	Heat responsive	-1.52471	0.00259006	60.2573
Nitab4.5_0000104g0050	ANN2	annexin D2-like	Heat responsive	1.16617	0.046126	1.728
Nitab4.5_0000305g0330	BAG6	BAG family molecular chaperone regulator 6	Heat responsive	-2.01783	0.00857537	309.781
Nitab4.5_0000377g0130	DTX51	MATE efflux family protein 5	Heat responsive	1.79567	0.013415	0.164174
Nitab4.5_0000496g0200	hspe1	10 kDa chaperonin-like	Heat responsive	-1.23388	0.00514365	249.388
Nitab4.5_0000957g0170	XTH23	xyloglucan endotransglucosylase/hydrolase protein 24-like	Heat responsive	-1.35604	0.000736557	3.41398
Nitab4.5_0001094g0130	TIL	apolipoprotein D-like	Heat responsive	-1.09055	0.00579744	120.86
Nitab4.5_0001099g0050	EGY3	probable zinc metallopeptidase EGY3, chloroplastic	Heat responsive	-1.3047	0.000212168	249.863
Nitab4.5_0001485g0200	clpB	chaperone protein ClpB1-like	Heat responsive	-1.78331	0.0133178	129.393
Nitab4.5_0001688g0070	clpB2	chaperone protein ClpB1-like isoform X1	Heat responsive	-3.62921	8.11665e-06	283.123
Nitab4.5_0001998g0010	NA	probable glutathione S-transferase	Heat responsive	3.63563	0.0177495	0.174389
Nitab4.5_0002345g0080	HSA32	protein HEAT-STRESS-ASSOCIATED 32-like	Heat responsive	-1.55198	0.0312941	94.1905
Nitab4.5_0003247g0010	HSP23.2	22.0 kDa heat shock protein-like	Heat responsive	-3.05186	0.000334572	342.941
Nitab4.5_0003629g0040	ANN1	annexin D2-like	Heat responsive	-1.80678	0.0234259	3.66227
Nitab4.5_0003906g0010	clpB	chaperone protein ClpB1-like	Heat responsive	-3.46291	5.579e-05	129.33
Nitab4.5_0004359g0040	Dnajb1	dnaJ homolog subfamily B member 13-like	Heat responsive	-2.45552	0.00104966	210.446
Nitab4.5_0005191g0060	Dnajb1	dnaJ homolog subfamily B member 1-like	Heat responsive	-1.36435	0.00188029	107.891
Nitab4.5_0006582g0030	hspe1	10 kDa chaperonin-like	Heat responsive	-1.16298	0.010389	94.8964
Nitab4.5_0007416g0020	At4g34480	PLASMODESMATA CALLOSE-BINDING PROTEIN 3-like	Heat responsive	-3.28411	0.0348045	0.188466
Nitab4.5_0010145g0010	EGY3	probable zinc metallopeptidase EGY3, chloroplastic isoform X1	Heat responsive	-1.00529	0.00795385	240.847
Nitab4.5_0013301g0010	NFI1	CTD small phosphatase-like protein 2 isoform X1	Heat responsive	1.43299	0.0124862	2.06972
Nitab4.5_0019776g0010	clpB	chaperone protein ClpB1	Heat responsive	-2.57777	0.002253	125.776

## Sheet: Table S4(C)
Table S4(C) Cold/heat responsive DEGs at heat stress terminated at RG stage
Gene_id	gene_symbol	Description	Change	log2FoldChange	pvalue	CK_name
Nitab4.5_0000017g0250	LHCB5	chlorophyll a-b binding protein P4, chloroplastic	Cold responsive	-1.1586	0.0255314	38.0455
Nitab4.5_0000022g0300	MPK1	mitogen-activated protein kinase 3	Cold responsive	1.22483	0.0114418	10.3251
Nitab4.5_0000101g0070	NA	putative serine/threonine-protein kinase {ECO:0000250|UniProtKB:Q9FE20, ECO:0000303|Ref.2} isoform X1	Cold responsive	2.2176	0.00382016	0.234753
Nitab4.5_0000104g0050	ANN2	annexin D2-like	Cold responsive	-1.27936	0.035871	2.17625
Nitab4.5_0000104g0210	PLAT2	lipoxygenase homology domain-containing protein 1	Cold responsive	-1.42919	0.01707	23.2612
Nitab4.5_0000104g0230	PLAT2	lipoxygenase homology domain-containing protein 1-like	Cold responsive	-1.16408	0.00680284	144.953
Nitab4.5_0000119g0130	STR10	rhodanese-like domain-containing protein 10	Cold responsive	-1.48379	0.005498	18.4679
Nitab4.5_0000131g0150	VIL2	VIN3-like protein 2	Cold responsive	-1.81065	0.000179185	1.9346
Nitab4.5_0000151g0340	GLYI-11	putative lactoylglutathione lyase	Cold responsive	-1.15033	0.0119745	11.1683
Nitab4.5_0000171g0330	rsks-1	serine/threonine-protein kinase AtPK2/AtPK19-like	Cold responsive	1.05602	0.00556173	3.01983
Nitab4.5_0000187g0110	KCS9	3-ketoacyl-CoA synthase 11-like	Cold responsive	-2.00353	0.0333517	1.23794
Nitab4.5_0000335g0150	LRR-RLK	putative serine/threonine-protein kinase {ECO:0000250|UniProtKB:Q9FE20, ECO:0000303|Ref.2}	Cold responsive	1.09976	0.00376543	3.62517
Nitab4.5_0000400g0050	CPN21	20 kDa chaperonin, chloroplastic-like	Cold responsive	-1.0511	0.022319	159.884
Nitab4.5_0000451g0100	At1g53240	malate dehydrogenase, chloroplastic-like	Cold responsive	-1.32704	0.0206612	13.9653
Nitab4.5_0000556g0010	DFR	cinnamoyl-CoA reductase 1-like	Cold responsive	2.08254	0.044708	0.126663
Nitab4.5_0000663g0170	AMS	transcription factor ICE1-like	Cold responsive	1.66378	1.57948e-06	3.0591
Nitab4.5_0000707g0140	DFR	cinnamoyl-CoA reductase 1-like	Cold responsive	1.18806	0.0210762	0.995689
Nitab4.5_0000837g0050	GLYI-11	lactoylglutathione lyase-like isoform X1	Cold responsive	-1.11666	0.0141374	6.72606
Nitab4.5_0000874g0030	CUT1	3-ketoacyl-CoA synthase 6-like	Cold responsive	-3.04343	0.0114912	1.72243
Nitab4.5_0001094g0130	TIL	apolipoprotein D-like	Cold responsive	-2.13332	0.00368797	164.766
Nitab4.5_0001105g0110	AZF2	zinc finger protein ZAT10-like	Cold responsive	1.99606	0.000392254	4.34564
Nitab4.5_0001217g0040	CUT1	3-ketoacyl-CoA synthase 6	Cold responsive	-1.18783	0.00953819	3.86482
Nitab4.5_0001255g0020	BAM1	beta-amylase 3, chloroplastic-like	Cold responsive	-1.18178	0.00371817	2.82704
Nitab4.5_0001287g0150	At5g06290	2-Cys peroxiredoxin BAS1, chloroplastic-like	Cold responsive	-1.03431	0.00694302	232.251
Nitab4.5_0001455g0030	STR10	rhodanese-like domain-containing protein 10	Cold responsive	-1.81591	0.0056603	15.6674
Nitab4.5_0001473g0020	KCS9	3-ketoacyl-CoA synthase 11-like	Cold responsive	1.52308	0.0101829	0.551822
Nitab4.5_0001485g0010	PSBQ1	psbQ-like protein 3, chloroplastic	Cold responsive	-1.18205	0.0323524	3.92215
Nitab4.5_0001772g0040	ACBP3	uncharacterized protein LOC104087728	Cold responsive	1.58013	0.0327041	0.407876
Nitab4.5_0001929g0070	PLAT2	uncharacterized protein LOC104218007	Cold responsive	-1.74512	0.0366905	6.53711
Nitab4.5_0001953g0030	HIC	3-ketoacyl-CoA synthase 3-like	Cold responsive	1.46177	0.0029727	1.84582
Nitab4.5_0002084g0070	CSP41B	chloroplast stem-loop binding protein of 41 kDa b, chloroplastic	Cold responsive	-1.99747	0.000493796	50.2012
Nitab4.5_0002152g0090	FBP	fructose-1,6-bisphosphatase, chloroplastic-like	Cold responsive	-1.16321	0.00171816	329.923
Nitab4.5_0002448g0010	ANN2	annexin D1-like	Cold responsive	-2.27667	0.000155523	29.7728
Nitab4.5_0002501g0040	LHCA2	chlorophyll a-b binding protein P4, chloroplastic	Cold responsive	-1.21606	0.0206528	71.2145
Nitab4.5_0002694g0010	SPT	transcription factor SPATULA-like isoform X1	Cold responsive	3.21437	0.000369069	0.888218
Nitab4.5_0002714g0060	MYB14	myb-related protein Myb4-like	Cold responsive	1.84897	0.0386436	0.446149
Nitab4.5_0003336g0060	SHM1	serine hydroxymethyltransferase, mitochondrial-like	Cold responsive	-2.13351	0.000710488	45.2972
Nitab4.5_0004286g0030	lhcA-P4	chlorophyll a-b binding protein 4, chloroplastic-like	Cold responsive	-2.6075	0.000209663	1.00832
Nitab4.5_0004398g0080	CUT1	3-ketoacyl-CoA synthase 6-like	Cold responsive	-1.66122	0.0304248	7.12424
Nitab4.5_0004677g0020	At5g06290	2-Cys peroxiredoxin BAS1, chloroplastic	Cold responsive	-1.58175	0.000346271	67.0515
Nitab4.5_0004778g0020	PCAP1	plasma membrane-associated cation-binding protein 1-like	Cold responsive	1.30523	0.000120733	102.142
Nitab4.5_0004916g0030	ACA10	calcium-transporting ATPase 10, plasma membrane-type	Cold responsive	1.01697	0.0394403	8.73734
Nitab4.5_0005052g0040	ANN2	annexin D1-like	Cold responsive	-2.64334	8.63713e-05	53.3215
Nitab4.5_0005150g0020	NA	putative serine/threonine-protein kinase isoform X1	Cold responsive	1.662	0.0111491	0.619964
Nitab4.5_0005224g0050	MYB21	transcription factor MYB57-like isoform X1	Cold responsive	2.10866	0.0357596	0.125774
Nitab4.5_0005409g0020	PLDGAMMA1	phospholipase D delta-like	Cold responsive	3.60724	7.31967e-10	1.4222
Nitab4.5_0005582g0030	ANN4	annexin D4-like	Cold responsive	-1.62723	0.00775954	10.1436
Nitab4.5_0005805g0050	SAG21	late embryogenesis abundant protein Lea5-like	Cold responsive	2.47586	0.000506993	27.2465
Nitab4.5_0005932g0030	SPE1	arginine decarboxylase	Cold responsive	-1.65238	0.0496056	2.61398
Nitab4.5_0005990g0020	DREB1C	dehydration-responsive element-binding protein 1B-like	Cold responsive	-4.5649	0.043342	0.40889
Nitab4.5_0006000g0090	At3g47520	malate dehydrogenase, chloroplastic-like	Cold responsive	1.15032	1.59023e-06	6.42045
Nitab4.5_0006117g0040	RCI2B	hydrophobic protein RCI2B-like	Cold responsive	1.58264	1.27392e-05	5.48316
Nitab4.5_0006914g0020	CSP41B	chloroplast stem-loop binding protein of 41 kDa b, chloroplastic	Cold responsive	-1.85916	0.000172438	175.011
Nitab4.5_0007160g0010	PSBQ1	psbQ-like protein 3, chloroplastic	Cold responsive	-1.75123	0.00263129	5.06396
Nitab4.5_0007333g0010	SAG21	indole-3-acetic acid-induced protein ARG2-like	Cold responsive	-1.99287	0.008442	162.452
Nitab4.5_0007512g0020	SHM1	serine hydroxymethyltransferase, mitochondrial isoform X2	Cold responsive	-1.10731	0.00447853	170.927
Nitab4.5_0012502g0010	RCI2B	hydrophobic protein LTI6A-like	Cold responsive	-1.60782	0.00346724	62.3875
Nitab4.5_0012748g0020	PCAP1	plasma membrane-associated cation-binding protein 1-like	Cold responsive	1.5333	5.64172e-05	126.928
Nitab4.5_0012757g0010	PLAT2	lipoxygenase homology domain-containing protein 1-like	Cold responsive	-2.05207	0.0179131	1.25114
Nitab4.5_0025222g0010	VIL2	VIN3-like protein 1	Cold responsive	-1.47483	0.0161172	1.27483
Nitab4.5_0000104g0050	ANN2	annexin D2-like	Heat responsive	-1.27936	0.035871	2.17625
Nitab4.5_0000171g0330	rsks-1	serine/threonine-protein kinase AtPK2/AtPK19-like	Heat responsive	1.05602	0.00556173	3.01983
Nitab4.5_0000394g0030	dnaJ	chaperone protein DnaJ-like	Heat responsive	-3.43245	0.0179782	0.404712
Nitab4.5_0000565g0130	CLPB3	chaperone protein ClpB3, chloroplastic	Heat responsive	-1.45174	0.0269947	100.657
Nitab4.5_0001049g0090	CTL1	chitinase-like protein 1	Heat responsive	-1.10071	0.00269784	50.2907
Nitab4.5_0001094g0130	TIL	apolipoprotein D-like	Heat responsive	-2.13332	0.00368797	164.766
Nitab4.5_0001099g0050	EGY3	probable zinc metallopeptidase EGY3, chloroplastic	Heat responsive	-1.66161	0.0294141	378.854
Nitab4.5_0001196g0020	HSP90-7	heat shock protein 90-5, chloroplastic-like	Heat responsive	-1.29286	0.00339038	14.2107
Nitab4.5_0002016g0020	DTX51	protein DETOXIFICATION 48-like	Heat responsive	-1.66097	0.0347242	0.26581
Nitab4.5_0002448g0010	ANN2	annexin D1-like	Heat responsive	-2.27667	0.000155523	29.7728
Nitab4.5_0002812g0020	ABA2	xanthoxin dehydrogenase-like	Heat responsive	-1.6419	0.0173167	3.04545
Nitab4.5_0002908g0120	CTL1	chitinase-like protein 1	Heat responsive	-1.15515	0.00704106	75.9655
Nitab4.5_0003339g0050	HSP90-7	heat shock protein 90-5, chloroplastic-like	Heat responsive	-1.54825	0.000978879	7.8155
Nitab4.5_0005052g0040	ANN2	annexin D1-like	Heat responsive	-2.64334	8.63713e-05	53.3215
Nitab4.5_0005094g0040	car2	ornithine aminotransferase, mitochondrial-like	Heat responsive	1.0017	0.000515213	15.19
Nitab4.5_0005582g0030	ANN4	annexin D4-like	Heat responsive	-1.62723	0.00775954	10.1436
Nitab4.5_0009724g0020	ATJ3	dnaJ protein homolog	Heat responsive	-1.08986	0.00192148	5.62292
Nitab4.5_0010145g0010	EGY3	probable zinc metallopeptidase EGY3, chloroplastic isoform X1	Heat responsive	-2.06804	0.00963729	397.263

## Sheet: Table S4(D)
Table S4(D) Cold/heat responsive DEGs at heat stress terminated at PM stage
Gene_id	gene_symbol	Description	Change	log2FoldChange	pvalue	CK_name
Nitab4.5_0000104g0210	PLAT2	lipoxygenase homology domain-containing protein 1	Cold responsive	-1.29361	0.00382147	28.0371
Nitab4.5_0000153g0190	At2g29380	protein phosphatase 2C 37-like	Cold responsive	-1.37214	0.000752157	3.89262
Nitab4.5_0000179g0010	CSLD4	cellulose synthase-like protein D3	Cold responsive	-1.15967	0.0416115	1.02839
Nitab4.5_0000185g0250	BAM1	beta-amylase 3, chloroplastic-like	Cold responsive	1.56204	0.00927188	0.654037
Nitab4.5_0000222g0170	GOLS2	galactinol synthase 1-like	Cold responsive	-6.79161	9.10533e-15	76.9444
Nitab4.5_0000322g0110	NAC032	NAC domain-containing protein 2	Cold responsive	-1.56309	6.31877e-05	36.1345
Nitab4.5_0000400g0050	CPN21	20 kDa chaperonin, chloroplastic-like	Cold responsive	-1.35586	3.96412e-05	144.273
Nitab4.5_0000585g0120	RNF5	E3 ubiquitin-protein ligase RMA1H1-like	Cold responsive	-1.75016	0.000176331	6.20599
Nitab4.5_0000707g0140	DFR	cinnamoyl-CoA reductase 1-like	Cold responsive	1.27839	0.0011608	1.30098
Nitab4.5_0000874g0030	CUT1	3-ketoacyl-CoA synthase 6-like	Cold responsive	1.573	0.0337761	2.22499
Nitab4.5_0001013g0090	GOLS1	galactinol synthase 1-like	Cold responsive	-3.26266	0.000226915	5.74205
Nitab4.5_0001083g0010	DREB1C	dehydration-responsive element-binding protein 1B-like	Cold responsive	-6.07454	0.0082661	2.42319
Nitab4.5_0001094g0130	TIL	apolipoprotein D-like	Cold responsive	-1.87163	1.54642e-05	120.86
Nitab4.5_0001565g0040	CPN21	20 kDa chaperonin, chloroplastic-like	Cold responsive	-1.50625	0.00178502	176.459
Nitab4.5_0001579g0060	HSP70-6	stromal 70 kDa heat shock-related protein, chloroplastic-like	Cold responsive	-3.3406	3.54082e-09	53.5265
Nitab4.5_0001731g0020	ERF5	ethylene-responsive transcription factor 5-like	Cold responsive	-2.25586	0.0133983	8.48719
Nitab4.5_0001929g0070	PLAT2	uncharacterized protein LOC104218007	Cold responsive	-1.07914	0.0491011	5.80586
Nitab4.5_0001953g0030	HIC	3-ketoacyl-CoA synthase 3-like	Cold responsive	1.13134	0.0205862	3.87991
Nitab4.5_0002060g0100	AGL71	MADS-box protein SOC1-like	Cold responsive	2.05389	0.0053008	1.95945
Nitab4.5_0002419g0050	DREB1C	dehydration-responsive element-binding protein 1B-like	Cold responsive	-1.70372	0.0262942	0.982411
Nitab4.5_0003815g0080	KCS9	3-ketoacyl-CoA synthase 20-like	Cold responsive	-1.53917	0.0208119	1.62173
Nitab4.5_0004208g0010	NAC032	NAC domain-containing protein 2-like isoform X1	Cold responsive	-1.41843	3.48564e-05	59.8064
Nitab4.5_0005409g0020	PLDGAMMA1	phospholipase D delta-like	Cold responsive	1.64736	3.85762e-05	0.839981
Nitab4.5_0005990g0020	DREB1C	dehydration-responsive element-binding protein 1B-like	Cold responsive	-6.05259	0.0139727	1.22893
Nitab4.5_0006117g0050	RCI2B	hydrophobic protein LTI6A-like isoform X2	Cold responsive	-1.024	0.0411796	37.7341
Nitab4.5_0006479g0010	ERF055	ethylene-responsive transcription factor RAP2-4-like	Cold responsive	-2.61114	0.0122376	0.484439
Nitab4.5_0006878g0050	HXK1	hexokinase-3-like	Cold responsive	-1.43853	0.00919037	0.744873
Nitab4.5_0008334g0040	LEA46	protein LE25-like	Cold responsive	-1.91964	8.39777e-05	40.7174
Nitab4.5_0009066g0010	At3g28580	mitochondrial chaperone BCS1-like	Cold responsive	1.87092	0.0322574	0.0916309
Nitab4.5_0010904g0030	AMS	transcription factor ICE1-like, partial	Cold responsive	1.62826	0.0178199	0.23051
Nitab4.5_0011990g0010	DGK2	diacylglycerol kinase 2	Cold responsive	1.31674	0.0443638	0.167046
Nitab4.5_0013465g0010	XTH23	probable xyloglucan endotransglucosylase/hydrolase protein 23	Cold responsive	-2.79896	0.00385081	10.8651
Nitab4.5_0014356g0010	SYP123	syntaxin-112	Cold responsive	-1.79678	0.0419673	0.585612
Nitab4.5_0000015g0370	BOB2	protein BOBBER 1-like	Heat responsive	-2.4667	4.6986e-05	15.0115
Nitab4.5_0000043g0270	HSP70-8	heat shock 70 kDa protein 8-like	Heat responsive	-2.25118	1.07424e-05	60.2573
Nitab4.5_0000195g0240	DNAJC16	dnaJ protein ERDJ3A-like	Heat responsive	-1.62539	2.26279e-08	63.1144
Nitab4.5_0000222g0170	GOLS2	galactinol synthase 1-like	Heat responsive	-6.79161	9.10533e-15	76.9444
Nitab4.5_0000259g0100	HSP90-7	heat shock protein 90-5, chloroplastic-like	Heat responsive	-1.2829	7.79559e-07	252.294
Nitab4.5_0000270g0080	APX2	L-ascorbate peroxidase 1, cytosolic	Heat responsive	-1.12	0.00763876	177.135
Nitab4.5_0000305g0330	BAG6	BAG family molecular chaperone regulator 6	Heat responsive	-3.92573	1.39499e-06	309.781
Nitab4.5_0000372g0040	APX2	L-ascorbate peroxidase 1, cytosolic	Heat responsive	-1.10195	0.00170257	94.6119
Nitab4.5_0000377g0130	DTX51	MATE efflux family protein 5	Heat responsive	2.85336	0.000901396	0.164174
Nitab4.5_0000496g0200	hspe1	10 kDa chaperonin-like	Heat responsive	-2.21194	2.25782e-07	249.388
Nitab4.5_0000565g0130	CLPB3	chaperone protein ClpB3, chloroplastic	Heat responsive	-1.102	0.00982349	58.2463
Nitab4.5_0000574g0090	HSP17.8	15.7 kDa heat shock protein, peroxisomal-like	Heat responsive	-3.55877	1.21132e-08	153.105
Nitab4.5_0000932g0020	HSP70-8	heat shock 70 kDa protein 8-like	Heat responsive	-1.65622	9.51171e-06	33.8241
Nitab4.5_0001013g0090	GOLS1	galactinol synthase 1-like	Heat responsive	-3.26266	0.000226915	5.74205
Nitab4.5_0001094g0130	TIL	apolipoprotein D-like	Heat responsive	-1.87163	1.54642e-05	120.86
Nitab4.5_0001099g0050	EGY3	probable zinc metallopeptidase EGY3, chloroplastic	Heat responsive	-2.1373	3.10942e-05	249.863
Nitab4.5_0001294g0010	CLPB3	chaperone protein ClpB4, mitochondrial-like	Heat responsive	-1.05637	0.00396964	16.4863
Nitab4.5_0001485g0200	clpB	chaperone protein ClpB1-like	Heat responsive	-2.61566	3.4567e-06	129.393
Nitab4.5_0001520g0050	BOB2	protein BOBBER 1-like	Heat responsive	-1.04683	0.00272138	31.2116
Nitab4.5_0001688g0070	clpB2	chaperone protein ClpB1-like isoform X1	Heat responsive	-3.76902	7.27183e-08	283.123
Nitab4.5_0002016g0020	DTX51	protein DETOXIFICATION 48-like	Heat responsive	2.26671	0.000172238	0.257796
Nitab4.5_0002309g0080	HSP90-7	heat shock protein 81-1-like	Heat responsive	-1.07884	8.1484e-05	180.019
Nitab4.5_0002345g0080	HSA32	protein HEAT-STRESS-ASSOCIATED 32-like	Heat responsive	-4.00277	9.45735e-12	94.1905
Nitab4.5_0003247g0010	HSP23.2	22.0 kDa heat shock protein-like	Heat responsive	-5.67941	2.63208e-11	342.941
Nitab4.5_0003654g0010	DNAJB9	dnaJ protein ERDJ3A	Heat responsive	-1.95747	1.8778e-05	78.9774
Nitab4.5_0003722g0070	HSP26.5	26.5 kDa heat shock protein, mitochondrial-like	Heat responsive	-2.73478	0.00800839	0.506182
Nitab4.5_0003906g0010	clpB	chaperone protein ClpB1-like	Heat responsive	-3.74772	2.91877e-06	129.33
Nitab4.5_0004359g0040	Dnajb1	dnaJ homolog subfamily B member 13-like	Heat responsive	-2.868	2.04317e-06	210.446
Nitab4.5_0005191g0060	Dnajb1	dnaJ homolog subfamily B member 1-like	Heat responsive	-1.32438	9.58415e-06	107.891
Nitab4.5_0005728g0020	HSP26.5	26.5 kDa heat shock protein, mitochondrial-like	Heat responsive	-1.40781	0.0178874	8.53616
Nitab4.5_0006475g0040	HSA32	protein HEAT-STRESS-ASSOCIATED 32-like	Heat responsive	-4.21577	3.35944e-10	144.519
Nitab4.5_0006582g0030	hspe1	10 kDa chaperonin-like	Heat responsive	-2.05059	1.21644e-07	94.8964
Nitab4.5_0008090g0010	DTX51	MATE efflux family protein 5	Heat responsive	3.65953	0.000222618	0.05622
Nitab4.5_0008213g0070	CLPB3	chaperone protein ClpB3, chloroplastic-like	Heat responsive	-1.23021	0.0011343	45.1242
Nitab4.5_0010145g0010	EGY3	probable zinc metallopeptidase EGY3, chloroplastic isoform X1	Heat responsive	-2.4179	2.13877e-05	240.847
Nitab4.5_0012752g0010	HSP17.8	15.7 kDa heat shock protein, peroxisomal	Heat responsive	-4.02774	7.53953e-08	71.814
Nitab4.5_0013465g0010	XTH23	probable xyloglucan endotransglucosylase/hydrolase protein 23	Heat responsive	-2.79896	0.00385081	10.8651
Nitab4.5_0019776g0010	clpB	chaperone protein ClpB1	Heat responsive	-3.21514	4.0962e-07	125.776

## Sheet: Table S4(E)
Table S4(I) Regulation of cold-/heat- resoinsive genes
	Downregulated-DEGs	Upregulated-DEGs	Total numbers
L_RG	21(14cold-/7heat-)	36(17cold-/19heat-)	57
L_PM	28(9cold-/19heat-)	11(7cold-/4heat-)	39
H_RG	54(38cold-/16heat-)	24(22cold-/2heat-)	78
H_PM	59(24cold-/35heat-)	12(9cold-/3heat-)	71
