# Supplementary material for: Study on mechanism of temperature-modulated polyphenolic biosynthesis in cigar tobacco leaves
Source: Front Plant Sci. 2025 Oct 23;16:1693512. doi: 10.3389/fpls.2025.1693512 (PMC12589083; doi:10.3389/fpls.2025.1693512)
Supplement: Supplementary file 1 [file DataSheet1.zip › supplementary materials/Table S5.xlsx]

## Sheet: Table S5(A)
Table S5(A) GO terms of down-DEGs enriched at cold stress terminated at RG stage
ID	GOterm	Gene_id	Gene_symbol	Description	GO_pathway
GO:0009579	thylakoid	Nitab4.5_0001622g0160	-	photosystem I reaction center	-
GO:0009579	thylakoid	Nitab4.5_0007439g0020	-	Rhodanese Homology Domain	-
GO:0009579	thylakoid	Nitab4.5_0005176g0090	-	peptidyl-prolyl cis-trans isomerase	defense response to other organism / plastid thylakoid membrane / response to other organism / obsolete multi-organism process / response to stimulus / obsolete cell part / obsolete intracellular organelle part / obsolete cytoplasmic part / obsolete thylakoid part / obsolete plastid part / obsolete chloroplast part / obsolete intracellular part / obsolete organelle part / intracellular membrane-b…
GO:0009579	thylakoid	Nitab4.5_0003337g0100	-	peptidyl-prolyl cis-trans isomerase	defense response to other organism / plastid thylakoid membrane / response to other organism / obsolete multi-organism process / response to stimulus / obsolete cell part / obsolete intracellular organelle part / obsolete cytoplasmic part / obsolete thylakoid part / obsolete plastid part / obsolete chloroplast part / obsolete intracellular part / obsolete organelle part / intracellular membrane-b…
GO:0009579	thylakoid	Nitab4.5_0012115g0030	-	Fructose-bisphosphate aldolase class-I	-
GO:0009579	thylakoid	Nitab4.5_0005380g0050	-	Photosystem II Pbs27	organonitrogen compound metabolic process / cellular response to environmental stimulus / organic substance metabolic process / cellular response to light intensity / cellular response to light stimulus / cellular response to radiation / cellular response to abiotic stimulus / plastid thylakoid membrane / cellular response to stimulus / response to stimulus / obsolete cell part / obsolete intrace…
GO:0009579	thylakoid	Nitab4.5_0005052g0040	-	Annexin repeats	-
GO:0009579	thylakoid	Nitab4.5_0002448g0010	-	Annexin repeats	-
GO:0009579	thylakoid	Nitab4.5_0001317g0050	-	Belongs to the class I fructose-bisphosphate aldolase family	-
GO:0009579	thylakoid	Nitab4.5_0004286g0030	-	The light-harvesting complex (LHC) functions as a light receptor, it captures and delivers excitation energy to photosystems with which it is closely associated	-
GO:0009579	thylakoid	Nitab4.5_0001797g0060	-	psbP-like protein 1	obsolete cell part / obsolete cytoplasmic part / obsolete thylakoid part / obsolete intracellular part / intracellular membrane-bounded organelle / intracellular organelle / membrane-bounded organelle / organelle / thylakoid lumen / thylakoid / plastid / chloroplast / cytoplasm / obsolete cell / intracellular anatomical structure / cellular_component
GO:0009579	thylakoid	Nitab4.5_0005472g0080	-	Photosystem I subunit	membrane protein complex / obsolete oxidation-reduction process / obsolete cell part / obsolete cytoplasmic part / obsolete thylakoid part / obsolete membrane part / obsolete intracellular part / cellular metabolic process / intracellular membrane-bounded organelle / intracellular organelle / membrane-bounded organelle / organelle / photosynthetic membrane / protein-containing complex / electron …
GO:0009579	thylakoid	Nitab4.5_0003757g0140	-	The light-harvesting complex (LHC) functions as a light receptor, it captures and delivers excitation energy to photosystems with which it is closely associated	energy quenching / heterocyclic compound binding / chloroplast thylakoid membrane protein complex / membrane protein complex / organic cyclic compound binding / cellular component organization or biogenesis / protein-containing complex assembly / plastid thylakoid membrane / response to stimulus / obsolete cofactor binding / tetrapyrrole binding / obsolete cell part / obsolete intracellular organ…
GO:0009579	thylakoid	Nitab4.5_0004677g0020	-	C-terminal domain of 1-Cys peroxiredoxin	cellular detoxification / cellular oxidant detoxification / detoxification / cellular response to toxic substance / reactive oxygen species metabolic process / cellular response to chemical stimulus / obsolete oxidation-reduction process / peroxiredoxin activity / cellular response to stimulus / obsolete cofactor catabolic process / obsolete cofactor metabolic process / response to stimulus / cel…
GO:0009579	thylakoid	Nitab4.5_0002859g0140	-	Photosystem I reaction center subunit	plastid thylakoid membrane / response to stimulus / obsolete cell part / obsolete intracellular organelle part / obsolete cytoplasmic part / obsolete thylakoid part / obsolete plastid part / obsolete chloroplast part / obsolete intracellular part / obsolete organelle part / intracellular membrane-bounded organelle / intracellular organelle / membrane-bounded organelle / organelle / thylakoid memb…
GO:0009579	thylakoid	Nitab4.5_0017990g0020	-	Fructose-bisphosphate aldolase class-I	-
GO:0009579	thylakoid	Nitab4.5_0007238g0010	-	TPM domain	organonitrogen compound metabolic process / organic substance metabolic process / plastid thylakoid membrane / obsolete cell part / obsolete intracellular organelle part / obsolete cytoplasmic part / obsolete thylakoid part / obsolete plastid part / obsolete chloroplast part / obsolete intracellular part / obsolete organelle part / NA / obsolete cellular macromolecule metabolic process / primary …
GO:0009579	thylakoid	Nitab4.5_0000611g0120	-	photosystem I reaction center	-
GO:0009579	thylakoid	Nitab4.5_0005582g0010	-	Ribose 5-phosphate isomerase A (phosphoriboisomerase A)	organic substance biosynthetic process / defense response to other organism / organic substance metabolic process / plastid thylakoid membrane / response to other organism / obsolete multi-organism process / response to stimulus / obsolete cell part / obsolete intracellular organelle part / obsolete cytoplasmic part / obsolete thylakoid part / obsolete plastid part / obsolete chloroplast part / o…
GO:0009579	thylakoid	Nitab4.5_0000445g0090	-	PsbP	obsolete cell part / obsolete intracellular organelle part / obsolete cytoplasmic part / obsolete thylakoid part / obsolete plastid part / obsolete chloroplast part / obsolete intracellular part / obsolete organelle part / intracellular membrane-bounded organelle / intracellular organelle / membrane-bounded organelle / organelle / organelle subcompartment / thylakoid lumen / plastid thylakoid / t…
GO:0009579	thylakoid	Nitab4.5_0005649g0010	-	Pentapeptide repeats (9 copies)	plastid thylakoid membrane / obsolete cell part / obsolete intracellular organelle part / obsolete cytoplasmic part / obsolete thylakoid part / obsolete plastid part / obsolete chloroplast part / obsolete intracellular part / obsolete organelle part / intracellular membrane-bounded organelle / intracellular organelle / membrane-bounded organelle / organelle / thylakoid membrane / photosynthetic m…
GO:0009579	thylakoid	Nitab4.5_0008435g0010	-	Chloroplast stem-loop binding protein of 41 kDa a, chloroplastic	regulation of RNA biosynthetic process / obsolete regulation of cellular macromolecule biosynthetic process / ribonucleoprotein complex / obsolete positive regulation of nucleic acid-templated transcription / obsolete regulation of nucleic acid-templated transcription / positive regulation of RNA biosynthetic process / organic substance biosynthetic process / organonitrogen compound biosynthetic …
GO:0009579	thylakoid	Nitab4.5_0000100g0280	PSAK	Photosystem I reaction center subunit	plastid thylakoid membrane / obsolete cell part / obsolete intracellular organelle part / obsolete cytoplasmic part / obsolete thylakoid part / obsolete plastid part / obsolete chloroplast part / obsolete intracellular part / obsolete organelle part / intracellular membrane-bounded organelle / intracellular organelle / membrane-bounded organelle / organelle / thylakoid membrane / photosynthetic m…
GO:0009579	thylakoid	Nitab4.5_0006294g0010	-	peptidyl-prolyl cis-trans isomerase	obsolete cell part / obsolete intracellular organelle part / obsolete cytoplasmic part / obsolete thylakoid part / obsolete plastid part / obsolete chloroplast part / obsolete intracellular part / obsolete organelle part / intracellular membrane-bounded organelle / intracellular organelle / membrane-bounded organelle / organelle / organelle subcompartment / plastid thylakoid lumen / thylakoid lum…
GO:0009579	thylakoid	Nitab4.5_0008575g0010	-	Belongs to the fatty acid desaturase type 1 family	negative regulation of photosynthesis / organic substance biosynthetic process / endoplasmic reticulum subcompartment / monocarboxylic acid biosynthetic process / organic substance metabolic process / biological regulation / response to stimulus / regulation of cellular process / regulation of biological process / negative regulation of cellular process / negative regulation of biological process…
GO:0009579	thylakoid	Nitab4.5_0010630g0020	-	Belongs to the class I fructose-bisphosphate aldolase family	-
GO:0009579	thylakoid	Nitab4.5_0002354g0110	-	The light-harvesting complex (LHC) functions as a light receptor, it captures and delivers excitation energy to photosystems with which it is closely associated	energy quenching / heterocyclic compound binding / chloroplast thylakoid membrane protein complex / membrane protein complex / organic cyclic compound binding / cellular component organization or biogenesis / protein-containing complex assembly / plastid thylakoid membrane / response to stimulus / obsolete cofactor binding / tetrapyrrole binding / obsolete cell part / obsolete intracellular organ…
GO:0009579	thylakoid	Nitab4.5_0000458g0020	-	Chloroplast stem-loop binding protein of 41 kDa a, chloroplastic	regulation of RNA biosynthetic process / obsolete regulation of cellular macromolecule biosynthetic process / ribonucleoprotein complex / obsolete positive regulation of nucleic acid-templated transcription / obsolete regulation of nucleic acid-templated transcription / positive regulation of RNA biosynthetic process / organic substance biosynthetic process / organonitrogen compound biosynthetic …
GO:0009579	thylakoid	Nitab4.5_0001090g0130	-	Photosystem II Pbs27	organonitrogen compound metabolic process / cellular response to environmental stimulus / organic substance metabolic process / cellular response to light intensity / cellular response to light stimulus / cellular response to radiation / cellular response to abiotic stimulus / plastid thylakoid membrane / cellular response to stimulus / response to stimulus / obsolete cell part / obsolete intrace…
GO:0009579	thylakoid	Nitab4.5_0000147g0370	-	peptidyl-prolyl cis-trans isomerase	obsolete cell part / obsolete intracellular organelle part / obsolete cytoplasmic part / obsolete thylakoid part / obsolete plastid part / obsolete chloroplast part / obsolete intracellular part / obsolete organelle part / intracellular membrane-bounded organelle / intracellular organelle / membrane-bounded organelle / organelle / organelle subcompartment / plastid thylakoid lumen / thylakoid lum…
GO:0009579	thylakoid	Nitab4.5_0000335g0220	-	The light-harvesting complex (LHC) functions as a light receptor, it captures and delivers excitation energy to photosystems with which it is closely associated	-
GO:0009579	thylakoid	Nitab4.5_0001723g0030	-	psbP-like protein 1	obsolete cell part / obsolete cytoplasmic part / obsolete thylakoid part / obsolete intracellular part / intracellular membrane-bounded organelle / intracellular organelle / membrane-bounded organelle / organelle / thylakoid lumen / thylakoid / plastid / chloroplast / cytoplasm / obsolete cell / intracellular anatomical structure / cellular_component
GO:0009579	thylakoid	Nitab4.5_0004878g0030	-	PPIases accelerate the folding of proteins. It catalyzes the cis-trans isomerization of proline imidic peptide bonds in oligopeptides	organonitrogen compound metabolic process / catalytic activity, acting on a protein / cellular component organization or biogenesis / organic substance metabolic process / protein-containing complex assembly / plastid thylakoid membrane / obsolete cell part / obsolete intracellular organelle part / obsolete cytoplasmic part / obsolete thylakoid part / obsolete plastid part / obsolete chloroplast …
GO:0009579	thylakoid	Nitab4.5_0002892g0010	-	CAAD domains of cyanobacterial aminoacyl-tRNA synthetase	response to oxygen-containing compound / heterocyclic compound binding / chloroplast thylakoid membrane protein complex / membrane protein complex / response to alcohol / organic cyclic compound binding / obsolete oxidation-reduction process / plastid thylakoid membrane / response to stimulus / obsolete cell part / obsolete intracellular organelle part / obsolete cytoplasmic part / obsolete thyla…
GO:0009579	thylakoid	Nitab4.5_0001349g0030	-	Thylakoid lumenal 16.5 kDa protein	organonitrogen compound metabolic process / organic substance metabolic process / plastid thylakoid membrane / response to stimulus / obsolete cell part / obsolete intracellular organelle part / obsolete cytoplasmic part / obsolete thylakoid part / obsolete plastid part / obsolete chloroplast part / obsolete intracellular part / obsolete organelle part / NA / obsolete cellular macromolecule metab…
GO:0009579	thylakoid	Nitab4.5_0011597g0020	-	The light-harvesting complex (LHC) functions as a light receptor, it captures and delivers excitation energy to photosystems with which it is closely associated	-
GO:0009579	thylakoid	Nitab4.5_0000937g0110	-	Photosystem I subunit	membrane protein complex / obsolete oxidation-reduction process / obsolete cell part / obsolete cytoplasmic part / obsolete thylakoid part / obsolete membrane part / obsolete intracellular part / cellular metabolic process / intracellular membrane-bounded organelle / intracellular organelle / membrane-bounded organelle / organelle / photosynthetic membrane / protein-containing complex / electron …
GO:0009579	thylakoid	Nitab4.5_0002053g0100	-	CAAD domains of cyanobacterial aminoacyl-tRNA synthetase	response to oxygen-containing compound / heterocyclic compound binding / chloroplast thylakoid membrane protein complex / membrane protein complex / response to alcohol / organic cyclic compound binding / obsolete oxidation-reduction process / plastid thylakoid membrane / response to stimulus / obsolete cell part / obsolete intracellular organelle part / obsolete cytoplasmic part / obsolete thyla…
GO:0009579	thylakoid	Nitab4.5_0000278g0170	-	sedoheptulose-1,7-bisphosphatase	organic substance biosynthetic process / carbohydrate derivative metabolic process / defense response to other organism / organic substance metabolic process / response to other organism / obsolete multi-organism process / response to stimulus / sugar-phosphatase activity / sedoheptulose-bisphosphatase activity / apoplast / monosaccharide biosynthetic process / disaccharide biosynthetic process /…
GO:0009579	thylakoid	Nitab4.5_0000993g0090	-	Pentapeptide repeats (9 copies)	plastid thylakoid membrane / obsolete cell part / obsolete intracellular organelle part / obsolete cytoplasmic part / obsolete thylakoid part / obsolete plastid part / obsolete chloroplast part / obsolete intracellular part / obsolete organelle part / intracellular membrane-bounded organelle / intracellular organelle / membrane-bounded organelle / organelle / thylakoid membrane / photosynthetic m…
GO:0009579	thylakoid	Nitab4.5_0006475g0030	-	Oxygen-evolving enhancer protein 3-2	plastid thylakoid membrane / apoplast / obsolete cell part / obsolete intracellular organelle part / obsolete cytoplasmic part / obsolete thylakoid part / obsolete plastid part / obsolete chloroplast part / obsolete intracellular part / obsolete organelle part / intracellular membrane-bounded organelle / intracellular organelle / membrane-bounded organelle / organelle / thylakoid membrane / photo…
GO:0009579	thylakoid	Nitab4.5_0004940g0060	-	TPM domain	organonitrogen compound metabolic process / organic substance metabolic process / plastid thylakoid membrane / obsolete cell part / obsolete intracellular organelle part / obsolete cytoplasmic part / obsolete thylakoid part / obsolete plastid part / obsolete chloroplast part / obsolete intracellular part / obsolete organelle part / NA / obsolete cellular macromolecule metabolic process / primary …
GO:0009579	thylakoid	Nitab4.5_0007144g0010	PSAL	Photosystem I reaction center subunit XI	plastid thylakoid membrane / obsolete cell part / obsolete intracellular organelle part / obsolete cytoplasmic part / obsolete thylakoid part / obsolete plastid part / obsolete chloroplast part / obsolete intracellular part / obsolete organelle part / intracellular membrane-bounded organelle / intracellular organelle / membrane-bounded organelle / organelle / thylakoid membrane / photosynthetic m…
GO:0009579	thylakoid	Nitab4.5_0000662g0050	-	peptidyl-prolyl cis-trans isomerase	-
GO:0009579	thylakoid	Nitab4.5_0000305g0210	-	CAAD domains of cyanobacterial aminoacyl-tRNA synthetase	-
GO:0009579	thylakoid	Nitab4.5_0004613g0040	-	CAAD domains of cyanobacterial aminoacyl-tRNA synthetase	-
GO:0009579	thylakoid	Nitab4.5_0001146g0160	-	Enoyl-(Acyl carrier protein) reductase	organic substance biosynthetic process / monocarboxylic acid biosynthetic process / organic substance metabolic process / obsolete oxidation-reduction process / transition metal ion binding / metal ion binding / carboxylic acid biosynthetic process / obsolete cell part / obsolete intracellular organelle part / obsolete cytosolic part / obsolete cytoplasmic part / obsolete plastid part / obsolete …
GO:0009579	thylakoid	Nitab4.5_0001348g0130	PSAL	Photosystem I reaction center subunit XI	plastid thylakoid membrane / obsolete cell part / obsolete intracellular organelle part / obsolete cytoplasmic part / obsolete thylakoid part / obsolete plastid part / obsolete chloroplast part / obsolete intracellular part / obsolete organelle part / intracellular membrane-bounded organelle / intracellular organelle / membrane-bounded organelle / organelle / thylakoid membrane / photosynthetic m…
GO:0009579	thylakoid	Nitab4.5_0002345g0070	-	Oxygen-evolving enhancer protein 3-2	plastid thylakoid membrane / apoplast / obsolete cell part / obsolete intracellular organelle part / obsolete cytoplasmic part / obsolete thylakoid part / obsolete plastid part / obsolete chloroplast part / obsolete intracellular part / obsolete organelle part / intracellular membrane-bounded organelle / intracellular organelle / membrane-bounded organelle / organelle / thylakoid membrane / photo…
GO:0009579	thylakoid	Nitab4.5_0004095g0010	-	PsbP	obsolete cell part / obsolete intracellular organelle part / obsolete cytoplasmic part / obsolete thylakoid part / obsolete plastid part / obsolete chloroplast part / obsolete intracellular part / obsolete organelle part / intracellular membrane-bounded organelle / intracellular organelle / membrane-bounded organelle / organelle / organelle subcompartment / thylakoid lumen / plastid thylakoid / t…
GO:0009579	thylakoid	Nitab4.5_0000214g0120	-	peptidyl-prolyl cis-trans isomerase	organonitrogen compound metabolic process / heterocyclic compound binding / catalytic activity, acting on a protein / organic cyclic compound binding / organic substance metabolic process / chaperone-mediated protein folding / plastid thylakoid membrane / obsolete cell part / obsolete intracellular organelle part / obsolete cytoplasmic part / obsolete thylakoid part / obsolete plastid part / obso…
GO:0009579	thylakoid	Nitab4.5_0000611g0110	-	photosystem I reaction center	-
GO:0009579	thylakoid	Nitab4.5_0000705g0180	-	NAD(P)H-binding	-
GO:0009579	thylakoid	Nitab4.5_0003463g0070	-	Belongs to the fatty acid desaturase type 1 family	negative regulation of photosynthesis / organic substance biosynthetic process / endoplasmic reticulum subcompartment / monocarboxylic acid biosynthetic process / organic substance metabolic process / biological regulation / response to stimulus / regulation of cellular process / regulation of biological process / negative regulation of cellular process / negative regulation of biological process…
GO:0009579	thylakoid	Nitab4.5_0014403g0020	PSAL	Photosystem I reaction center subunit XI	plastid thylakoid membrane / obsolete cell part / obsolete intracellular organelle part / obsolete cytoplasmic part / obsolete thylakoid part / obsolete plastid part / obsolete chloroplast part / obsolete intracellular part / obsolete organelle part / intracellular membrane-bounded organelle / intracellular organelle / membrane-bounded organelle / organelle / thylakoid membrane / photosynthetic m…
GO:0009579	thylakoid	Nitab4.5_0015171g0010	-	sedoheptulose-1,7-bisphosphatase	organic substance biosynthetic process / carbohydrate derivative metabolic process / defense response to other organism / organic substance metabolic process / response to other organism / obsolete multi-organism process / response to stimulus / sugar-phosphatase activity / sedoheptulose-bisphosphatase activity / apoplast / monosaccharide biosynthetic process / disaccharide biosynthetic process /…
GO:0009579	thylakoid	Nitab4.5_0000104g0230	-	Embryo-specific protein 3, (ATS3)	response to oxygen-containing compound / NA / bounding membrane of organelle / cell periphery / plastid thylakoid membrane / response to stimulus / obsolete cell part / obsolete intracellular organelle part / obsolete cytoplasmic part / obsolete vacuolar part / obsolete thylakoid part / obsolete plastid part / obsolete chloroplast part / obsolete intracellular part / obsolete organelle part / int…
GO:0009579	thylakoid	Nitab4.5_0001287g0150	-	C-terminal domain of 1-Cys peroxiredoxin	cellular detoxification / cellular oxidant detoxification / detoxification / cellular response to toxic substance / reactive oxygen species metabolic process / cellular response to chemical stimulus / obsolete oxidation-reduction process / peroxiredoxin activity / cellular response to stimulus / obsolete cofactor catabolic process / obsolete cofactor metabolic process / response to stimulus / cel…
GO:0009579	thylakoid	Nitab4.5_0001348g0080	PSAL	Photosystem I reaction center subunit XI	plastid thylakoid membrane / obsolete cell part / obsolete intracellular organelle part / obsolete cytoplasmic part / obsolete thylakoid part / obsolete plastid part / obsolete chloroplast part / obsolete intracellular part / obsolete organelle part / intracellular membrane-bounded organelle / intracellular organelle / membrane-bounded organelle / organelle / thylakoid membrane / photosynthetic m…
GO:0009579	thylakoid	Nitab4.5_0003368g0030	PSAK	Photosystem I reaction center subunit	plastid thylakoid membrane / obsolete cell part / obsolete intracellular organelle part / obsolete cytoplasmic part / obsolete thylakoid part / obsolete plastid part / obsolete chloroplast part / obsolete intracellular part / obsolete organelle part / intracellular membrane-bounded organelle / intracellular organelle / membrane-bounded organelle / organelle / thylakoid membrane / photosynthetic m…
GO:0009579	thylakoid	Nitab4.5_0003423g0020	-	PsbP domain-containing protein 3, chloroplastic	plastid thylakoid membrane / obsolete cell part / obsolete intracellular organelle part / obsolete cytoplasmic part / obsolete thylakoid part / obsolete plastid part / obsolete chloroplast part / obsolete intracellular part / obsolete organelle part / intracellular membrane-bounded organelle / intracellular organelle / membrane-bounded organelle / organelle / thylakoid membrane / photosynthetic m…
GO:0009579	thylakoid	Nitab4.5_0000518g0080	-	peptidyl-prolyl cis-trans isomerase	organonitrogen compound metabolic process / heterocyclic compound binding / catalytic activity, acting on a protein / organic cyclic compound binding / organic substance metabolic process / chaperone-mediated protein folding / plastid thylakoid membrane / obsolete cell part / obsolete intracellular organelle part / obsolete cytoplasmic part / obsolete thylakoid part / obsolete plastid part / obso…
GO:0009579	thylakoid	Nitab4.5_0001696g0140	-	Rhodanese Homology Domain	-
GO:0009579	thylakoid	Nitab4.5_0006319g0030	-	Thylakoid lumenal 16.5 kDa protein	organonitrogen compound metabolic process / organic substance metabolic process / plastid thylakoid membrane / response to stimulus / obsolete cell part / obsolete intracellular organelle part / obsolete cytoplasmic part / obsolete thylakoid part / obsolete plastid part / obsolete chloroplast part / obsolete intracellular part / obsolete organelle part / NA / obsolete cellular macromolecule metab…
GO:0009579	thylakoid	Nitab4.5_0001809g0020	PSAK	Photosystem I reaction center subunit	plastid thylakoid membrane / obsolete cell part / obsolete intracellular organelle part / obsolete cytoplasmic part / obsolete thylakoid part / obsolete plastid part / obsolete chloroplast part / obsolete intracellular part / obsolete organelle part / intracellular membrane-bounded organelle / intracellular organelle / membrane-bounded organelle / organelle / thylakoid membrane / photosynthetic m…
GO:0009579	thylakoid	Nitab4.5_0000092g0390	-	Belongs to the universal ribosomal protein uL13 family	ribonucleoprotein complex / organic substance biosynthetic process / organonitrogen compound biosynthetic process / organonitrogen compound metabolic process / heterocyclic compound binding / organic cyclic compound binding / organic substance metabolic process / response to stimulus / obsolete cell part / obsolete intracellular organelle part / obsolete cytoplasmic part / obsolete plastid part /…
GO:0009579	thylakoid	Nitab4.5_0000151g0340	-	Catalyzes the conversion of hemimercaptal, formed from methylglyoxal and glutathione, to S-lactoylglutathione	-
GO:0009579	thylakoid	Nitab4.5_0003160g0050	-	PsbP	obsolete cell part / obsolete intracellular organelle part / obsolete cytoplasmic part / obsolete thylakoid part / obsolete plastid part / obsolete chloroplast part / obsolete intracellular part / obsolete organelle part / intracellular membrane-bounded organelle / intracellular organelle / membrane-bounded organelle / organelle / organelle subcompartment / thylakoid lumen / plastid thylakoid / t…
GO:0009579	thylakoid	Nitab4.5_0004639g0020	-	NAD(P)H-binding	-
GO:0009579	thylakoid	Nitab4.5_0000407g0010	-	PsbP domain-containing protein 3, chloroplastic	plastid thylakoid membrane / obsolete cell part / obsolete intracellular organelle part / obsolete cytoplasmic part / obsolete thylakoid part / obsolete plastid part / obsolete chloroplast part / obsolete intracellular part / obsolete organelle part / intracellular membrane-bounded organelle / intracellular organelle / membrane-bounded organelle / organelle / thylakoid membrane / photosynthetic m…
GO:0009579	thylakoid	Nitab4.5_0000274g0150	-	Trypsin	organonitrogen compound metabolic process / catalytic activity, acting on a protein / organic substance metabolic process / obsolete cell part / obsolete intracellular organelle part / obsolete cytoplasmic part / obsolete thylakoid part / obsolete plastid part / obsolete chloroplast part / obsolete intracellular part / obsolete organelle part / NA / obsolete cellular macromolecule metabolic proce…
GO:0009579	thylakoid	Nitab4.5_0000837g0050	-	Catalyzes the conversion of hemimercaptal, formed from methylglyoxal and glutathione, to S-lactoylglutathione	-
GO:0009579	thylakoid	Nitab4.5_0000104g0210	-	Embryo-specific protein 3, (ATS3)	response to oxygen-containing compound / NA / bounding membrane of organelle / cell periphery / plastid thylakoid membrane / response to stimulus / obsolete cell part / obsolete intracellular organelle part / obsolete cytoplasmic part / obsolete vacuolar part / obsolete thylakoid part / obsolete plastid part / obsolete chloroplast part / obsolete intracellular part / obsolete organelle part / int…
GO:0009579	thylakoid	Nitab4.5_0005908g0020	-	PsbP	cellular component organization or biogenesis / protein-containing complex assembly / plastid thylakoid membrane / photosystem I assembly / obsolete cell part / obsolete intracellular organelle part / obsolete cytoplasmic part / obsolete thylakoid part / obsolete plastid part / obsolete chloroplast part / obsolete intracellular part / obsolete organelle part / cellular metabolic process / cellula…
GO:0009579	thylakoid	Nitab4.5_0012757g0010	-	Embryo-specific protein 3, (ATS3)	response to oxygen-containing compound / NA / bounding membrane of organelle / cell periphery / plastid thylakoid membrane / response to stimulus / obsolete cell part / obsolete intracellular organelle part / obsolete cytoplasmic part / obsolete vacuolar part / obsolete thylakoid part / obsolete plastid part / obsolete chloroplast part / obsolete intracellular part / obsolete organelle part / int…
GO:0009579	thylakoid	Nitab4.5_0000400g0050	-	Belongs to the GroES chaperonin family	positive regulation of reactive oxygen species metabolic process / regulation of reactive oxygen species metabolic process / regulation of removal of superoxide radicals / negative regulation of cellular response to alcohol / regulation of cellular response to alcohol / positive regulation of removal of superoxide radicals / positive regulation of response to oxidative stress / regulation of resp…
GO:0009579	thylakoid	Nitab4.5_0015800g0020	-	30S ribosomal protein S6 alpha, chloroplastic-like	heterocyclic compound binding / organic cyclic compound binding / small ribosomal subunit rRNA binding / plastid thylakoid membrane / obsolete cell part / obsolete intracellular organelle part / obsolete cytoplasmic part / obsolete thylakoid part / obsolete plastid part / obsolete chloroplast part / obsolete intracellular part / obsolete organelle part / intracellular membrane-bounded organelle /…
GO:0009579	thylakoid	Nitab4.5_0004042g0010	-	Belongs to the universal ribosomal protein uL13 family	ribonucleoprotein complex / organic substance biosynthetic process / organonitrogen compound biosynthetic process / organonitrogen compound metabolic process / heterocyclic compound binding / organic cyclic compound binding / organic substance metabolic process / response to stimulus / obsolete cell part / obsolete intracellular organelle part / obsolete cytoplasmic part / obsolete plastid part /…
GO:0009579	thylakoid	Nitab4.5_0006195g0040	-	-	organonitrogen compound metabolic process / cellular component organization or biogenesis / organic substance metabolic process / protein-containing complex assembly / plastid thylakoid membrane / response to stimulus / obsolete cell part / obsolete intracellular organelle part / obsolete cytoplasmic part / obsolete thylakoid part / obsolete plastid part / obsolete chloroplast part / obsolete mem…
GO:0009579	thylakoid	Nitab4.5_0003672g0020	-	PPIases accelerate the folding of proteins. It catalyzes the cis-trans isomerization of proline imidic peptide bonds in oligopeptides	organonitrogen compound metabolic process / catalytic activity, acting on a protein / cellular component organization or biogenesis / organic substance metabolic process / protein-containing complex assembly / plastid thylakoid membrane / obsolete cell part / obsolete intracellular organelle part / obsolete cytoplasmic part / obsolete thylakoid part / obsolete plastid part / obsolete chloroplast …
GO:0009579	thylakoid	Nitab4.5_0000104g0050	-	Annexin repeats	-
GO:0009579	thylakoid	Nitab4.5_0001929g0070	-	Embryo-specific protein 3, (ATS3)	response to oxygen-containing compound / NA / bounding membrane of organelle / cell periphery / plastid thylakoid membrane / response to stimulus / obsolete cell part / obsolete intracellular organelle part / obsolete cytoplasmic part / obsolete vacuolar part / obsolete thylakoid part / obsolete plastid part / obsolete chloroplast part / obsolete intracellular part / obsolete organelle part / int…
GO:0009579	thylakoid	Nitab4.5_0000125g0190	-	psbP domain-containing protein 5, chloroplastic isoform X1	plastid thylakoid membrane / obsolete cell part / obsolete intracellular organelle part / obsolete cytoplasmic part / obsolete thylakoid part / obsolete plastid part / obsolete chloroplast part / obsolete intracellular part / obsolete organelle part / intracellular membrane-bounded organelle / intracellular organelle / membrane-bounded organelle / organelle / thylakoid membrane / photosynthetic m…
GO:0009534	chloroplast thylakoid	Nitab4.5_0019692g0010	-	Plant lipoxygenase may be involved in a number of diverse aspects of plant physiology including growth and development, pest resistance, and senescence or responses to wounding	fatty acid derivative metabolic process / organic substance metabolic process / obsolete oxidation-reduction process / dioxygenase activity / obsolete cell part / obsolete intracellular organelle part / obsolete cytoplasmic part / obsolete plastid part / obsolete chloroplast part / obsolete intracellular part / obsolete organelle part / small molecule metabolic process / cellular lipid metabolic …
GO:0009534	chloroplast thylakoid	Nitab4.5_0001622g0160	-	photosystem I reaction center	-
GO:0009534	chloroplast thylakoid	Nitab4.5_0005176g0090	-	peptidyl-prolyl cis-trans isomerase	defense response to other organism / plastid thylakoid membrane / response to other organism / obsolete multi-organism process / response to stimulus / obsolete cell part / obsolete intracellular organelle part / obsolete cytoplasmic part / obsolete thylakoid part / obsolete plastid part / obsolete chloroplast part / obsolete intracellular part / obsolete organelle part / intracellular membrane-b…
GO:0009534	chloroplast thylakoid	Nitab4.5_0001146g0230	-	Plant lipoxygenase may be involved in a number of diverse aspects of plant physiology including growth and development, pest resistance, and senescence or responses to wounding	fatty acid derivative metabolic process / organic substance metabolic process / obsolete oxidation-reduction process / dioxygenase activity / obsolete cell part / obsolete intracellular organelle part / obsolete cytoplasmic part / obsolete plastid part / obsolete chloroplast part / obsolete intracellular part / obsolete organelle part / small molecule metabolic process / cellular lipid metabolic …
GO:0009534	chloroplast thylakoid	Nitab4.5_0003337g0100	-	peptidyl-prolyl cis-trans isomerase	defense response to other organism / plastid thylakoid membrane / response to other organism / obsolete multi-organism process / response to stimulus / obsolete cell part / obsolete intracellular organelle part / obsolete cytoplasmic part / obsolete thylakoid part / obsolete plastid part / obsolete chloroplast part / obsolete intracellular part / obsolete organelle part / intracellular membrane-b…
GO:0009534	chloroplast thylakoid	Nitab4.5_0000976g0010	CHLM	IX methyltransferase	organic substance biosynthetic process / organonitrogen compound biosynthetic process / organonitrogen compound metabolic process / organic cyclic compound biosynthetic process / organic cyclic compound metabolic process / organic substance metabolic process / obsolete cofactor biosynthetic process / obsolete cofactor metabolic process / heterocycle metabolic process / magnesium protoporphyrin IX…
GO:0009534	chloroplast thylakoid	Nitab4.5_0005380g0050	-	Photosystem II Pbs27	organonitrogen compound metabolic process / cellular response to environmental stimulus / organic substance metabolic process / cellular response to light intensity / cellular response to light stimulus / cellular response to radiation / cellular response to abiotic stimulus / plastid thylakoid membrane / cellular response to stimulus / response to stimulus / obsolete cell part / obsolete intrace…
GO:0009534	chloroplast thylakoid	Nitab4.5_0000102g0310	-	NmrA-like family	stromal side of plastid thylakoid membrane / side of membrane / plastid thylakoid membrane / rhythmic process / obsolete cell part / obsolete intracellular organelle part / obsolete cytoplasmic part / obsolete thylakoid part / obsolete plastid part / obsolete chloroplast part / obsolete membrane part / obsolete intracellular part / obsolete organelle part / intracellular non-membrane-bounded orga…
GO:0009534	chloroplast thylakoid	Nitab4.5_0001146g0250	-	Plant lipoxygenase may be involved in a number of diverse aspects of plant physiology including growth and development, pest resistance, and senescence or responses to wounding	fatty acid derivative metabolic process / organic substance metabolic process / obsolete oxidation-reduction process / dioxygenase activity / obsolete cell part / obsolete intracellular organelle part / obsolete cytoplasmic part / obsolete plastid part / obsolete chloroplast part / obsolete intracellular part / obsolete organelle part / small molecule metabolic process / cellular lipid metabolic …
GO:0009534	chloroplast thylakoid	Nitab4.5_0002825g0020	-	photosynthetic electron transport in photosystem I	biological regulation / regulation of macromolecule metabolic process / obsolete oxidation-reduction process / regulation of biological process / positive regulation of biological process / obsolete cell part / obsolete cytoplasmic part / obsolete intracellular part / cellular metabolic process / intracellular membrane-bounded organelle / intracellular organelle / membrane-bounded organelle / org…
GO:0009534	chloroplast thylakoid	Nitab4.5_0000044g0170	-	PAP_fibrillin	-
GO:0009534	chloroplast thylakoid	Nitab4.5_0004286g0030	-	The light-harvesting complex (LHC) functions as a light receptor, it captures and delivers excitation energy to photosystems with which it is closely associated	-
GO:0009534	chloroplast thylakoid	Nitab4.5_0000040g0080	-	Oxygen evolving enhancer protein 3 (PsbQ)	obsolete oxidation-reduction process / plastid thylakoid membrane / electron transporter, transferring electrons within the cyclic electron transport pathway of photosynthesis activity / obsolete cell part / obsolete intracellular organelle part / obsolete cytoplasmic part / obsolete thylakoid part / obsolete plastid part / obsolete chloroplast part / obsolete intracellular part / obsolete organe…
GO:0009534	chloroplast thylakoid	Nitab4.5_0003716g0040	-	peptidyl-prolyl cis-trans isomerase	organonitrogen compound metabolic process / catalytic activity, acting on a protein / plant organ development / organic substance metabolic process / symplast / anatomical structure development / system development / root development / obsolete cell part / obsolete cytoplasmic part / obsolete intracellular part / NA / obsolete cellular macromolecule metabolic process / primary metabolic process /…
GO:0009534	chloroplast thylakoid	Nitab4.5_0003757g0140	-	The light-harvesting complex (LHC) functions as a light receptor, it captures and delivers excitation energy to photosystems with which it is closely associated	energy quenching / heterocyclic compound binding / chloroplast thylakoid membrane protein complex / membrane protein complex / organic cyclic compound binding / cellular component organization or biogenesis / protein-containing complex assembly / plastid thylakoid membrane / response to stimulus / obsolete cofactor binding / tetrapyrrole binding / obsolete cell part / obsolete intracellular organ…
GO:0009534	chloroplast thylakoid	Nitab4.5_0002164g0020	-	Plant lipoxygenase may be involved in a number of diverse aspects of plant physiology including growth and development, pest resistance, and senescence or responses to wounding	fatty acid derivative metabolic process / organic substance metabolic process / obsolete oxidation-reduction process / dioxygenase activity / obsolete cell part / obsolete intracellular organelle part / obsolete cytoplasmic part / obsolete plastid part / obsolete chloroplast part / obsolete intracellular part / obsolete organelle part / small molecule metabolic process / cellular lipid metabolic …
GO:0009534	chloroplast thylakoid	Nitab4.5_0002859g0140	-	Photosystem I reaction center subunit	plastid thylakoid membrane / response to stimulus / obsolete cell part / obsolete intracellular organelle part / obsolete cytoplasmic part / obsolete thylakoid part / obsolete plastid part / obsolete chloroplast part / obsolete intracellular part / obsolete organelle part / intracellular membrane-bounded organelle / intracellular organelle / membrane-bounded organelle / organelle / thylakoid memb…
GO:0009534	chloroplast thylakoid	Nitab4.5_0000016g0250	-	Rhodanese Homology Domain	plastid thylakoid membrane / obsolete cell part / obsolete intracellular organelle part / obsolete cytoplasmic part / obsolete thylakoid part / obsolete plastid part / obsolete chloroplast part / obsolete intracellular part / obsolete organelle part / intracellular membrane-bounded organelle / intracellular organelle / membrane-bounded organelle / organelle / thylakoid membrane / photosynthetic m…
GO:0009534	chloroplast thylakoid	Nitab4.5_0007238g0010	-	TPM domain	organonitrogen compound metabolic process / organic substance metabolic process / plastid thylakoid membrane / obsolete cell part / obsolete intracellular organelle part / obsolete cytoplasmic part / obsolete thylakoid part / obsolete plastid part / obsolete chloroplast part / obsolete intracellular part / obsolete organelle part / NA / obsolete cellular macromolecule metabolic process / primary …
GO:0009534	chloroplast thylakoid	Nitab4.5_0000611g0120	-	photosystem I reaction center	-
GO:0009534	chloroplast thylakoid	Nitab4.5_0000844g0330	-	Rubisco LSMT substrate-binding	obsolete cell part / obsolete cytoplasmic part / obsolete intracellular part / intracellular membrane-bounded organelle / intracellular organelle / membrane-bounded organelle / organelle / plastid / chloroplast / cytoplasm / obsolete cell / intracellular anatomical structure / cellular_component
GO:0009534	chloroplast thylakoid	Nitab4.5_0002229g0110	-	Oxygen evolving enhancer protein 3 (PsbQ)	oxidoreductase complex / catalytic complex / membrane protein complex / obsolete oxidation-reduction process / plastid thylakoid membrane / electron transporter, transferring electrons within the cyclic electron transport pathway of photosynthesis activity / obsolete cell part / obsolete intracellular organelle part / obsolete cytoplasmic part / obsolete thylakoid part / obsolete plastid part / o…
GO:0009534	chloroplast thylakoid	Nitab4.5_0003572g0070	-	Rhodanese Homology Domain	plastid thylakoid membrane / obsolete cell part / obsolete intracellular organelle part / obsolete cytoplasmic part / obsolete thylakoid part / obsolete plastid part / obsolete chloroplast part / obsolete intracellular part / obsolete organelle part / intracellular membrane-bounded organelle / intracellular organelle / membrane-bounded organelle / organelle / thylakoid membrane / photosynthetic m…
GO:0009534	chloroplast thylakoid	Nitab4.5_0000445g0090	-	PsbP	obsolete cell part / obsolete intracellular organelle part / obsolete cytoplasmic part / obsolete thylakoid part / obsolete plastid part / obsolete chloroplast part / obsolete intracellular part / obsolete organelle part / intracellular membrane-bounded organelle / intracellular organelle / membrane-bounded organelle / organelle / organelle subcompartment / thylakoid lumen / plastid thylakoid / t…
GO:0009534	chloroplast thylakoid	Nitab4.5_0003336g0060	-	Serine hydroxymethyltransferase	ribonucleoprotein complex / alpha-amino acid metabolic process / organonitrogen compound metabolic process / heterocyclic compound binding / organic cyclic compound binding / cell periphery / organic substance metabolic process / intracellular organelle lumen / regulation of biological quality / biological regulation / cellular response to stimulus / response to stimulus / rhythmic process / apop…
GO:0009534	chloroplast thylakoid	Nitab4.5_0005649g0010	-	Pentapeptide repeats (9 copies)	plastid thylakoid membrane / obsolete cell part / obsolete intracellular organelle part / obsolete cytoplasmic part / obsolete thylakoid part / obsolete plastid part / obsolete chloroplast part / obsolete intracellular part / obsolete organelle part / intracellular membrane-bounded organelle / intracellular organelle / membrane-bounded organelle / organelle / thylakoid membrane / photosynthetic m…
GO:0009534	chloroplast thylakoid	Nitab4.5_0008435g0010	-	Chloroplast stem-loop binding protein of 41 kDa a, chloroplastic	regulation of RNA biosynthetic process / obsolete regulation of cellular macromolecule biosynthetic process / ribonucleoprotein complex / obsolete positive regulation of nucleic acid-templated transcription / obsolete regulation of nucleic acid-templated transcription / positive regulation of RNA biosynthetic process / organic substance biosynthetic process / organonitrogen compound biosynthetic …
GO:0009534	chloroplast thylakoid	Nitab4.5_0000100g0280	PSAK	Photosystem I reaction center subunit	plastid thylakoid membrane / obsolete cell part / obsolete intracellular organelle part / obsolete cytoplasmic part / obsolete thylakoid part / obsolete plastid part / obsolete chloroplast part / obsolete intracellular part / obsolete organelle part / intracellular membrane-bounded organelle / intracellular organelle / membrane-bounded organelle / organelle / thylakoid membrane / photosynthetic m…
GO:0009534	chloroplast thylakoid	Nitab4.5_0000838g0040	TROL	Rhodanese-like domain-containing protein 4, chloroplastic	organic substance catabolic process / organonitrogen compound catabolic process / organonitrogen compound metabolic process / carbohydrate derivative catabolic process / carbohydrate derivative metabolic process / glucosamine-containing compound catabolic process / glucosamine-containing compound metabolic process / chloroplast thylakoid membrane protein complex / membrane protein complex / defen…
GO:0009534	chloroplast thylakoid	Nitab4.5_0006294g0010	-	peptidyl-prolyl cis-trans isomerase	obsolete cell part / obsolete intracellular organelle part / obsolete cytoplasmic part / obsolete thylakoid part / obsolete plastid part / obsolete chloroplast part / obsolete intracellular part / obsolete organelle part / intracellular membrane-bounded organelle / intracellular organelle / membrane-bounded organelle / organelle / organelle subcompartment / plastid thylakoid lumen / thylakoid lum…
GO:0009534	chloroplast thylakoid	Nitab4.5_0012161g0020	-	Photosynthetic NDH subunit of subcomplex B 1, chloroplastic	membrane protein complex / obsolete oxidation-reduction process / plastid thylakoid membrane / obsolete cell part / obsolete intracellular organelle part / obsolete cytoplasmic part / obsolete thylakoid part / obsolete plastid part / obsolete chloroplast part / obsolete membrane part / obsolete intracellular part / obsolete organelle part / cellular metabolic process / intracellular membrane-boun…
GO:0009534	chloroplast thylakoid	Nitab4.5_0002354g0110	-	The light-harvesting complex (LHC) functions as a light receptor, it captures and delivers excitation energy to photosystems with which it is closely associated	energy quenching / heterocyclic compound binding / chloroplast thylakoid membrane protein complex / membrane protein complex / organic cyclic compound binding / cellular component organization or biogenesis / protein-containing complex assembly / plastid thylakoid membrane / response to stimulus / obsolete cofactor binding / tetrapyrrole binding / obsolete cell part / obsolete intracellular organ…
GO:0009534	chloroplast thylakoid	Nitab4.5_0000492g0010	-	Plant lipoxygenase may be involved in a number of diverse aspects of plant physiology including growth and development, pest resistance, and senescence or responses to wounding	fatty acid derivative metabolic process / organic substance metabolic process / obsolete oxidation-reduction process / dioxygenase activity / obsolete cell part / obsolete intracellular organelle part / obsolete cytoplasmic part / obsolete plastid part / obsolete chloroplast part / obsolete intracellular part / obsolete organelle part / small molecule metabolic process / cellular lipid metabolic …
GO:0009534	chloroplast thylakoid	Nitab4.5_0000458g0020	-	Chloroplast stem-loop binding protein of 41 kDa a, chloroplastic	regulation of RNA biosynthetic process / obsolete regulation of cellular macromolecule biosynthetic process / ribonucleoprotein complex / obsolete positive regulation of nucleic acid-templated transcription / obsolete regulation of nucleic acid-templated transcription / positive regulation of RNA biosynthetic process / organic substance biosynthetic process / organonitrogen compound biosynthetic …
GO:0009534	chloroplast thylakoid	Nitab4.5_0001090g0130	-	Photosystem II Pbs27	organonitrogen compound metabolic process / cellular response to environmental stimulus / organic substance metabolic process / cellular response to light intensity / cellular response to light stimulus / cellular response to radiation / cellular response to abiotic stimulus / plastid thylakoid membrane / cellular response to stimulus / response to stimulus / obsolete cell part / obsolete intrace…
GO:0009534	chloroplast thylakoid	Nitab4.5_0001318g0090	-	metalloendopeptidase activity	organonitrogen compound metabolic process / catalytic activity, acting on a protein / organic substance metabolic process / NA / obsolete cell part / obsolete intracellular organelle part / obsolete cytoplasmic part / obsolete plastid part / obsolete chloroplast part / obsolete intracellular part / obsolete organelle part / primary metabolic process / cellular metabolic process / amide metabolic …
GO:0009534	chloroplast thylakoid	Nitab4.5_0000147g0370	-	peptidyl-prolyl cis-trans isomerase	obsolete cell part / obsolete intracellular organelle part / obsolete cytoplasmic part / obsolete thylakoid part / obsolete plastid part / obsolete chloroplast part / obsolete intracellular part / obsolete organelle part / intracellular membrane-bounded organelle / intracellular organelle / membrane-bounded organelle / organelle / organelle subcompartment / plastid thylakoid lumen / thylakoid lum…
GO:0009534	chloroplast thylakoid	Nitab4.5_0000335g0220	-	The light-harvesting complex (LHC) functions as a light receptor, it captures and delivers excitation energy to photosystems with which it is closely associated	-
GO:0009534	chloroplast thylakoid	Nitab4.5_0000351g0060	-	Photosystem I reaction centre subunit VI	plastid thylakoid membrane / response to stimulus / obsolete cell part / obsolete intracellular organelle part / obsolete cytoplasmic part / obsolete thylakoid part / obsolete plastid part / obsolete chloroplast part / obsolete intracellular part / obsolete organelle part / intracellular membrane-bounded organelle / intracellular organelle / membrane-bounded organelle / organelle / thylakoid memb…
GO:0009534	chloroplast thylakoid	Nitab4.5_0004878g0030	-	PPIases accelerate the folding of proteins. It catalyzes the cis-trans isomerization of proline imidic peptide bonds in oligopeptides	organonitrogen compound metabolic process / catalytic activity, acting on a protein / cellular component organization or biogenesis / organic substance metabolic process / protein-containing complex assembly / plastid thylakoid membrane / obsolete cell part / obsolete intracellular organelle part / obsolete cytoplasmic part / obsolete thylakoid part / obsolete plastid part / obsolete chloroplast …
GO:0009534	chloroplast thylakoid	Nitab4.5_0002892g0010	-	CAAD domains of cyanobacterial aminoacyl-tRNA synthetase	response to oxygen-containing compound / heterocyclic compound binding / chloroplast thylakoid membrane protein complex / membrane protein complex / response to alcohol / organic cyclic compound binding / obsolete oxidation-reduction process / plastid thylakoid membrane / response to stimulus / obsolete cell part / obsolete intracellular organelle part / obsolete cytoplasmic part / obsolete thyla…
GO:0009534	chloroplast thylakoid	Nitab4.5_0001968g0090	-	Photosystem I reaction center subunit	plastid thylakoid membrane / response to stimulus / obsolete cell part / obsolete intracellular organelle part / obsolete cytoplasmic part / obsolete thylakoid part / obsolete plastid part / obsolete chloroplast part / obsolete intracellular part / obsolete organelle part / intracellular membrane-bounded organelle / intracellular organelle / membrane-bounded organelle / organelle / thylakoid memb…
GO:0009534	chloroplast thylakoid	Nitab4.5_0001349g0030	-	Thylakoid lumenal 16.5 kDa protein	organonitrogen compound metabolic process / organic substance metabolic process / plastid thylakoid membrane / response to stimulus / obsolete cell part / obsolete intracellular organelle part / obsolete cytoplasmic part / obsolete thylakoid part / obsolete plastid part / obsolete chloroplast part / obsolete intracellular part / obsolete organelle part / NA / obsolete cellular macromolecule metab…
GO:0009534	chloroplast thylakoid	Nitab4.5_0000410g0190	-	peptidyl-prolyl cis-trans isomerase	organonitrogen compound metabolic process / catalytic activity, acting on a protein / plant organ development / organic substance metabolic process / symplast / anatomical structure development / system development / root development / obsolete cell part / obsolete cytoplasmic part / obsolete intracellular part / NA / obsolete cellular macromolecule metabolic process / primary metabolic process /…
GO:0009534	chloroplast thylakoid	Nitab4.5_0011592g0020	TROL	Rhodanese-like domain-containing protein 4, chloroplastic	organic substance catabolic process / organonitrogen compound catabolic process / organonitrogen compound metabolic process / carbohydrate derivative catabolic process / carbohydrate derivative metabolic process / glucosamine-containing compound catabolic process / glucosamine-containing compound metabolic process / chloroplast thylakoid membrane protein complex / membrane protein complex / defen…
GO:0009534	chloroplast thylakoid	Nitab4.5_0004300g0170	-	Oxygen evolving enhancer protein 3 (PsbQ)	obsolete oxidation-reduction process / plastid thylakoid membrane / electron transporter, transferring electrons within the cyclic electron transport pathway of photosynthesis activity / obsolete cell part / obsolete intracellular organelle part / obsolete cytoplasmic part / obsolete thylakoid part / obsolete plastid part / obsolete chloroplast part / obsolete intracellular part / obsolete organe…
GO:0009534	chloroplast thylakoid	Nitab4.5_0011597g0020	-	The light-harvesting complex (LHC) functions as a light receptor, it captures and delivers excitation energy to photosystems with which it is closely associated	-
GO:0009534	chloroplast thylakoid	Nitab4.5_0002053g0100	-	CAAD domains of cyanobacterial aminoacyl-tRNA synthetase	response to oxygen-containing compound / heterocyclic compound binding / chloroplast thylakoid membrane protein complex / membrane protein complex / response to alcohol / organic cyclic compound binding / obsolete oxidation-reduction process / plastid thylakoid membrane / response to stimulus / obsolete cell part / obsolete intracellular organelle part / obsolete cytoplasmic part / obsolete thyla…
GO:0009534	chloroplast thylakoid	Nitab4.5_0000993g0090	-	Pentapeptide repeats (9 copies)	plastid thylakoid membrane / obsolete cell part / obsolete intracellular organelle part / obsolete cytoplasmic part / obsolete thylakoid part / obsolete plastid part / obsolete chloroplast part / obsolete intracellular part / obsolete organelle part / intracellular membrane-bounded organelle / intracellular organelle / membrane-bounded organelle / organelle / thylakoid membrane / photosynthetic m…
GO:0009534	chloroplast thylakoid	Nitab4.5_0006475g0030	-	Oxygen-evolving enhancer protein 3-2	plastid thylakoid membrane / apoplast / obsolete cell part / obsolete intracellular organelle part / obsolete cytoplasmic part / obsolete thylakoid part / obsolete plastid part / obsolete chloroplast part / obsolete intracellular part / obsolete organelle part / intracellular membrane-bounded organelle / intracellular organelle / membrane-bounded organelle / organelle / thylakoid membrane / photo…
GO:0009534	chloroplast thylakoid	Nitab4.5_0004940g0060	-	TPM domain	organonitrogen compound metabolic process / organic substance metabolic process / plastid thylakoid membrane / obsolete cell part / obsolete intracellular organelle part / obsolete cytoplasmic part / obsolete thylakoid part / obsolete plastid part / obsolete chloroplast part / obsolete intracellular part / obsolete organelle part / NA / obsolete cellular macromolecule metabolic process / primary …
GO:0009534	chloroplast thylakoid	Nitab4.5_0007144g0010	PSAL	Photosystem I reaction center subunit XI	plastid thylakoid membrane / obsolete cell part / obsolete intracellular organelle part / obsolete cytoplasmic part / obsolete thylakoid part / obsolete plastid part / obsolete chloroplast part / obsolete intracellular part / obsolete organelle part / intracellular membrane-bounded organelle / intracellular organelle / membrane-bounded organelle / organelle / thylakoid membrane / photosynthetic m…
GO:0009534	chloroplast thylakoid	Nitab4.5_0004525g0040	-	NHL repeat	energy quenching / response to stimulus / obsolete cell part / obsolete intracellular organelle part / obsolete cytoplasmic part / obsolete thylakoid part / obsolete plastid part / obsolete chloroplast part / obsolete intracellular part / obsolete organelle part / intracellular membrane-bounded organelle / intracellular organelle / membrane-bounded organelle / organelle / thylakoid membrane / pho…
GO:0009534	chloroplast thylakoid	Nitab4.5_0000662g0050	-	peptidyl-prolyl cis-trans isomerase	-
GO:0009534	chloroplast thylakoid	Nitab4.5_0000305g0210	-	CAAD domains of cyanobacterial aminoacyl-tRNA synthetase	-
GO:0009534	chloroplast thylakoid	Nitab4.5_0000632g0140	-	Rubisco LSMT substrate-binding	obsolete cell part / obsolete cytoplasmic part / obsolete intracellular part / intracellular membrane-bounded organelle / intracellular organelle / membrane-bounded organelle / organelle / plastid / chloroplast / cytoplasm / obsolete cell / intracellular anatomical structure / cellular_component
GO:0009534	chloroplast thylakoid	Nitab4.5_0002568g0020	-	Photosynthetic NDH subunit of subcomplex B 1, chloroplastic	membrane protein complex / obsolete oxidation-reduction process / plastid thylakoid membrane / obsolete cell part / obsolete intracellular organelle part / obsolete cytoplasmic part / obsolete thylakoid part / obsolete plastid part / obsolete chloroplast part / obsolete membrane part / obsolete intracellular part / obsolete organelle part / cellular metabolic process / intracellular membrane-boun…
GO:0009534	chloroplast thylakoid	Nitab4.5_0004613g0040	-	CAAD domains of cyanobacterial aminoacyl-tRNA synthetase	-
GO:0009534	chloroplast thylakoid	Nitab4.5_0001348g0130	PSAL	Photosystem I reaction center subunit XI	plastid thylakoid membrane / obsolete cell part / obsolete intracellular organelle part / obsolete cytoplasmic part / obsolete thylakoid part / obsolete plastid part / obsolete chloroplast part / obsolete intracellular part / obsolete organelle part / intracellular membrane-bounded organelle / intracellular organelle / membrane-bounded organelle / organelle / thylakoid membrane / photosynthetic m…
GO:0009534	chloroplast thylakoid	Nitab4.5_0002345g0070	-	Oxygen-evolving enhancer protein 3-2	plastid thylakoid membrane / apoplast / obsolete cell part / obsolete intracellular organelle part / obsolete cytoplasmic part / obsolete thylakoid part / obsolete plastid part / obsolete chloroplast part / obsolete intracellular part / obsolete organelle part / intracellular membrane-bounded organelle / intracellular organelle / membrane-bounded organelle / organelle / thylakoid membrane / photo…
GO:0009534	chloroplast thylakoid	Nitab4.5_0000001g0080	-	photosynthetic electron transport in photosystem I	biological regulation / regulation of macromolecule metabolic process / obsolete oxidation-reduction process / regulation of biological process / positive regulation of biological process / obsolete cell part / obsolete cytoplasmic part / obsolete intracellular part / cellular metabolic process / intracellular membrane-bounded organelle / intracellular organelle / membrane-bounded organelle / org…
GO:0009534	chloroplast thylakoid	Nitab4.5_0004095g0010	-	PsbP	obsolete cell part / obsolete intracellular organelle part / obsolete cytoplasmic part / obsolete thylakoid part / obsolete plastid part / obsolete chloroplast part / obsolete intracellular part / obsolete organelle part / intracellular membrane-bounded organelle / intracellular organelle / membrane-bounded organelle / organelle / organelle subcompartment / thylakoid lumen / plastid thylakoid / t…
GO:0009534	chloroplast thylakoid	Nitab4.5_0007512g0020	-	Serine hydroxymethyltransferase	ribonucleoprotein complex / alpha-amino acid metabolic process / organonitrogen compound metabolic process / heterocyclic compound binding / organic cyclic compound binding / cell periphery / organic substance metabolic process / intracellular organelle lumen / regulation of biological quality / biological regulation / cellular response to stimulus / response to stimulus / rhythmic process / apop…
GO:0009534	chloroplast thylakoid	Nitab4.5_0000611g0110	-	photosystem I reaction center	-
GO:0009534	chloroplast thylakoid	Nitab4.5_0000119g0130	-	Rhodanese-like domain	response to stimulus / obsolete cell part / obsolete intracellular organelle part / obsolete cytoplasmic part / obsolete plastid part / obsolete chloroplast part / obsolete intracellular part / obsolete organelle part / intracellular membrane-bounded organelle / intracellular organelle / membrane-bounded organelle / organelle / organelle subcompartment / plastid thylakoid / envelope / organelle e…
GO:0009534	chloroplast thylakoid	Nitab4.5_0018837g0020	-	Photosystem I reaction centre subunit VI	plastid thylakoid membrane / response to stimulus / obsolete cell part / obsolete intracellular organelle part / obsolete cytoplasmic part / obsolete thylakoid part / obsolete plastid part / obsolete chloroplast part / obsolete intracellular part / obsolete organelle part / intracellular membrane-bounded organelle / intracellular organelle / membrane-bounded organelle / organelle / thylakoid memb…
GO:0009534	chloroplast thylakoid	Nitab4.5_0001455g0030	-	Rhodanese-like domain	response to stimulus / obsolete cell part / obsolete intracellular organelle part / obsolete cytoplasmic part / obsolete plastid part / obsolete chloroplast part / obsolete intracellular part / obsolete organelle part / intracellular membrane-bounded organelle / intracellular organelle / membrane-bounded organelle / organelle / organelle subcompartment / plastid thylakoid / envelope / organelle e…
GO:0009534	chloroplast thylakoid	Nitab4.5_0014403g0020	PSAL	Photosystem I reaction center subunit XI	plastid thylakoid membrane / obsolete cell part / obsolete intracellular organelle part / obsolete cytoplasmic part / obsolete thylakoid part / obsolete plastid part / obsolete chloroplast part / obsolete intracellular part / obsolete organelle part / intracellular membrane-bounded organelle / intracellular organelle / membrane-bounded organelle / organelle / thylakoid membrane / photosynthetic m…
GO:0009534	chloroplast thylakoid	Nitab4.5_0001783g0130	-	PAP_fibrillin	-
GO:0009534	chloroplast thylakoid	Nitab4.5_0001348g0080	PSAL	Photosystem I reaction center subunit XI	plastid thylakoid membrane / obsolete cell part / obsolete intracellular organelle part / obsolete cytoplasmic part / obsolete thylakoid part / obsolete plastid part / obsolete chloroplast part / obsolete intracellular part / obsolete organelle part / intracellular membrane-bounded organelle / intracellular organelle / membrane-bounded organelle / organelle / thylakoid membrane / photosynthetic m…
GO:0009534	chloroplast thylakoid	Nitab4.5_0003368g0030	PSAK	Photosystem I reaction center subunit	plastid thylakoid membrane / obsolete cell part / obsolete intracellular organelle part / obsolete cytoplasmic part / obsolete thylakoid part / obsolete plastid part / obsolete chloroplast part / obsolete intracellular part / obsolete organelle part / intracellular membrane-bounded organelle / intracellular organelle / membrane-bounded organelle / organelle / thylakoid membrane / photosynthetic m…
GO:0009534	chloroplast thylakoid	Nitab4.5_0006319g0030	-	Thylakoid lumenal 16.5 kDa protein	organonitrogen compound metabolic process / organic substance metabolic process / plastid thylakoid membrane / response to stimulus / obsolete cell part / obsolete intracellular organelle part / obsolete cytoplasmic part / obsolete thylakoid part / obsolete plastid part / obsolete chloroplast part / obsolete intracellular part / obsolete organelle part / NA / obsolete cellular macromolecule metab…
GO:0009534	chloroplast thylakoid	Nitab4.5_0001809g0020	PSAK	Photosystem I reaction center subunit	plastid thylakoid membrane / obsolete cell part / obsolete intracellular organelle part / obsolete cytoplasmic part / obsolete thylakoid part / obsolete plastid part / obsolete chloroplast part / obsolete intracellular part / obsolete organelle part / intracellular membrane-bounded organelle / intracellular organelle / membrane-bounded organelle / organelle / thylakoid membrane / photosynthetic m…
GO:0009534	chloroplast thylakoid	Nitab4.5_0003160g0050	-	PsbP	obsolete cell part / obsolete intracellular organelle part / obsolete cytoplasmic part / obsolete thylakoid part / obsolete plastid part / obsolete chloroplast part / obsolete intracellular part / obsolete organelle part / intracellular membrane-bounded organelle / intracellular organelle / membrane-bounded organelle / organelle / organelle subcompartment / thylakoid lumen / plastid thylakoid / t…
GO:0009534	chloroplast thylakoid	Nitab4.5_0000274g0150	-	Trypsin	organonitrogen compound metabolic process / catalytic activity, acting on a protein / organic substance metabolic process / obsolete cell part / obsolete intracellular organelle part / obsolete cytoplasmic part / obsolete thylakoid part / obsolete plastid part / obsolete chloroplast part / obsolete intracellular part / obsolete organelle part / NA / obsolete cellular macromolecule metabolic proce…
GO:0009534	chloroplast thylakoid	Nitab4.5_0002342g0120	-	Oxygen evolving enhancer protein 3 (PsbQ)	oxidoreductase complex / catalytic complex / membrane protein complex / obsolete oxidation-reduction process / plastid thylakoid membrane / electron transporter, transferring electrons within the cyclic electron transport pathway of photosynthesis activity / obsolete cell part / obsolete intracellular organelle part / obsolete cytoplasmic part / obsolete thylakoid part / obsolete plastid part / o…
GO:0009534	chloroplast thylakoid	Nitab4.5_0006195g0040	-	-	organonitrogen compound metabolic process / cellular component organization or biogenesis / organic substance metabolic process / protein-containing complex assembly / plastid thylakoid membrane / response to stimulus / obsolete cell part / obsolete intracellular organelle part / obsolete cytoplasmic part / obsolete thylakoid part / obsolete plastid part / obsolete chloroplast part / obsolete mem…
GO:0009534	chloroplast thylakoid	Nitab4.5_0003672g0020	-	PPIases accelerate the folding of proteins. It catalyzes the cis-trans isomerization of proline imidic peptide bonds in oligopeptides	organonitrogen compound metabolic process / catalytic activity, acting on a protein / cellular component organization or biogenesis / organic substance metabolic process / protein-containing complex assembly / plastid thylakoid membrane / obsolete cell part / obsolete intracellular organelle part / obsolete cytoplasmic part / obsolete thylakoid part / obsolete plastid part / obsolete chloroplast …
GO:0015979	photosynthesis	Nitab4.5_0005897g0020	CHLI	Involved in chlorophyll biosynthesis. Catalyzes the insertion of magnesium ion into protoporphyrin IX to yield Mg- protoporphyrin IX	catalytic complex / organic substance biosynthetic process / organonitrogen compound biosynthetic process / organonitrogen compound metabolic process / organic cyclic compound biosynthetic process / organic cyclic compound metabolic process / cell periphery / organic substance metabolic process / obsolete cofactor biosynthetic process / obsolete cofactor metabolic process / ligase activity, formi…
GO:0015979	photosynthesis	Nitab4.5_0001622g0160	-	photosystem I reaction center	-
GO:0015979	photosynthesis	Nitab4.5_0002477g0050	-	Thylakoid lumenal 19 kDa protein	-
GO:0015979	photosynthesis	Nitab4.5_0008321g0040	PSBP	Oxygen-evolving enhancer protein	heterocyclic compound binding / defense response to other organism / organic cyclic compound binding / plastid thylakoid membrane / response to other organism / obsolete multi-organism process / response to stimulus / apoplast / obsolete cell part / obsolete intracellular organelle part / obsolete cytoplasmic part / obsolete thylakoid part / obsolete plastid part / obsolete chloroplast part / obs…
GO:0015979	photosynthesis	Nitab4.5_0005250g0030	-	Photosystem I reaction center subunit III	plastid thylakoid membrane / obsolete cell part / obsolete intracellular organelle part / obsolete cytoplasmic part / obsolete thylakoid part / obsolete plastid part / obsolete chloroplast part / obsolete intracellular part / obsolete organelle part / intracellular membrane-bounded organelle / intracellular organelle / membrane-bounded organelle / organelle / thylakoid membrane / photosynthetic m…
GO:0015979	photosynthesis	Nitab4.5_0005870g0020	PSBO	Oxygen-evolving enhancer protein 1	plastid thylakoid membrane / obsolete cell part / obsolete intracellular organelle part / obsolete cytoplasmic part / obsolete thylakoid part / obsolete plastid part / obsolete chloroplast part / obsolete intracellular part / obsolete organelle part / intracellular membrane-bounded organelle / intracellular organelle / membrane-bounded organelle / organelle / thylakoid membrane / photosynthetic m…
GO:0015979	photosynthesis	Nitab4.5_0000634g0080	-	Thylakoid lumenal 19 kDa protein	-
GO:0015979	photosynthesis	Nitab4.5_0009946g0010	PORA	protochlorophyllide	NA / bounding membrane of organelle / obsolete oxidation-reduction process / plastid thylakoid membrane / response to stimulus / anatomical structure development / obsolete cell part / obsolete intracellular organelle part / obsolete cytoplasmic part / obsolete thylakoid part / obsolete plastid part / obsolete chloroplast part / obsolete intracellular part / obsolete organelle part / intracellula…
GO:0015979	photosynthesis	Nitab4.5_0001270g0120	-	Rubrerythrin	organic substance biosynthetic process / organonitrogen compound biosynthetic process / organonitrogen compound metabolic process / regulation of tetrapyrrole metabolic process / heterocyclic compound binding / organic cyclic compound biosynthetic process / organic cyclic compound metabolic process / organic cyclic compound binding / cellular component organization or biogenesis / organic substan…
GO:0015979	photosynthesis	Nitab4.5_0008194g0060	-	PetM family of cytochrome b6f complex subunit 7	-
GO:0015979	photosynthesis	Nitab4.5_0005601g0020	-	Oxygen-evolving enhancer protein	heterocyclic compound binding / defense response to other organism / organic cyclic compound binding / plastid thylakoid membrane / response to other organism / obsolete multi-organism process / response to stimulus / apoplast / obsolete cell part / obsolete intracellular organelle part / obsolete cytoplasmic part / obsolete thylakoid part / obsolete plastid part / obsolete chloroplast part / obs…
GO:0015979	photosynthesis	Nitab4.5_0001382g0020	RBCS-1	Ribulose bisphosphate carboxylase small chain	obsolete cell part / obsolete cytoplasmic part / obsolete intracellular part / intracellular membrane-bounded organelle / intracellular organelle / membrane-bounded organelle / organelle / plastid / chloroplast / cytoplasm / obsolete cell / intracellular anatomical structure / cellular_component
GO:0015979	photosynthesis	Nitab4.5_0001797g0060	-	psbP-like protein 1	obsolete cell part / obsolete cytoplasmic part / obsolete thylakoid part / obsolete intracellular part / intracellular membrane-bounded organelle / intracellular organelle / membrane-bounded organelle / organelle / thylakoid lumen / thylakoid / plastid / chloroplast / cytoplasm / obsolete cell / intracellular anatomical structure / cellular_component
GO:0015979	photosynthesis	Nitab4.5_0000662g0160	PORA	protochlorophyllide	NA / bounding membrane of organelle / obsolete oxidation-reduction process / plastid thylakoid membrane / response to stimulus / anatomical structure development / obsolete cell part / obsolete intracellular organelle part / obsolete cytoplasmic part / obsolete thylakoid part / obsolete plastid part / obsolete chloroplast part / obsolete intracellular part / obsolete organelle part / intracellula…
GO:0015979	photosynthesis	Nitab4.5_0003757g0140	-	The light-harvesting complex (LHC) functions as a light receptor, it captures and delivers excitation energy to photosystems with which it is closely associated	energy quenching / heterocyclic compound binding / chloroplast thylakoid membrane protein complex / membrane protein complex / organic cyclic compound binding / cellular component organization or biogenesis / protein-containing complex assembly / plastid thylakoid membrane / response to stimulus / obsolete cofactor binding / tetrapyrrole binding / obsolete cell part / obsolete intracellular organ…
GO:0015979	photosynthesis	Nitab4.5_0002859g0140	-	Photosystem I reaction center subunit	plastid thylakoid membrane / response to stimulus / obsolete cell part / obsolete intracellular organelle part / obsolete cytoplasmic part / obsolete thylakoid part / obsolete plastid part / obsolete chloroplast part / obsolete intracellular part / obsolete organelle part / intracellular membrane-bounded organelle / intracellular organelle / membrane-bounded organelle / organelle / thylakoid memb…
GO:0015979	photosynthesis	Nitab4.5_0002526g0100	POR2	protochlorophyllide	obsolete oxidation-reduction process / plastid thylakoid membrane / obsolete cell part / obsolete intracellular organelle part / obsolete cytoplasmic part / obsolete thylakoid part / obsolete plastid part / obsolete chloroplast part / obsolete intracellular part / obsolete organelle part / intracellular membrane-bounded organelle / intracellular organelle / membrane-bounded organelle / organelle …
GO:0015979	photosynthesis	Nitab4.5_0000611g0120	-	photosystem I reaction center	-
GO:0015979	photosynthesis	Nitab4.5_0008761g0030	-	Photosystem I reaction center subunit III	plastid thylakoid membrane / obsolete cell part / obsolete intracellular organelle part / obsolete cytoplasmic part / obsolete thylakoid part / obsolete plastid part / obsolete chloroplast part / obsolete intracellular part / obsolete organelle part / intracellular membrane-bounded organelle / intracellular organelle / membrane-bounded organelle / organelle / thylakoid membrane / photosynthetic m…
GO:0015979	photosynthesis	Nitab4.5_0001401g0180	-	PetM family of cytochrome b6f complex subunit 7	-
GO:0015979	photosynthesis	Nitab4.5_0000382g0110	PSBO	Oxygen-evolving enhancer protein 1	plastid thylakoid membrane / obsolete cell part / obsolete intracellular organelle part / obsolete cytoplasmic part / obsolete thylakoid part / obsolete plastid part / obsolete chloroplast part / obsolete intracellular part / obsolete organelle part / intracellular membrane-bounded organelle / intracellular organelle / membrane-bounded organelle / organelle / thylakoid membrane / photosynthetic m…
GO:0015979	photosynthesis	Nitab4.5_0000445g0090	-	PsbP	obsolete cell part / obsolete intracellular organelle part / obsolete cytoplasmic part / obsolete thylakoid part / obsolete plastid part / obsolete chloroplast part / obsolete intracellular part / obsolete organelle part / intracellular membrane-bounded organelle / intracellular organelle / membrane-bounded organelle / organelle / organelle subcompartment / thylakoid lumen / plastid thylakoid / t…
GO:0015979	photosynthesis	Nitab4.5_0000100g0280	PSAK	Photosystem I reaction center subunit	plastid thylakoid membrane / obsolete cell part / obsolete intracellular organelle part / obsolete cytoplasmic part / obsolete thylakoid part / obsolete plastid part / obsolete chloroplast part / obsolete intracellular part / obsolete organelle part / intracellular membrane-bounded organelle / intracellular organelle / membrane-bounded organelle / organelle / thylakoid membrane / photosynthetic m…
GO:0015979	photosynthesis	Nitab4.5_0003580g0040	-	Oxygen-evolving enhancer protein 1	plastid thylakoid membrane / obsolete cell part / obsolete intracellular organelle part / obsolete cytoplasmic part / obsolete thylakoid part / obsolete plastid part / obsolete chloroplast part / obsolete intracellular part / obsolete organelle part / intracellular membrane-bounded organelle / intracellular organelle / membrane-bounded organelle / organelle / thylakoid membrane / photosynthetic m…
GO:0015979	photosynthesis	Nitab4.5_0001219g0180	-	Photosystem I reaction center subunit III	plastid thylakoid membrane / obsolete cell part / obsolete intracellular organelle part / obsolete cytoplasmic part / obsolete thylakoid part / obsolete plastid part / obsolete chloroplast part / obsolete intracellular part / obsolete organelle part / intracellular membrane-bounded organelle / intracellular organelle / membrane-bounded organelle / organelle / thylakoid membrane / photosynthetic m…
GO:0015979	photosynthesis	Nitab4.5_0008037g0010	-	Photosystem II protein Y (PsbY)	negative regulation of photosynthesis / membrane protein complex / regulation of biological quality / biological regulation / plastid thylakoid membrane / response to stimulus / regulation of cellular process / regulation of biological process / negative regulation of cellular process / negative regulation of biological process / cell redox homeostasis / obsolete cell part / obsolete intracellula…
GO:0015979	photosynthesis	Nitab4.5_0002354g0110	-	The light-harvesting complex (LHC) functions as a light receptor, it captures and delivers excitation energy to photosystems with which it is closely associated	energy quenching / heterocyclic compound binding / chloroplast thylakoid membrane protein complex / membrane protein complex / organic cyclic compound binding / cellular component organization or biogenesis / protein-containing complex assembly / plastid thylakoid membrane / response to stimulus / obsolete cofactor binding / tetrapyrrole binding / obsolete cell part / obsolete intracellular organ…
GO:0015979	photosynthesis	Nitab4.5_0000123g0170	-	Rubrerythrin	organic substance biosynthetic process / organonitrogen compound biosynthetic process / organonitrogen compound metabolic process / regulation of tetrapyrrole metabolic process / heterocyclic compound binding / organic cyclic compound biosynthetic process / organic cyclic compound metabolic process / organic cyclic compound binding / cellular component organization or biogenesis / organic substan…
GO:0015979	photosynthesis	Nitab4.5_0001723g0030	-	psbP-like protein 1	obsolete cell part / obsolete cytoplasmic part / obsolete thylakoid part / obsolete intracellular part / intracellular membrane-bounded organelle / intracellular organelle / membrane-bounded organelle / organelle / thylakoid lumen / thylakoid / plastid / chloroplast / cytoplasm / obsolete cell / intracellular anatomical structure / cellular_component
GO:0015979	photosynthesis	Nitab4.5_0000351g0060	-	Photosystem I reaction centre subunit VI	plastid thylakoid membrane / response to stimulus / obsolete cell part / obsolete intracellular organelle part / obsolete cytoplasmic part / obsolete thylakoid part / obsolete plastid part / obsolete chloroplast part / obsolete intracellular part / obsolete organelle part / intracellular membrane-bounded organelle / intracellular organelle / membrane-bounded organelle / organelle / thylakoid memb…
GO:0015979	photosynthesis	Nitab4.5_0000043g0320	psaD	Photosystem I reaction center subunit II	plastid thylakoid membrane / obsolete cell part / obsolete intracellular organelle part / obsolete cytoplasmic part / obsolete thylakoid part / obsolete plastid part / obsolete chloroplast part / obsolete intracellular part / obsolete organelle part / intracellular membrane-bounded organelle / intracellular organelle / membrane-bounded organelle / organelle / thylakoid membrane / photosynthetic m…
GO:0015979	photosynthesis	Nitab4.5_0005195g0040	CHLH	Magnesium-chelatase subunit ChlH	catalytic complex / ligase activity, forming nitrogen-metal bonds, forming coordination complexes / ligase activity, forming nitrogen-metal bonds / obsolete cell part / obsolete intracellular organelle part / obsolete cytoplasmic part / obsolete plastid part / obsolete chloroplast part / obsolete intracellular part / obsolete organelle part / intracellular membrane-bounded organelle / intracellul…
GO:0015979	photosynthesis	Nitab4.5_0001968g0090	-	Photosystem I reaction center subunit	plastid thylakoid membrane / response to stimulus / obsolete cell part / obsolete intracellular organelle part / obsolete cytoplasmic part / obsolete thylakoid part / obsolete plastid part / obsolete chloroplast part / obsolete intracellular part / obsolete organelle part / intracellular membrane-bounded organelle / intracellular organelle / membrane-bounded organelle / organelle / thylakoid memb…
GO:0015979	photosynthesis	Nitab4.5_0002152g0090	FBP	Belongs to the FBPase class 1 family	organic substance biosynthetic process / carbohydrate derivative metabolic process / organic substance metabolic process / obsolete oxidation-reduction process / response to stimulus / sugar-phosphatase activity / apoplast / monosaccharide biosynthetic process / disaccharide biosynthetic process / obsolete cell part / obsolete intracellular organelle part / obsolete cytoplasmic part / obsolete pl…
GO:0015979	photosynthesis	Nitab4.5_0009451g0010	-	Lil3 protein	regulation of RNA biosynthetic process / obsolete regulation of cellular macromolecule biosynthetic process / positive regulation of vitamin E biosynthetic process / regulation of vitamin E biosynthetic process / positive regulation of phytol biosynthetic process / regulation of phytol biosynthetic process / obsolete regulation of nucleic acid-templated transcription / positive regulation of alco…
GO:0015979	photosynthesis	Nitab4.5_0005544g0070	PSAN	Photosystem I reaction center subunit	protein domain specific binding / protein binding / binding / molecular_function
GO:0015979	photosynthesis	Nitab4.5_0000108g0110	-	Oxygen-evolving enhancer protein 1	plastid thylakoid membrane / obsolete cell part / obsolete intracellular organelle part / obsolete cytoplasmic part / obsolete thylakoid part / obsolete plastid part / obsolete chloroplast part / obsolete intracellular part / obsolete organelle part / intracellular membrane-bounded organelle / intracellular organelle / membrane-bounded organelle / organelle / thylakoid membrane / photosynthetic m…
GO:0015979	photosynthesis	Nitab4.5_0006644g0080	PSBP	Oxygen-evolving enhancer protein	heterocyclic compound binding / defense response to other organism / organic cyclic compound binding / plastid thylakoid membrane / response to other organism / obsolete multi-organism process / response to stimulus / apoplast / obsolete cell part / obsolete intracellular organelle part / obsolete cytoplasmic part / obsolete thylakoid part / obsolete plastid part / obsolete chloroplast part / obs…
GO:0015979	photosynthesis	Nitab4.5_0004741g0020	-	Photosystem II 5 kDa protein	-
GO:0015979	photosynthesis	Nitab4.5_0004044g0020	PSBS	Photosystem II 22 kDa protein, chloroplastic	transmembrane transport / plastid thylakoid membrane / establishment of localization / localization / obsolete cell part / obsolete intracellular organelle part / obsolete cytoplasmic part / obsolete thylakoid part / obsolete plastid part / obsolete chloroplast part / obsolete intracellular part / obsolete organelle part / intracellular membrane-bounded organelle / intracellular organelle / membr…
GO:0015979	photosynthesis	Nitab4.5_0006475g0030	-	Oxygen-evolving enhancer protein 3-2	plastid thylakoid membrane / apoplast / obsolete cell part / obsolete intracellular organelle part / obsolete cytoplasmic part / obsolete thylakoid part / obsolete plastid part / obsolete chloroplast part / obsolete intracellular part / obsolete organelle part / intracellular membrane-bounded organelle / intracellular organelle / membrane-bounded organelle / organelle / thylakoid membrane / photo…
GO:0015979	photosynthesis	Nitab4.5_0000019g0250	-	Oxygen-evolving enhancer protein	heterocyclic compound binding / defense response to other organism / organic cyclic compound binding / plastid thylakoid membrane / response to other organism / obsolete multi-organism process / response to stimulus / apoplast / obsolete cell part / obsolete intracellular organelle part / obsolete cytoplasmic part / obsolete thylakoid part / obsolete plastid part / obsolete chloroplast part / obs…
GO:0015979	photosynthesis	Nitab4.5_0010636g0020	CHLH	Magnesium-chelatase subunit ChlH	catalytic complex / ligase activity, forming nitrogen-metal bonds, forming coordination complexes / ligase activity, forming nitrogen-metal bonds / obsolete cell part / obsolete intracellular organelle part / obsolete cytoplasmic part / obsolete plastid part / obsolete chloroplast part / obsolete intracellular part / obsolete organelle part / intracellular membrane-bounded organelle / intracellul…
GO:0015979	photosynthesis	Nitab4.5_0000512g0200	POR2	protochlorophyllide	obsolete oxidation-reduction process / plastid thylakoid membrane / obsolete cell part / obsolete intracellular organelle part / obsolete cytoplasmic part / obsolete thylakoid part / obsolete plastid part / obsolete chloroplast part / obsolete intracellular part / obsolete organelle part / intracellular membrane-bounded organelle / intracellular organelle / membrane-bounded organelle / organelle …
GO:0015979	photosynthesis	Nitab4.5_0007144g0010	PSAL	Photosystem I reaction center subunit XI	plastid thylakoid membrane / obsolete cell part / obsolete intracellular organelle part / obsolete cytoplasmic part / obsolete thylakoid part / obsolete plastid part / obsolete chloroplast part / obsolete intracellular part / obsolete organelle part / intracellular membrane-bounded organelle / intracellular organelle / membrane-bounded organelle / organelle / thylakoid membrane / photosynthetic m…
GO:0015979	photosynthesis	Nitab4.5_0000187g0260	-	Photosystem II reaction center W protein	biological regulation / plastid thylakoid membrane / regulation of cellular process / regulation of biological process / obsolete cell part / obsolete intracellular organelle part / obsolete cytoplasmic part / obsolete thylakoid part / obsolete plastid part / obsolete chloroplast part / obsolete intracellular part / obsolete organelle part / regulation of generation of precursor metabolites and e…
GO:0015979	photosynthesis	Nitab4.5_0006237g0030	CHLI	Involved in chlorophyll biosynthesis. Catalyzes the insertion of magnesium ion into protoporphyrin IX to yield Mg- protoporphyrin IX	catalytic complex / organic substance biosynthetic process / organonitrogen compound biosynthetic process / organonitrogen compound metabolic process / organic cyclic compound biosynthetic process / organic cyclic compound metabolic process / cell periphery / organic substance metabolic process / obsolete cofactor biosynthetic process / obsolete cofactor metabolic process / ligase activity, formi…
GO:0015979	photosynthesis	Nitab4.5_0001348g0130	PSAL	Photosystem I reaction center subunit XI	plastid thylakoid membrane / obsolete cell part / obsolete intracellular organelle part / obsolete cytoplasmic part / obsolete thylakoid part / obsolete plastid part / obsolete chloroplast part / obsolete intracellular part / obsolete organelle part / intracellular membrane-bounded organelle / intracellular organelle / membrane-bounded organelle / organelle / thylakoid membrane / photosynthetic m…
GO:0015979	photosynthesis	Nitab4.5_0002345g0070	-	Oxygen-evolving enhancer protein 3-2	plastid thylakoid membrane / apoplast / obsolete cell part / obsolete intracellular organelle part / obsolete cytoplasmic part / obsolete thylakoid part / obsolete plastid part / obsolete chloroplast part / obsolete intracellular part / obsolete organelle part / intracellular membrane-bounded organelle / intracellular organelle / membrane-bounded organelle / organelle / thylakoid membrane / photo…
GO:0015979	photosynthesis	Nitab4.5_0001128g0080	-	Geranylgeranyl diphosphate reductase, chloroplastic	organic hydroxy compound biosynthetic process / organic hydroxy compound metabolic process / organic substance biosynthetic process / organonitrogen compound biosynthetic process / organonitrogen compound metabolic process / organic cyclic compound biosynthetic process / organic cyclic compound metabolic process / organophosphate biosynthetic process / organic substance metabolic process / obsole…
GO:0015979	photosynthesis	Nitab4.5_0004095g0010	-	PsbP	obsolete cell part / obsolete intracellular organelle part / obsolete cytoplasmic part / obsolete thylakoid part / obsolete plastid part / obsolete chloroplast part / obsolete intracellular part / obsolete organelle part / intracellular membrane-bounded organelle / intracellular organelle / membrane-bounded organelle / organelle / organelle subcompartment / thylakoid lumen / plastid thylakoid / t…
GO:0015979	photosynthesis	Nitab4.5_0001312g0020	-	Photosystem I reaction center subunit III	plastid thylakoid membrane / obsolete cell part / obsolete intracellular organelle part / obsolete cytoplasmic part / obsolete thylakoid part / obsolete plastid part / obsolete chloroplast part / obsolete intracellular part / obsolete organelle part / intracellular membrane-bounded organelle / intracellular organelle / membrane-bounded organelle / organelle / thylakoid membrane / photosynthetic m…
GO:0015979	photosynthesis	Nitab4.5_0002946g0010	psaD	Photosystem I reaction center subunit II	plastid thylakoid membrane / obsolete cell part / obsolete intracellular organelle part / obsolete cytoplasmic part / obsolete thylakoid part / obsolete plastid part / obsolete chloroplast part / obsolete intracellular part / obsolete organelle part / intracellular membrane-bounded organelle / intracellular organelle / membrane-bounded organelle / organelle / thylakoid membrane / photosynthetic m…
GO:0015979	photosynthesis	Nitab4.5_0002207g0050	RBCS-1	Ribulose bisphosphate carboxylase small chain	obsolete cell part / obsolete cytoplasmic part / obsolete intracellular part / intracellular membrane-bounded organelle / intracellular organelle / membrane-bounded organelle / organelle / plastid / chloroplast / cytoplasm / obsolete cell / intracellular anatomical structure / cellular_component
GO:0015979	photosynthesis	Nitab4.5_0000611g0110	-	photosystem I reaction center	-
GO:0015979	photosynthesis	Nitab4.5_0000321g0050	psaD	Photosystem I reaction center subunit II	plastid thylakoid membrane / obsolete cell part / obsolete intracellular organelle part / obsolete cytoplasmic part / obsolete thylakoid part / obsolete plastid part / obsolete chloroplast part / obsolete intracellular part / obsolete organelle part / intracellular membrane-bounded organelle / intracellular organelle / membrane-bounded organelle / organelle / thylakoid membrane / photosynthetic m…
GO:0015979	photosynthesis	Nitab4.5_0018837g0020	-	Photosystem I reaction centre subunit VI	plastid thylakoid membrane / response to stimulus / obsolete cell part / obsolete intracellular organelle part / obsolete cytoplasmic part / obsolete thylakoid part / obsolete plastid part / obsolete chloroplast part / obsolete intracellular part / obsolete organelle part / intracellular membrane-bounded organelle / intracellular organelle / membrane-bounded organelle / organelle / thylakoid memb…
GO:0015979	photosynthesis	Nitab4.5_0000090g0100	-	Oxygen-evolving enhancer protein 1	plastid thylakoid membrane / obsolete cell part / obsolete intracellular organelle part / obsolete cytoplasmic part / obsolete thylakoid part / obsolete plastid part / obsolete chloroplast part / obsolete intracellular part / obsolete organelle part / intracellular membrane-bounded organelle / intracellular organelle / membrane-bounded organelle / organelle / thylakoid membrane / photosynthetic m…
GO:0015979	photosynthesis	Nitab4.5_0014403g0020	PSAL	Photosystem I reaction center subunit XI	plastid thylakoid membrane / obsolete cell part / obsolete intracellular organelle part / obsolete cytoplasmic part / obsolete thylakoid part / obsolete plastid part / obsolete chloroplast part / obsolete intracellular part / obsolete organelle part / intracellular membrane-bounded organelle / intracellular organelle / membrane-bounded organelle / organelle / thylakoid membrane / photosynthetic m…
GO:0015979	photosynthesis	Nitab4.5_0000673g0170	PSAN	Photosystem I reaction center subunit	protein domain specific binding / protein binding / binding / molecular_function
GO:0015979	photosynthesis	Nitab4.5_0014875g0010	psaD	Photosystem I reaction center subunit II	plastid thylakoid membrane / obsolete cell part / obsolete intracellular organelle part / obsolete cytoplasmic part / obsolete thylakoid part / obsolete plastid part / obsolete chloroplast part / obsolete intracellular part / obsolete organelle part / intracellular membrane-bounded organelle / intracellular organelle / membrane-bounded organelle / organelle / thylakoid membrane / photosynthetic m…
GO:0015979	photosynthesis	Nitab4.5_0001348g0080	PSAL	Photosystem I reaction center subunit XI	plastid thylakoid membrane / obsolete cell part / obsolete intracellular organelle part / obsolete cytoplasmic part / obsolete thylakoid part / obsolete plastid part / obsolete chloroplast part / obsolete intracellular part / obsolete organelle part / intracellular membrane-bounded organelle / intracellular organelle / membrane-bounded organelle / organelle / thylakoid membrane / photosynthetic m…
GO:0015979	photosynthesis	Nitab4.5_0003368g0030	PSAK	Photosystem I reaction center subunit	plastid thylakoid membrane / obsolete cell part / obsolete intracellular organelle part / obsolete cytoplasmic part / obsolete thylakoid part / obsolete plastid part / obsolete chloroplast part / obsolete intracellular part / obsolete organelle part / intracellular membrane-bounded organelle / intracellular organelle / membrane-bounded organelle / organelle / thylakoid membrane / photosynthetic m…
GO:0015979	photosynthesis	Nitab4.5_0009303g0010	-	PsbP	obsolete cell part / obsolete cytoplasmic part / obsolete thylakoid part / obsolete intracellular part / intracellular membrane-bounded organelle / intracellular organelle / membrane-bounded organelle / organelle / thylakoid lumen / thylakoid / plastid / chloroplast / cytoplasm / obsolete cell / intracellular anatomical structure / cellular_component
GO:0015979	photosynthesis	Nitab4.5_0003423g0020	-	PsbP domain-containing protein 3, chloroplastic	plastid thylakoid membrane / obsolete cell part / obsolete intracellular organelle part / obsolete cytoplasmic part / obsolete thylakoid part / obsolete plastid part / obsolete chloroplast part / obsolete intracellular part / obsolete organelle part / intracellular membrane-bounded organelle / intracellular organelle / membrane-bounded organelle / organelle / thylakoid membrane / photosynthetic m…
GO:0015979	photosynthesis	Nitab4.5_0002435g0010	-	Photosystem II reaction center Psb28 protein	-
GO:0015979	photosynthesis	Nitab4.5_0000322g0160	PSBS	Photosystem II 22 kDa protein, chloroplastic	transmembrane transport / plastid thylakoid membrane / establishment of localization / localization / obsolete cell part / obsolete intracellular organelle part / obsolete cytoplasmic part / obsolete thylakoid part / obsolete plastid part / obsolete chloroplast part / obsolete intracellular part / obsolete organelle part / intracellular membrane-bounded organelle / intracellular organelle / membr…
GO:0015979	photosynthesis	Nitab4.5_0004777g0040	-	Photosystem I reaction centre subunit IV / PsaE	-
GO:0015979	photosynthesis	Nitab4.5_0001809g0020	PSAK	Photosystem I reaction center subunit	plastid thylakoid membrane / obsolete cell part / obsolete intracellular organelle part / obsolete cytoplasmic part / obsolete thylakoid part / obsolete plastid part / obsolete chloroplast part / obsolete intracellular part / obsolete organelle part / intracellular membrane-bounded organelle / intracellular organelle / membrane-bounded organelle / organelle / thylakoid membrane / photosynthetic m…
GO:0015979	photosynthesis	Nitab4.5_0001557g0070	-	Photosystem I reaction centre subunit IV / PsaE	-
GO:0015979	photosynthesis	Nitab4.5_0003160g0050	-	PsbP	obsolete cell part / obsolete intracellular organelle part / obsolete cytoplasmic part / obsolete thylakoid part / obsolete plastid part / obsolete chloroplast part / obsolete intracellular part / obsolete organelle part / intracellular membrane-bounded organelle / intracellular organelle / membrane-bounded organelle / organelle / organelle subcompartment / thylakoid lumen / plastid thylakoid / t…
GO:0015979	photosynthesis	Nitab4.5_0000407g0010	-	PsbP domain-containing protein 3, chloroplastic	plastid thylakoid membrane / obsolete cell part / obsolete intracellular organelle part / obsolete cytoplasmic part / obsolete thylakoid part / obsolete plastid part / obsolete chloroplast part / obsolete intracellular part / obsolete organelle part / intracellular membrane-bounded organelle / intracellular organelle / membrane-bounded organelle / organelle / thylakoid membrane / photosynthetic m…
GO:0015979	photosynthesis	Nitab4.5_0000845g0140	-	Photosystem II reaction center Psb28 protein	-
GO:0015979	photosynthesis	Nitab4.5_0009967g0020	-	Oxygen-evolving enhancer protein 1	plastid thylakoid membrane / obsolete cell part / obsolete intracellular organelle part / obsolete cytoplasmic part / obsolete thylakoid part / obsolete plastid part / obsolete chloroplast part / obsolete intracellular part / obsolete organelle part / intracellular membrane-bounded organelle / intracellular organelle / membrane-bounded organelle / organelle / thylakoid membrane / photosynthetic m…
GO:0015979	photosynthesis	Nitab4.5_0007036g0010	-	Belongs to the FPP GGPP synthase family	quinone biosynthetic process / quinone metabolic process / organic substance biosynthetic process / organic substance metabolic process / obsolete cofactor biosynthetic process / obsolete cofactor metabolic process / NA / obsolete cell part / obsolete intracellular organelle part / obsolete cytoplasmic part / obsolete plastid part / obsolete chloroplast part / obsolete intracellular part / obsole…
GO:0015979	photosynthesis	Nitab4.5_0002680g0040	-	Photosystem II reaction center W protein	biological regulation / plastid thylakoid membrane / regulation of cellular process / regulation of biological process / obsolete cell part / obsolete intracellular organelle part / obsolete cytoplasmic part / obsolete thylakoid part / obsolete plastid part / obsolete chloroplast part / obsolete intracellular part / obsolete organelle part / regulation of generation of precursor metabolites and e…
GO:0015979	photosynthesis	Nitab4.5_0006195g0040	-	-	organonitrogen compound metabolic process / cellular component organization or biogenesis / organic substance metabolic process / protein-containing complex assembly / plastid thylakoid membrane / response to stimulus / obsolete cell part / obsolete intracellular organelle part / obsolete cytoplasmic part / obsolete thylakoid part / obsolete plastid part / obsolete chloroplast part / obsolete mem…
GO:0015979	photosynthesis	Nitab4.5_0000134g0030	-	Photosystem II 10 kDa polypeptide	-
GO:0015979	photosynthesis	Nitab4.5_0000125g0190	-	psbP domain-containing protein 5, chloroplastic isoform X1	plastid thylakoid membrane / obsolete cell part / obsolete intracellular organelle part / obsolete cytoplasmic part / obsolete thylakoid part / obsolete plastid part / obsolete chloroplast part / obsolete intracellular part / obsolete organelle part / intracellular membrane-bounded organelle / intracellular organelle / membrane-bounded organelle / organelle / thylakoid membrane / photosynthetic m…
GO:0009654	photosystem II oxygen evolving complex	Nitab4.5_0002477g0050	-	Thylakoid lumenal 19 kDa protein	-
GO:0009654	photosystem II oxygen evolving complex	Nitab4.5_0008321g0040	PSBP	Oxygen-evolving enhancer protein	heterocyclic compound binding / defense response to other organism / organic cyclic compound binding / plastid thylakoid membrane / response to other organism / obsolete multi-organism process / response to stimulus / apoplast / obsolete cell part / obsolete intracellular organelle part / obsolete cytoplasmic part / obsolete thylakoid part / obsolete plastid part / obsolete chloroplast part / obs…
GO:0009654	photosystem II oxygen evolving complex	Nitab4.5_0005870g0020	PSBO	Oxygen-evolving enhancer protein 1	plastid thylakoid membrane / obsolete cell part / obsolete intracellular organelle part / obsolete cytoplasmic part / obsolete thylakoid part / obsolete plastid part / obsolete chloroplast part / obsolete intracellular part / obsolete organelle part / intracellular membrane-bounded organelle / intracellular organelle / membrane-bounded organelle / organelle / thylakoid membrane / photosynthetic m…
GO:0009654	photosystem II oxygen evolving complex	Nitab4.5_0000634g0080	-	Thylakoid lumenal 19 kDa protein	-
GO:0009654	photosystem II oxygen evolving complex	Nitab4.5_0005601g0020	-	Oxygen-evolving enhancer protein	heterocyclic compound binding / defense response to other organism / organic cyclic compound binding / plastid thylakoid membrane / response to other organism / obsolete multi-organism process / response to stimulus / apoplast / obsolete cell part / obsolete intracellular organelle part / obsolete cytoplasmic part / obsolete thylakoid part / obsolete plastid part / obsolete chloroplast part / obs…
GO:0009654	photosystem II oxygen evolving complex	Nitab4.5_0001797g0060	-	psbP-like protein 1	obsolete cell part / obsolete cytoplasmic part / obsolete thylakoid part / obsolete intracellular part / intracellular membrane-bounded organelle / intracellular organelle / membrane-bounded organelle / organelle / thylakoid lumen / thylakoid / plastid / chloroplast / cytoplasm / obsolete cell / intracellular anatomical structure / cellular_component
GO:0009654	photosystem II oxygen evolving complex	Nitab4.5_0000040g0080	-	Oxygen evolving enhancer protein 3 (PsbQ)	obsolete oxidation-reduction process / plastid thylakoid membrane / electron transporter, transferring electrons within the cyclic electron transport pathway of photosynthesis activity / obsolete cell part / obsolete intracellular organelle part / obsolete cytoplasmic part / obsolete thylakoid part / obsolete plastid part / obsolete chloroplast part / obsolete intracellular part / obsolete organe…
GO:0009654	photosystem II oxygen evolving complex	Nitab4.5_0002229g0110	-	Oxygen evolving enhancer protein 3 (PsbQ)	oxidoreductase complex / catalytic complex / membrane protein complex / obsolete oxidation-reduction process / plastid thylakoid membrane / electron transporter, transferring electrons within the cyclic electron transport pathway of photosynthesis activity / obsolete cell part / obsolete intracellular organelle part / obsolete cytoplasmic part / obsolete thylakoid part / obsolete plastid part / o…
GO:0009654	photosystem II oxygen evolving complex	Nitab4.5_0000382g0110	PSBO	Oxygen-evolving enhancer protein 1	plastid thylakoid membrane / obsolete cell part / obsolete intracellular organelle part / obsolete cytoplasmic part / obsolete thylakoid part / obsolete plastid part / obsolete chloroplast part / obsolete intracellular part / obsolete organelle part / intracellular membrane-bounded organelle / intracellular organelle / membrane-bounded organelle / organelle / thylakoid membrane / photosynthetic m…
GO:0009654	photosystem II oxygen evolving complex	Nitab4.5_0000445g0090	-	PsbP	obsolete cell part / obsolete intracellular organelle part / obsolete cytoplasmic part / obsolete thylakoid part / obsolete plastid part / obsolete chloroplast part / obsolete intracellular part / obsolete organelle part / intracellular membrane-bounded organelle / intracellular organelle / membrane-bounded organelle / organelle / organelle subcompartment / thylakoid lumen / plastid thylakoid / t…
GO:0009654	photosystem II oxygen evolving complex	Nitab4.5_0003580g0040	-	Oxygen-evolving enhancer protein 1	plastid thylakoid membrane / obsolete cell part / obsolete intracellular organelle part / obsolete cytoplasmic part / obsolete thylakoid part / obsolete plastid part / obsolete chloroplast part / obsolete intracellular part / obsolete organelle part / intracellular membrane-bounded organelle / intracellular organelle / membrane-bounded organelle / organelle / thylakoid membrane / photosynthetic m…
GO:0009654	photosystem II oxygen evolving complex	Nitab4.5_0001723g0030	-	psbP-like protein 1	obsolete cell part / obsolete cytoplasmic part / obsolete thylakoid part / obsolete intracellular part / intracellular membrane-bounded organelle / intracellular organelle / membrane-bounded organelle / organelle / thylakoid lumen / thylakoid / plastid / chloroplast / cytoplasm / obsolete cell / intracellular anatomical structure / cellular_component
GO:0009654	photosystem II oxygen evolving complex	Nitab4.5_0004300g0170	-	Oxygen evolving enhancer protein 3 (PsbQ)	obsolete oxidation-reduction process / plastid thylakoid membrane / electron transporter, transferring electrons within the cyclic electron transport pathway of photosynthesis activity / obsolete cell part / obsolete intracellular organelle part / obsolete cytoplasmic part / obsolete thylakoid part / obsolete plastid part / obsolete chloroplast part / obsolete intracellular part / obsolete organe…
GO:0009654	photosystem II oxygen evolving complex	Nitab4.5_0000108g0110	-	Oxygen-evolving enhancer protein 1	plastid thylakoid membrane / obsolete cell part / obsolete intracellular organelle part / obsolete cytoplasmic part / obsolete thylakoid part / obsolete plastid part / obsolete chloroplast part / obsolete intracellular part / obsolete organelle part / intracellular membrane-bounded organelle / intracellular organelle / membrane-bounded organelle / organelle / thylakoid membrane / photosynthetic m…
GO:0009654	photosystem II oxygen evolving complex	Nitab4.5_0006644g0080	PSBP	Oxygen-evolving enhancer protein	heterocyclic compound binding / defense response to other organism / organic cyclic compound binding / plastid thylakoid membrane / response to other organism / obsolete multi-organism process / response to stimulus / apoplast / obsolete cell part / obsolete intracellular organelle part / obsolete cytoplasmic part / obsolete thylakoid part / obsolete plastid part / obsolete chloroplast part / obs…
GO:0009654	photosystem II oxygen evolving complex	Nitab4.5_0006475g0030	-	Oxygen-evolving enhancer protein 3-2	plastid thylakoid membrane / apoplast / obsolete cell part / obsolete intracellular organelle part / obsolete cytoplasmic part / obsolete thylakoid part / obsolete plastid part / obsolete chloroplast part / obsolete intracellular part / obsolete organelle part / intracellular membrane-bounded organelle / intracellular organelle / membrane-bounded organelle / organelle / thylakoid membrane / photo…
GO:0009654	photosystem II oxygen evolving complex	Nitab4.5_0007160g0010	-	Oxygen evolving enhancer protein 3 (PsbQ)	obsolete oxidation-reduction process / plastid thylakoid membrane / response to stimulus / electron transporter, transferring electrons within the cyclic electron transport pathway of photosynthesis activity / obsolete cell part / obsolete intracellular organelle part / obsolete cytoplasmic part / obsolete thylakoid part / obsolete plastid part / obsolete chloroplast part / obsolete intracellular…
GO:0009654	photosystem II oxygen evolving complex	Nitab4.5_0000019g0250	-	Oxygen-evolving enhancer protein	heterocyclic compound binding / defense response to other organism / organic cyclic compound binding / plastid thylakoid membrane / response to other organism / obsolete multi-organism process / response to stimulus / apoplast / obsolete cell part / obsolete intracellular organelle part / obsolete cytoplasmic part / obsolete thylakoid part / obsolete plastid part / obsolete chloroplast part / obs…
GO:0009654	photosystem II oxygen evolving complex	Nitab4.5_0002345g0070	-	Oxygen-evolving enhancer protein 3-2	plastid thylakoid membrane / apoplast / obsolete cell part / obsolete intracellular organelle part / obsolete cytoplasmic part / obsolete thylakoid part / obsolete plastid part / obsolete chloroplast part / obsolete intracellular part / obsolete organelle part / intracellular membrane-bounded organelle / intracellular organelle / membrane-bounded organelle / organelle / thylakoid membrane / photo…
GO:0009654	photosystem II oxygen evolving complex	Nitab4.5_0004095g0010	-	PsbP	obsolete cell part / obsolete intracellular organelle part / obsolete cytoplasmic part / obsolete thylakoid part / obsolete plastid part / obsolete chloroplast part / obsolete intracellular part / obsolete organelle part / intracellular membrane-bounded organelle / intracellular organelle / membrane-bounded organelle / organelle / organelle subcompartment / thylakoid lumen / plastid thylakoid / t…
GO:0009654	photosystem II oxygen evolving complex	Nitab4.5_0000090g0100	-	Oxygen-evolving enhancer protein 1	plastid thylakoid membrane / obsolete cell part / obsolete intracellular organelle part / obsolete cytoplasmic part / obsolete thylakoid part / obsolete plastid part / obsolete chloroplast part / obsolete intracellular part / obsolete organelle part / intracellular membrane-bounded organelle / intracellular organelle / membrane-bounded organelle / organelle / thylakoid membrane / photosynthetic m…
GO:0009654	photosystem II oxygen evolving complex	Nitab4.5_0009303g0010	-	PsbP	obsolete cell part / obsolete cytoplasmic part / obsolete thylakoid part / obsolete intracellular part / intracellular membrane-bounded organelle / intracellular organelle / membrane-bounded organelle / organelle / thylakoid lumen / thylakoid / plastid / chloroplast / cytoplasm / obsolete cell / intracellular anatomical structure / cellular_component
GO:0009654	photosystem II oxygen evolving complex	Nitab4.5_0003423g0020	-	PsbP domain-containing protein 3, chloroplastic	plastid thylakoid membrane / obsolete cell part / obsolete intracellular organelle part / obsolete cytoplasmic part / obsolete thylakoid part / obsolete plastid part / obsolete chloroplast part / obsolete intracellular part / obsolete organelle part / intracellular membrane-bounded organelle / intracellular organelle / membrane-bounded organelle / organelle / thylakoid membrane / photosynthetic m…
GO:0009654	photosystem II oxygen evolving complex	Nitab4.5_0002435g0010	-	Photosystem II reaction center Psb28 protein	-
GO:0009654	photosystem II oxygen evolving complex	Nitab4.5_0003160g0050	-	PsbP	obsolete cell part / obsolete intracellular organelle part / obsolete cytoplasmic part / obsolete thylakoid part / obsolete plastid part / obsolete chloroplast part / obsolete intracellular part / obsolete organelle part / intracellular membrane-bounded organelle / intracellular organelle / membrane-bounded organelle / organelle / organelle subcompartment / thylakoid lumen / plastid thylakoid / t…
GO:0009654	photosystem II oxygen evolving complex	Nitab4.5_0000407g0010	-	PsbP domain-containing protein 3, chloroplastic	plastid thylakoid membrane / obsolete cell part / obsolete intracellular organelle part / obsolete cytoplasmic part / obsolete thylakoid part / obsolete plastid part / obsolete chloroplast part / obsolete intracellular part / obsolete organelle part / intracellular membrane-bounded organelle / intracellular organelle / membrane-bounded organelle / organelle / thylakoid membrane / photosynthetic m…
GO:0009654	photosystem II oxygen evolving complex	Nitab4.5_0000845g0140	-	Photosystem II reaction center Psb28 protein	-
GO:0009654	photosystem II oxygen evolving complex	Nitab4.5_0009967g0020	-	Oxygen-evolving enhancer protein 1	plastid thylakoid membrane / obsolete cell part / obsolete intracellular organelle part / obsolete cytoplasmic part / obsolete thylakoid part / obsolete plastid part / obsolete chloroplast part / obsolete intracellular part / obsolete organelle part / intracellular membrane-bounded organelle / intracellular organelle / membrane-bounded organelle / organelle / thylakoid membrane / photosynthetic m…
GO:0009654	photosystem II oxygen evolving complex	Nitab4.5_0005908g0020	-	PsbP	cellular component organization or biogenesis / protein-containing complex assembly / plastid thylakoid membrane / photosystem I assembly / obsolete cell part / obsolete intracellular organelle part / obsolete cytoplasmic part / obsolete thylakoid part / obsolete plastid part / obsolete chloroplast part / obsolete intracellular part / obsolete organelle part / cellular metabolic process / cellula…
GO:0009654	photosystem II oxygen evolving complex	Nitab4.5_0002342g0120	-	Oxygen evolving enhancer protein 3 (PsbQ)	oxidoreductase complex / catalytic complex / membrane protein complex / obsolete oxidation-reduction process / plastid thylakoid membrane / electron transporter, transferring electrons within the cyclic electron transport pathway of photosynthesis activity / obsolete cell part / obsolete intracellular organelle part / obsolete cytoplasmic part / obsolete thylakoid part / obsolete plastid part / o…
GO:0009654	photosystem II oxygen evolving complex	Nitab4.5_0001485g0010	-	Oxygen evolving enhancer protein 3 (PsbQ)	obsolete oxidation-reduction process / plastid thylakoid membrane / response to stimulus / electron transporter, transferring electrons within the cyclic electron transport pathway of photosynthesis activity / obsolete cell part / obsolete intracellular organelle part / obsolete cytoplasmic part / obsolete thylakoid part / obsolete plastid part / obsolete chloroplast part / obsolete intracellular…
GO:0009654	photosystem II oxygen evolving complex	Nitab4.5_0000134g0030	-	Photosystem II 10 kDa polypeptide	-
GO:0009654	photosystem II oxygen evolving complex	Nitab4.5_0000125g0190	-	psbP domain-containing protein 5, chloroplastic isoform X1	plastid thylakoid membrane / obsolete cell part / obsolete intracellular organelle part / obsolete cytoplasmic part / obsolete thylakoid part / obsolete plastid part / obsolete chloroplast part / obsolete intracellular part / obsolete organelle part / intracellular membrane-bounded organelle / intracellular organelle / membrane-bounded organelle / organelle / thylakoid membrane / photosynthetic m…
GO:0009522	photosystem I	Nitab4.5_0002229g0060	-	The light-harvesting complex (LHC) functions as a light receptor, it captures and delivers excitation energy to photosystems with which it is closely associated	-
GO:0009522	photosystem I	Nitab4.5_0007189g0010	-	The light-harvesting complex (LHC) functions as a light receptor, it captures and delivers excitation energy to photosystems with which it is closely associated	-
GO:0009522	photosystem I	Nitab4.5_0009877g0020	Lhcb2-1	The light-harvesting complex (LHC) functions as a light receptor, it captures and delivers excitation energy to photosystems with which it is closely associated	positive regulation of reactive oxygen species metabolic process / regulation of reactive oxygen species metabolic process / positive regulation of reactive oxygen species biosynthetic process / regulation of reactive oxygen species biosynthetic process / cellular response to oxygen-containing compound / response to oxygen-containing compound / heterocyclic compound binding / chloroplast thylakoi…
GO:0009522	photosystem I	Nitab4.5_0001128g0010	-	The light-harvesting complex (LHC) functions as a light receptor, it captures and delivers excitation energy to photosystems with which it is closely associated	-
GO:0009522	photosystem I	Nitab4.5_0005766g0010	-	The light-harvesting complex (LHC) functions as a light receptor, it captures and delivers excitation energy to photosystems with which it is closely associated	-
GO:0009522	photosystem I	Nitab4.5_0004286g0030	-	The light-harvesting complex (LHC) functions as a light receptor, it captures and delivers excitation energy to photosystems with which it is closely associated	-
GO:0009522	photosystem I	Nitab4.5_0005472g0080	-	Photosystem I subunit	membrane protein complex / obsolete oxidation-reduction process / obsolete cell part / obsolete cytoplasmic part / obsolete thylakoid part / obsolete membrane part / obsolete intracellular part / cellular metabolic process / intracellular membrane-bounded organelle / intracellular organelle / membrane-bounded organelle / organelle / photosynthetic membrane / protein-containing complex / electron …
GO:0009522	photosystem I	Nitab4.5_0002342g0170	-	The light-harvesting complex (LHC) functions as a light receptor, it captures and delivers excitation energy to photosystems with which it is closely associated	-
GO:0009522	photosystem I	Nitab4.5_0003757g0140	-	The light-harvesting complex (LHC) functions as a light receptor, it captures and delivers excitation energy to photosystems with which it is closely associated	energy quenching / heterocyclic compound binding / chloroplast thylakoid membrane protein complex / membrane protein complex / organic cyclic compound binding / cellular component organization or biogenesis / protein-containing complex assembly / plastid thylakoid membrane / response to stimulus / obsolete cofactor binding / tetrapyrrole binding / obsolete cell part / obsolete intracellular organ…
GO:0009522	photosystem I	Nitab4.5_0000441g0070	Lhcb2-1	The light-harvesting complex (LHC) functions as a light receptor, it captures and delivers excitation energy to photosystems with which it is closely associated	positive regulation of reactive oxygen species metabolic process / regulation of reactive oxygen species metabolic process / positive regulation of reactive oxygen species biosynthetic process / regulation of reactive oxygen species biosynthetic process / cellular response to oxygen-containing compound / response to oxygen-containing compound / heterocyclic compound binding / chloroplast thylakoi…
GO:0009522	photosystem I	Nitab4.5_0005511g0010	Lhcb2-1	The light-harvesting complex (LHC) functions as a light receptor, it captures and delivers excitation energy to photosystems with which it is closely associated	positive regulation of reactive oxygen species metabolic process / regulation of reactive oxygen species metabolic process / positive regulation of reactive oxygen species biosynthetic process / regulation of reactive oxygen species biosynthetic process / cellular response to oxygen-containing compound / response to oxygen-containing compound / heterocyclic compound binding / chloroplast thylakoi…
GO:0009522	photosystem I	Nitab4.5_0000495g0040	-	The light-harvesting complex (LHC) functions as a light receptor, it captures and delivers excitation energy to photosystems with which it is closely associated	-
GO:0009522	photosystem I	Nitab4.5_0000039g0170	-	The light-harvesting complex (LHC) functions as a light receptor, it captures and delivers excitation energy to photosystems with which it is closely associated	heterocyclic compound binding / organic cyclic compound binding / plastid thylakoid membrane / response to stimulus / obsolete cofactor binding / tetrapyrrole binding / obsolete cell part / obsolete intracellular organelle part / obsolete cytoplasmic part / obsolete thylakoid part / obsolete plastid part / obsolete chloroplast part / obsolete intracellular part / obsolete organelle part / cellula…
GO:0009522	photosystem I	Nitab4.5_0000100g0280	PSAK	Photosystem I reaction center subunit	plastid thylakoid membrane / obsolete cell part / obsolete intracellular organelle part / obsolete cytoplasmic part / obsolete thylakoid part / obsolete plastid part / obsolete chloroplast part / obsolete intracellular part / obsolete organelle part / intracellular membrane-bounded organelle / intracellular organelle / membrane-bounded organelle / organelle / thylakoid membrane / photosynthetic m…
GO:0009522	photosystem I	Nitab4.5_0000639g0230	-	The light-harvesting complex (LHC) functions as a light receptor, it captures and delivers excitation energy to photosystems with which it is closely associated	heterocyclic compound binding / organic cyclic compound binding / plastid thylakoid membrane / response to stimulus / obsolete cofactor binding / tetrapyrrole binding / obsolete cell part / obsolete intracellular organelle part / obsolete cytoplasmic part / obsolete thylakoid part / obsolete plastid part / obsolete chloroplast part / obsolete intracellular part / obsolete organelle part / cellula…
GO:0009522	photosystem I	Nitab4.5_0002354g0110	-	The light-harvesting complex (LHC) functions as a light receptor, it captures and delivers excitation energy to photosystems with which it is closely associated	energy quenching / heterocyclic compound binding / chloroplast thylakoid membrane protein complex / membrane protein complex / organic cyclic compound binding / cellular component organization or biogenesis / protein-containing complex assembly / plastid thylakoid membrane / response to stimulus / obsolete cofactor binding / tetrapyrrole binding / obsolete cell part / obsolete intracellular organ…
GO:0009522	photosystem I	Nitab4.5_0006054g0010	-	The light-harvesting complex (LHC) functions as a light receptor, it captures and delivers excitation energy to photosystems with which it is closely associated	heterocyclic compound binding / organic cyclic compound binding / plastid thylakoid membrane / response to stimulus / obsolete cofactor binding / tetrapyrrole binding / obsolete cell part / obsolete intracellular organelle part / obsolete cytoplasmic part / obsolete thylakoid part / obsolete plastid part / obsolete chloroplast part / obsolete intracellular part / obsolete organelle part / cellula…
GO:0009522	photosystem I	Nitab4.5_0000297g0150	LHCB3	The light-harvesting complex (LHC) functions as a light receptor, it captures and delivers excitation energy to photosystems with which it is closely associated	response to oxygen-containing compound / heterocyclic compound binding / response to alcohol / organic cyclic compound binding / biological regulation / plastid thylakoid membrane / response to stimulus / regulation of cellular process / regulation of biological process / obsolete cofactor binding / tetrapyrrole binding / obsolete cell part / obsolete intracellular organelle part / obsolete cytop…
GO:0009522	photosystem I	Nitab4.5_0000335g0220	-	The light-harvesting complex (LHC) functions as a light receptor, it captures and delivers excitation energy to photosystems with which it is closely associated	-
GO:0009522	photosystem I	Nitab4.5_0001229g0120	Lhcb2-1	The light-harvesting complex (LHC) functions as a light receptor, it captures and delivers excitation energy to photosystems with which it is closely associated	positive regulation of reactive oxygen species metabolic process / regulation of reactive oxygen species metabolic process / positive regulation of reactive oxygen species biosynthetic process / regulation of reactive oxygen species biosynthetic process / cellular response to oxygen-containing compound / response to oxygen-containing compound / heterocyclic compound binding / chloroplast thylakoi…
GO:0009522	photosystem I	Nitab4.5_0000073g0320	Lhca6	The light-harvesting complex (LHC) functions as a light receptor, it captures and delivers excitation energy to photosystems with which it is closely associated	heterocyclic compound binding / organic cyclic compound binding / plastid thylakoid membrane / response to stimulus / obsolete cofactor binding / tetrapyrrole binding / obsolete cell part / obsolete intracellular organelle part / obsolete cytoplasmic part / obsolete thylakoid part / obsolete plastid part / obsolete chloroplast part / obsolete intracellular part / obsolete organelle part / cellula…
GO:0009522	photosystem I	Nitab4.5_0001808g0010	-	The light-harvesting complex (LHC) functions as a light receptor, it captures and delivers excitation energy to photosystems with which it is closely associated	heterocyclic compound binding / organic cyclic compound binding / plastid thylakoid membrane / response to stimulus / obsolete cofactor binding / tetrapyrrole binding / obsolete cell part / obsolete intracellular organelle part / obsolete cytoplasmic part / obsolete thylakoid part / obsolete plastid part / obsolete chloroplast part / obsolete intracellular part / obsolete organelle part / cellula…
GO:0009522	photosystem I	Nitab4.5_0002209g0120	-	The light-harvesting complex (LHC) functions as a light receptor, it captures and delivers excitation energy to photosystems with which it is closely associated	heterocyclic compound binding / organic cyclic compound binding / plastid thylakoid membrane / response to stimulus / obsolete cofactor binding / tetrapyrrole binding / obsolete cell part / obsolete intracellular organelle part / obsolete cytoplasmic part / obsolete thylakoid part / obsolete plastid part / obsolete chloroplast part / obsolete intracellular part / obsolete organelle part / cellula…
GO:0009522	photosystem I	Nitab4.5_0012109g0010	-	The light-harvesting complex (LHC) functions as a light receptor, it captures and delivers excitation energy to photosystems with which it is closely associated	heterocyclic compound binding / organic cyclic compound binding / plastid thylakoid membrane / response to stimulus / obsolete cofactor binding / tetrapyrrole binding / obsolete cell part / obsolete intracellular organelle part / obsolete cytoplasmic part / obsolete thylakoid part / obsolete plastid part / obsolete chloroplast part / obsolete intracellular part / obsolete organelle part / cellula…
GO:0009522	photosystem I	Nitab4.5_0011597g0020	-	The light-harvesting complex (LHC) functions as a light receptor, it captures and delivers excitation energy to photosystems with which it is closely associated	-
GO:0009522	photosystem I	Nitab4.5_0000937g0110	-	Photosystem I subunit	membrane protein complex / obsolete oxidation-reduction process / obsolete cell part / obsolete cytoplasmic part / obsolete thylakoid part / obsolete membrane part / obsolete intracellular part / cellular metabolic process / intracellular membrane-bounded organelle / intracellular organelle / membrane-bounded organelle / organelle / photosynthetic membrane / protein-containing complex / electron …
GO:0009522	photosystem I	Nitab4.5_0005544g0070	PSAN	Photosystem I reaction center subunit	protein domain specific binding / protein binding / binding / molecular_function
GO:0009522	photosystem I	Nitab4.5_0004269g0080	-	The light-harvesting complex (LHC) functions as a light receptor, it captures and delivers excitation energy to photosystems with which it is closely associated	-
GO:0009522	photosystem I	Nitab4.5_0000923g0200	-	The light-harvesting complex (LHC) functions as a light receptor, it captures and delivers excitation energy to photosystems with which it is closely associated	heterocyclic compound binding / organic cyclic compound binding / plastid thylakoid membrane / response to stimulus / obsolete cofactor binding / tetrapyrrole binding / obsolete cell part / obsolete intracellular organelle part / obsolete cytoplasmic part / obsolete thylakoid part / obsolete plastid part / obsolete chloroplast part / obsolete intracellular part / obsolete organelle part / cellula…
GO:0009522	photosystem I	Nitab4.5_0027240g0010	-	The light-harvesting complex (LHC) functions as a light receptor, it captures and delivers excitation energy to photosystems with which it is closely associated	heterocyclic compound binding / organic cyclic compound binding / plastid thylakoid membrane / response to stimulus / obsolete cofactor binding / tetrapyrrole binding / obsolete cell part / obsolete intracellular organelle part / obsolete cytoplasmic part / obsolete thylakoid part / obsolete plastid part / obsolete chloroplast part / obsolete intracellular part / obsolete organelle part / cellula…
GO:0009522	photosystem I	Nitab4.5_0029285g0010	Lhcb2-1	The light-harvesting complex (LHC) functions as a light receptor, it captures and delivers excitation energy to photosystems with which it is closely associated	positive regulation of reactive oxygen species metabolic process / regulation of reactive oxygen species metabolic process / positive regulation of reactive oxygen species biosynthetic process / regulation of reactive oxygen species biosynthetic process / cellular response to oxygen-containing compound / response to oxygen-containing compound / heterocyclic compound binding / chloroplast thylakoi…
GO:0009522	photosystem I	Nitab4.5_0000673g0170	PSAN	Photosystem I reaction center subunit	protein domain specific binding / protein binding / binding / molecular_function
GO:0009522	photosystem I	Nitab4.5_0003368g0030	PSAK	Photosystem I reaction center subunit	plastid thylakoid membrane / obsolete cell part / obsolete intracellular organelle part / obsolete cytoplasmic part / obsolete thylakoid part / obsolete plastid part / obsolete chloroplast part / obsolete intracellular part / obsolete organelle part / intracellular membrane-bounded organelle / intracellular organelle / membrane-bounded organelle / organelle / thylakoid membrane / photosynthetic m…
GO:0009522	photosystem I	Nitab4.5_0011941g0010	-	The light-harvesting complex (LHC) functions as a light receptor, it captures and delivers excitation energy to photosystems with which it is closely associated	-
GO:0009522	photosystem I	Nitab4.5_0002814g0030	-	The light-harvesting complex (LHC) functions as a light receptor, it captures and delivers excitation energy to photosystems with which it is closely associated	-
GO:0009522	photosystem I	Nitab4.5_0006300g0020	-	The light-harvesting complex (LHC) functions as a light receptor, it captures and delivers excitation energy to photosystems with which it is closely associated	heterocyclic compound binding / organic cyclic compound binding / plastid thylakoid membrane / response to stimulus / obsolete cofactor binding / tetrapyrrole binding / obsolete cell part / obsolete intracellular organelle part / obsolete cytoplasmic part / obsolete thylakoid part / obsolete plastid part / obsolete chloroplast part / obsolete intracellular part / obsolete organelle part / cellula…
GO:0009522	photosystem I	Nitab4.5_0001809g0020	PSAK	Photosystem I reaction center subunit	plastid thylakoid membrane / obsolete cell part / obsolete intracellular organelle part / obsolete cytoplasmic part / obsolete thylakoid part / obsolete plastid part / obsolete chloroplast part / obsolete intracellular part / obsolete organelle part / intracellular membrane-bounded organelle / intracellular organelle / membrane-bounded organelle / organelle / thylakoid membrane / photosynthetic m…
GO:0009522	photosystem I	Nitab4.5_0000060g0040	-	The light-harvesting complex (LHC) functions as a light receptor, it captures and delivers excitation energy to photosystems with which it is closely associated	heterocyclic compound binding / organic cyclic compound binding / plastid thylakoid membrane / response to stimulus / obsolete cofactor binding / tetrapyrrole binding / obsolete cell part / obsolete intracellular organelle part / obsolete cytoplasmic part / obsolete thylakoid part / obsolete plastid part / obsolete chloroplast part / obsolete intracellular part / obsolete organelle part / cellula…
GO:0009522	photosystem I	Nitab4.5_0000476g0110	-	The light-harvesting complex (LHC) functions as a light receptor, it captures and delivers excitation energy to photosystems with which it is closely associated	heterocyclic compound binding / organic cyclic compound binding / plastid thylakoid membrane / response to stimulus / obsolete cofactor binding / tetrapyrrole binding / obsolete cell part / obsolete intracellular organelle part / obsolete cytoplasmic part / obsolete thylakoid part / obsolete plastid part / obsolete chloroplast part / obsolete intracellular part / obsolete organelle part / cellula…
GO:0009522	photosystem I	Nitab4.5_0002814g0010	-	The light-harvesting complex (LHC) functions as a light receptor, it captures and delivers excitation energy to photosystems with which it is closely associated	-
GO:0009522	photosystem I	Nitab4.5_0004234g0050	Lhca6	The light-harvesting complex (LHC) functions as a light receptor, it captures and delivers excitation energy to photosystems with which it is closely associated	heterocyclic compound binding / organic cyclic compound binding / plastid thylakoid membrane / response to stimulus / obsolete cofactor binding / tetrapyrrole binding / obsolete cell part / obsolete intracellular organelle part / obsolete cytoplasmic part / obsolete thylakoid part / obsolete plastid part / obsolete chloroplast part / obsolete intracellular part / obsolete organelle part / cellula…
GO:0009522	photosystem I	Nitab4.5_0000639g0060	LHCB3	The light-harvesting complex (LHC) functions as a light receptor, it captures and delivers excitation energy to photosystems with which it is closely associated	response to oxygen-containing compound / heterocyclic compound binding / response to alcohol / organic cyclic compound binding / biological regulation / plastid thylakoid membrane / response to stimulus / regulation of cellular process / regulation of biological process / obsolete cofactor binding / tetrapyrrole binding / obsolete cell part / obsolete intracellular organelle part / obsolete cytop…
GO:0009522	photosystem I	Nitab4.5_0000233g0050	-	The light-harvesting complex (LHC) functions as a light receptor, it captures and delivers excitation energy to photosystems with which it is closely associated	heterocyclic compound binding / organic cyclic compound binding / plastid thylakoid membrane / response to stimulus / obsolete cofactor binding / tetrapyrrole binding / obsolete cell part / obsolete intracellular organelle part / obsolete cytoplasmic part / obsolete thylakoid part / obsolete plastid part / obsolete chloroplast part / obsolete intracellular part / obsolete organelle part / cellula…
GO:0009522	photosystem I	Nitab4.5_0000592g0360	-	The light-harvesting complex (LHC) functions as a light receptor, it captures and delivers excitation energy to photosystems with which it is closely associated	-
GO:0009522	photosystem I	Nitab4.5_0000592g0290	-	The light-harvesting complex (LHC) functions as a light receptor, it captures and delivers excitation energy to photosystems with which it is closely associated	-
GO:0009522	photosystem I	Nitab4.5_0000982g0170	-	The light-harvesting complex (LHC) functions as a light receptor, it captures and delivers excitation energy to photosystems with which it is closely associated	heterocyclic compound binding / organic cyclic compound binding / plastid thylakoid membrane / response to stimulus / obsolete cofactor binding / tetrapyrrole binding / obsolete cell part / obsolete intracellular organelle part / obsolete cytoplasmic part / obsolete thylakoid part / obsolete plastid part / obsolete chloroplast part / obsolete intracellular part / obsolete organelle part / cellula…
GO:0016168	chlorophyll binding	Nitab4.5_0001622g0160	-	photosystem I reaction center	-
GO:0016168	chlorophyll binding	Nitab4.5_0002229g0060	-	The light-harvesting complex (LHC) functions as a light receptor, it captures and delivers excitation energy to photosystems with which it is closely associated	-
GO:0016168	chlorophyll binding	Nitab4.5_0007189g0010	-	The light-harvesting complex (LHC) functions as a light receptor, it captures and delivers excitation energy to photosystems with which it is closely associated	-
GO:0016168	chlorophyll binding	Nitab4.5_0002865g0050	Lhcb6-1	The light-harvesting complex (LHC) functions as a light receptor, it captures and delivers excitation energy to photosystems with which it is closely associated	heterocyclic compound binding / organic cyclic compound binding / plastid thylakoid membrane / response to stimulus / obsolete cofactor binding / tetrapyrrole binding / obsolete cell part / obsolete intracellular organelle part / obsolete cytoplasmic part / obsolete thylakoid part / obsolete plastid part / obsolete chloroplast part / obsolete intracellular part / obsolete organelle part / cellula…
GO:0016168	chlorophyll binding	Nitab4.5_0003434g0030	Lhcb6-1	The light-harvesting complex (LHC) functions as a light receptor, it captures and delivers excitation energy to photosystems with which it is closely associated	heterocyclic compound binding / organic cyclic compound binding / plastid thylakoid membrane / response to stimulus / obsolete cofactor binding / tetrapyrrole binding / obsolete cell part / obsolete intracellular organelle part / obsolete cytoplasmic part / obsolete thylakoid part / obsolete plastid part / obsolete chloroplast part / obsolete intracellular part / obsolete organelle part / cellula…
GO:0016168	chlorophyll binding	Nitab4.5_0009877g0020	Lhcb2-1	The light-harvesting complex (LHC) functions as a light receptor, it captures and delivers excitation energy to photosystems with which it is closely associated	positive regulation of reactive oxygen species metabolic process / regulation of reactive oxygen species metabolic process / positive regulation of reactive oxygen species biosynthetic process / regulation of reactive oxygen species biosynthetic process / cellular response to oxygen-containing compound / response to oxygen-containing compound / heterocyclic compound binding / chloroplast thylakoi…
GO:0016168	chlorophyll binding	Nitab4.5_0001128g0010	-	The light-harvesting complex (LHC) functions as a light receptor, it captures and delivers excitation energy to photosystems with which it is closely associated	-
GO:0016168	chlorophyll binding	Nitab4.5_0005766g0010	-	The light-harvesting complex (LHC) functions as a light receptor, it captures and delivers excitation energy to photosystems with which it is closely associated	-
GO:0016168	chlorophyll binding	Nitab4.5_0004286g0030	-	The light-harvesting complex (LHC) functions as a light receptor, it captures and delivers excitation energy to photosystems with which it is closely associated	-
GO:0016168	chlorophyll binding	Nitab4.5_0002342g0170	-	The light-harvesting complex (LHC) functions as a light receptor, it captures and delivers excitation energy to photosystems with which it is closely associated	-
GO:0016168	chlorophyll binding	Nitab4.5_0003757g0140	-	The light-harvesting complex (LHC) functions as a light receptor, it captures and delivers excitation energy to photosystems with which it is closely associated	energy quenching / heterocyclic compound binding / chloroplast thylakoid membrane protein complex / membrane protein complex / organic cyclic compound binding / cellular component organization or biogenesis / protein-containing complex assembly / plastid thylakoid membrane / response to stimulus / obsolete cofactor binding / tetrapyrrole binding / obsolete cell part / obsolete intracellular organ…
GO:0016168	chlorophyll binding	Nitab4.5_0000611g0120	-	photosystem I reaction center	-
GO:0016168	chlorophyll binding	Nitab4.5_0000441g0070	Lhcb2-1	The light-harvesting complex (LHC) functions as a light receptor, it captures and delivers excitation energy to photosystems with which it is closely associated	positive regulation of reactive oxygen species metabolic process / regulation of reactive oxygen species metabolic process / positive regulation of reactive oxygen species biosynthetic process / regulation of reactive oxygen species biosynthetic process / cellular response to oxygen-containing compound / response to oxygen-containing compound / heterocyclic compound binding / chloroplast thylakoi…
GO:0016168	chlorophyll binding	Nitab4.5_0003434g0050	Lhcb6-1	The light-harvesting complex (LHC) functions as a light receptor, it captures and delivers excitation energy to photosystems with which it is closely associated	heterocyclic compound binding / organic cyclic compound binding / plastid thylakoid membrane / response to stimulus / obsolete cofactor binding / tetrapyrrole binding / obsolete cell part / obsolete intracellular organelle part / obsolete cytoplasmic part / obsolete thylakoid part / obsolete plastid part / obsolete chloroplast part / obsolete intracellular part / obsolete organelle part / cellula…
GO:0016168	chlorophyll binding	Nitab4.5_0005511g0010	Lhcb2-1	The light-harvesting complex (LHC) functions as a light receptor, it captures and delivers excitation energy to photosystems with which it is closely associated	positive regulation of reactive oxygen species metabolic process / regulation of reactive oxygen species metabolic process / positive regulation of reactive oxygen species biosynthetic process / regulation of reactive oxygen species biosynthetic process / cellular response to oxygen-containing compound / response to oxygen-containing compound / heterocyclic compound binding / chloroplast thylakoi…
GO:0016168	chlorophyll binding	Nitab4.5_0002865g0060	Lhcb6-1	The light-harvesting complex (LHC) functions as a light receptor, it captures and delivers excitation energy to photosystems with which it is closely associated	heterocyclic compound binding / organic cyclic compound binding / plastid thylakoid membrane / response to stimulus / obsolete cofactor binding / tetrapyrrole binding / obsolete cell part / obsolete intracellular organelle part / obsolete cytoplasmic part / obsolete thylakoid part / obsolete plastid part / obsolete chloroplast part / obsolete intracellular part / obsolete organelle part / cellula…
GO:0016168	chlorophyll binding	Nitab4.5_0000495g0040	-	The light-harvesting complex (LHC) functions as a light receptor, it captures and delivers excitation energy to photosystems with which it is closely associated	-
GO:0016168	chlorophyll binding	Nitab4.5_0000039g0170	-	The light-harvesting complex (LHC) functions as a light receptor, it captures and delivers excitation energy to photosystems with which it is closely associated	heterocyclic compound binding / organic cyclic compound binding / plastid thylakoid membrane / response to stimulus / obsolete cofactor binding / tetrapyrrole binding / obsolete cell part / obsolete intracellular organelle part / obsolete cytoplasmic part / obsolete thylakoid part / obsolete plastid part / obsolete chloroplast part / obsolete intracellular part / obsolete organelle part / cellula…
GO:0016168	chlorophyll binding	Nitab4.5_0000100g0280	PSAK	Photosystem I reaction center subunit	plastid thylakoid membrane / obsolete cell part / obsolete intracellular organelle part / obsolete cytoplasmic part / obsolete thylakoid part / obsolete plastid part / obsolete chloroplast part / obsolete intracellular part / obsolete organelle part / intracellular membrane-bounded organelle / intracellular organelle / membrane-bounded organelle / organelle / thylakoid membrane / photosynthetic m…
GO:0016168	chlorophyll binding	Nitab4.5_0000639g0230	-	The light-harvesting complex (LHC) functions as a light receptor, it captures and delivers excitation energy to photosystems with which it is closely associated	heterocyclic compound binding / organic cyclic compound binding / plastid thylakoid membrane / response to stimulus / obsolete cofactor binding / tetrapyrrole binding / obsolete cell part / obsolete intracellular organelle part / obsolete cytoplasmic part / obsolete thylakoid part / obsolete plastid part / obsolete chloroplast part / obsolete intracellular part / obsolete organelle part / cellula…
GO:0016168	chlorophyll binding	Nitab4.5_0002354g0110	-	The light-harvesting complex (LHC) functions as a light receptor, it captures and delivers excitation energy to photosystems with which it is closely associated	energy quenching / heterocyclic compound binding / chloroplast thylakoid membrane protein complex / membrane protein complex / organic cyclic compound binding / cellular component organization or biogenesis / protein-containing complex assembly / plastid thylakoid membrane / response to stimulus / obsolete cofactor binding / tetrapyrrole binding / obsolete cell part / obsolete intracellular organ…
GO:0016168	chlorophyll binding	Nitab4.5_0006054g0010	-	The light-harvesting complex (LHC) functions as a light receptor, it captures and delivers excitation energy to photosystems with which it is closely associated	heterocyclic compound binding / organic cyclic compound binding / plastid thylakoid membrane / response to stimulus / obsolete cofactor binding / tetrapyrrole binding / obsolete cell part / obsolete intracellular organelle part / obsolete cytoplasmic part / obsolete thylakoid part / obsolete plastid part / obsolete chloroplast part / obsolete intracellular part / obsolete organelle part / cellula…
GO:0016168	chlorophyll binding	Nitab4.5_0000297g0150	LHCB3	The light-harvesting complex (LHC) functions as a light receptor, it captures and delivers excitation energy to photosystems with which it is closely associated	response to oxygen-containing compound / heterocyclic compound binding / response to alcohol / organic cyclic compound binding / biological regulation / plastid thylakoid membrane / response to stimulus / regulation of cellular process / regulation of biological process / obsolete cofactor binding / tetrapyrrole binding / obsolete cell part / obsolete intracellular organelle part / obsolete cytop…
GO:0016168	chlorophyll binding	Nitab4.5_0000335g0220	-	The light-harvesting complex (LHC) functions as a light receptor, it captures and delivers excitation energy to photosystems with which it is closely associated	-
GO:0016168	chlorophyll binding	Nitab4.5_0001229g0120	Lhcb2-1	The light-harvesting complex (LHC) functions as a light receptor, it captures and delivers excitation energy to photosystems with which it is closely associated	positive regulation of reactive oxygen species metabolic process / regulation of reactive oxygen species metabolic process / positive regulation of reactive oxygen species biosynthetic process / regulation of reactive oxygen species biosynthetic process / cellular response to oxygen-containing compound / response to oxygen-containing compound / heterocyclic compound binding / chloroplast thylakoi…
GO:0016168	chlorophyll binding	Nitab4.5_0000073g0320	Lhca6	The light-harvesting complex (LHC) functions as a light receptor, it captures and delivers excitation energy to photosystems with which it is closely associated	heterocyclic compound binding / organic cyclic compound binding / plastid thylakoid membrane / response to stimulus / obsolete cofactor binding / tetrapyrrole binding / obsolete cell part / obsolete intracellular organelle part / obsolete cytoplasmic part / obsolete thylakoid part / obsolete plastid part / obsolete chloroplast part / obsolete intracellular part / obsolete organelle part / cellula…
GO:0016168	chlorophyll binding	Nitab4.5_0001808g0010	-	The light-harvesting complex (LHC) functions as a light receptor, it captures and delivers excitation energy to photosystems with which it is closely associated	heterocyclic compound binding / organic cyclic compound binding / plastid thylakoid membrane / response to stimulus / obsolete cofactor binding / tetrapyrrole binding / obsolete cell part / obsolete intracellular organelle part / obsolete cytoplasmic part / obsolete thylakoid part / obsolete plastid part / obsolete chloroplast part / obsolete intracellular part / obsolete organelle part / cellula…
GO:0016168	chlorophyll binding	Nitab4.5_0009451g0010	-	Lil3 protein	regulation of RNA biosynthetic process / obsolete regulation of cellular macromolecule biosynthetic process / positive regulation of vitamin E biosynthetic process / regulation of vitamin E biosynthetic process / positive regulation of phytol biosynthetic process / regulation of phytol biosynthetic process / obsolete regulation of nucleic acid-templated transcription / positive regulation of alco…
GO:0016168	chlorophyll binding	Nitab4.5_0002209g0120	-	The light-harvesting complex (LHC) functions as a light receptor, it captures and delivers excitation energy to photosystems with which it is closely associated	heterocyclic compound binding / organic cyclic compound binding / plastid thylakoid membrane / response to stimulus / obsolete cofactor binding / tetrapyrrole binding / obsolete cell part / obsolete intracellular organelle part / obsolete cytoplasmic part / obsolete thylakoid part / obsolete plastid part / obsolete chloroplast part / obsolete intracellular part / obsolete organelle part / cellula…
GO:0016168	chlorophyll binding	Nitab4.5_0012109g0010	-	The light-harvesting complex (LHC) functions as a light receptor, it captures and delivers excitation energy to photosystems with which it is closely associated	heterocyclic compound binding / organic cyclic compound binding / plastid thylakoid membrane / response to stimulus / obsolete cofactor binding / tetrapyrrole binding / obsolete cell part / obsolete intracellular organelle part / obsolete cytoplasmic part / obsolete thylakoid part / obsolete plastid part / obsolete chloroplast part / obsolete intracellular part / obsolete organelle part / cellula…
GO:0016168	chlorophyll binding	Nitab4.5_0011597g0020	-	The light-harvesting complex (LHC) functions as a light receptor, it captures and delivers excitation energy to photosystems with which it is closely associated	-
GO:0016168	chlorophyll binding	Nitab4.5_0004269g0080	-	The light-harvesting complex (LHC) functions as a light receptor, it captures and delivers excitation energy to photosystems with which it is closely associated	-
GO:0016168	chlorophyll binding	Nitab4.5_0000923g0200	-	The light-harvesting complex (LHC) functions as a light receptor, it captures and delivers excitation energy to photosystems with which it is closely associated	heterocyclic compound binding / organic cyclic compound binding / plastid thylakoid membrane / response to stimulus / obsolete cofactor binding / tetrapyrrole binding / obsolete cell part / obsolete intracellular organelle part / obsolete cytoplasmic part / obsolete thylakoid part / obsolete plastid part / obsolete chloroplast part / obsolete intracellular part / obsolete organelle part / cellula…
GO:0016168	chlorophyll binding	Nitab4.5_0027240g0010	-	The light-harvesting complex (LHC) functions as a light receptor, it captures and delivers excitation energy to photosystems with which it is closely associated	heterocyclic compound binding / organic cyclic compound binding / plastid thylakoid membrane / response to stimulus / obsolete cofactor binding / tetrapyrrole binding / obsolete cell part / obsolete intracellular organelle part / obsolete cytoplasmic part / obsolete thylakoid part / obsolete plastid part / obsolete chloroplast part / obsolete intracellular part / obsolete organelle part / cellula…
GO:0016168	chlorophyll binding	Nitab4.5_0000611g0110	-	photosystem I reaction center	-
GO:0016168	chlorophyll binding	Nitab4.5_0029285g0010	Lhcb2-1	The light-harvesting complex (LHC) functions as a light receptor, it captures and delivers excitation energy to photosystems with which it is closely associated	positive regulation of reactive oxygen species metabolic process / regulation of reactive oxygen species metabolic process / positive regulation of reactive oxygen species biosynthetic process / regulation of reactive oxygen species biosynthetic process / cellular response to oxygen-containing compound / response to oxygen-containing compound / heterocyclic compound binding / chloroplast thylakoi…
GO:0016168	chlorophyll binding	Nitab4.5_0003368g0030	PSAK	Photosystem I reaction center subunit	plastid thylakoid membrane / obsolete cell part / obsolete intracellular organelle part / obsolete cytoplasmic part / obsolete thylakoid part / obsolete plastid part / obsolete chloroplast part / obsolete intracellular part / obsolete organelle part / intracellular membrane-bounded organelle / intracellular organelle / membrane-bounded organelle / organelle / thylakoid membrane / photosynthetic m…
GO:0016168	chlorophyll binding	Nitab4.5_0011941g0010	-	The light-harvesting complex (LHC) functions as a light receptor, it captures and delivers excitation energy to photosystems with which it is closely associated	-
GO:0016168	chlorophyll binding	Nitab4.5_0002814g0030	-	The light-harvesting complex (LHC) functions as a light receptor, it captures and delivers excitation energy to photosystems with which it is closely associated	-
GO:0016168	chlorophyll binding	Nitab4.5_0006300g0020	-	The light-harvesting complex (LHC) functions as a light receptor, it captures and delivers excitation energy to photosystems with which it is closely associated	heterocyclic compound binding / organic cyclic compound binding / plastid thylakoid membrane / response to stimulus / obsolete cofactor binding / tetrapyrrole binding / obsolete cell part / obsolete intracellular organelle part / obsolete cytoplasmic part / obsolete thylakoid part / obsolete plastid part / obsolete chloroplast part / obsolete intracellular part / obsolete organelle part / cellula…
GO:0016168	chlorophyll binding	Nitab4.5_0001809g0020	PSAK	Photosystem I reaction center subunit	plastid thylakoid membrane / obsolete cell part / obsolete intracellular organelle part / obsolete cytoplasmic part / obsolete thylakoid part / obsolete plastid part / obsolete chloroplast part / obsolete intracellular part / obsolete organelle part / intracellular membrane-bounded organelle / intracellular organelle / membrane-bounded organelle / organelle / thylakoid membrane / photosynthetic m…
GO:0016168	chlorophyll binding	Nitab4.5_0000060g0040	-	The light-harvesting complex (LHC) functions as a light receptor, it captures and delivers excitation energy to photosystems with which it is closely associated	heterocyclic compound binding / organic cyclic compound binding / plastid thylakoid membrane / response to stimulus / obsolete cofactor binding / tetrapyrrole binding / obsolete cell part / obsolete intracellular organelle part / obsolete cytoplasmic part / obsolete thylakoid part / obsolete plastid part / obsolete chloroplast part / obsolete intracellular part / obsolete organelle part / cellula…
GO:0016168	chlorophyll binding	Nitab4.5_0000476g0110	-	The light-harvesting complex (LHC) functions as a light receptor, it captures and delivers excitation energy to photosystems with which it is closely associated	heterocyclic compound binding / organic cyclic compound binding / plastid thylakoid membrane / response to stimulus / obsolete cofactor binding / tetrapyrrole binding / obsolete cell part / obsolete intracellular organelle part / obsolete cytoplasmic part / obsolete thylakoid part / obsolete plastid part / obsolete chloroplast part / obsolete intracellular part / obsolete organelle part / cellula…
GO:0016168	chlorophyll binding	Nitab4.5_0002814g0010	-	The light-harvesting complex (LHC) functions as a light receptor, it captures and delivers excitation energy to photosystems with which it is closely associated	-
GO:0016168	chlorophyll binding	Nitab4.5_0004234g0050	Lhca6	The light-harvesting complex (LHC) functions as a light receptor, it captures and delivers excitation energy to photosystems with which it is closely associated	heterocyclic compound binding / organic cyclic compound binding / plastid thylakoid membrane / response to stimulus / obsolete cofactor binding / tetrapyrrole binding / obsolete cell part / obsolete intracellular organelle part / obsolete cytoplasmic part / obsolete thylakoid part / obsolete plastid part / obsolete chloroplast part / obsolete intracellular part / obsolete organelle part / cellula…
GO:0016168	chlorophyll binding	Nitab4.5_0000639g0060	LHCB3	The light-harvesting complex (LHC) functions as a light receptor, it captures and delivers excitation energy to photosystems with which it is closely associated	response to oxygen-containing compound / heterocyclic compound binding / response to alcohol / organic cyclic compound binding / biological regulation / plastid thylakoid membrane / response to stimulus / regulation of cellular process / regulation of biological process / obsolete cofactor binding / tetrapyrrole binding / obsolete cell part / obsolete intracellular organelle part / obsolete cytop…
GO:0016168	chlorophyll binding	Nitab4.5_0002501g0040	-	The light-harvesting complex (LHC) functions as a light receptor, it captures and delivers excitation energy to photosystems with which it is closely associated	-
GO:0016168	chlorophyll binding	Nitab4.5_0000233g0050	-	The light-harvesting complex (LHC) functions as a light receptor, it captures and delivers excitation energy to photosystems with which it is closely associated	heterocyclic compound binding / organic cyclic compound binding / plastid thylakoid membrane / response to stimulus / obsolete cofactor binding / tetrapyrrole binding / obsolete cell part / obsolete intracellular organelle part / obsolete cytoplasmic part / obsolete thylakoid part / obsolete plastid part / obsolete chloroplast part / obsolete intracellular part / obsolete organelle part / cellula…
GO:0016168	chlorophyll binding	Nitab4.5_0000017g0250	-	The light-harvesting complex (LHC) functions as a light receptor, it captures and delivers excitation energy to photosystems with which it is closely associated	-
GO:0016168	chlorophyll binding	Nitab4.5_0000592g0360	-	The light-harvesting complex (LHC) functions as a light receptor, it captures and delivers excitation energy to photosystems with which it is closely associated	-
GO:0016168	chlorophyll binding	Nitab4.5_0000592g0290	-	The light-harvesting complex (LHC) functions as a light receptor, it captures and delivers excitation energy to photosystems with which it is closely associated	-
GO:0016168	chlorophyll binding	Nitab4.5_0000982g0170	-	The light-harvesting complex (LHC) functions as a light receptor, it captures and delivers excitation energy to photosystems with which it is closely associated	heterocyclic compound binding / organic cyclic compound binding / plastid thylakoid membrane / response to stimulus / obsolete cofactor binding / tetrapyrrole binding / obsolete cell part / obsolete intracellular organelle part / obsolete cytoplasmic part / obsolete thylakoid part / obsolete plastid part / obsolete chloroplast part / obsolete intracellular part / obsolete organelle part / cellula…
GO:0009543	chloroplast thylakoid lumen	Nitab4.5_0005176g0090	-	peptidyl-prolyl cis-trans isomerase	defense response to other organism / plastid thylakoid membrane / response to other organism / obsolete multi-organism process / response to stimulus / obsolete cell part / obsolete intracellular organelle part / obsolete cytoplasmic part / obsolete thylakoid part / obsolete plastid part / obsolete chloroplast part / obsolete intracellular part / obsolete organelle part / intracellular membrane-b…
GO:0009543	chloroplast thylakoid lumen	Nitab4.5_0003337g0100	-	peptidyl-prolyl cis-trans isomerase	defense response to other organism / plastid thylakoid membrane / response to other organism / obsolete multi-organism process / response to stimulus / obsolete cell part / obsolete intracellular organelle part / obsolete cytoplasmic part / obsolete thylakoid part / obsolete plastid part / obsolete chloroplast part / obsolete intracellular part / obsolete organelle part / intracellular membrane-b…
GO:0009543	chloroplast thylakoid lumen	Nitab4.5_0002477g0050	-	Thylakoid lumenal 19 kDa protein	-
GO:0009543	chloroplast thylakoid lumen	Nitab4.5_0005380g0050	-	Photosystem II Pbs27	organonitrogen compound metabolic process / cellular response to environmental stimulus / organic substance metabolic process / cellular response to light intensity / cellular response to light stimulus / cellular response to radiation / cellular response to abiotic stimulus / plastid thylakoid membrane / cellular response to stimulus / response to stimulus / obsolete cell part / obsolete intrace…
GO:0009543	chloroplast thylakoid lumen	Nitab4.5_0005250g0030	-	Photosystem I reaction center subunit III	plastid thylakoid membrane / obsolete cell part / obsolete intracellular organelle part / obsolete cytoplasmic part / obsolete thylakoid part / obsolete plastid part / obsolete chloroplast part / obsolete intracellular part / obsolete organelle part / intracellular membrane-bounded organelle / intracellular organelle / membrane-bounded organelle / organelle / thylakoid membrane / photosynthetic m…
GO:0009543	chloroplast thylakoid lumen	Nitab4.5_0010488g0040	-	Thylakoid lumenal 29 kDa protein, chloroplastic	cellular detoxification / response to oxygen-containing compound / cellular oxidant detoxification / detoxification / cellular response to toxic substance / reactive oxygen species metabolic process / cellular response to chemical stimulus / obsolete oxidation-reduction process / plastid thylakoid membrane / cellular response to stimulus / obsolete cofactor catabolic process / obsolete cofactor m…
GO:0009543	chloroplast thylakoid lumen	Nitab4.5_0000634g0080	-	Thylakoid lumenal 19 kDa protein	-
GO:0009543	chloroplast thylakoid lumen	Nitab4.5_0001797g0060	-	psbP-like protein 1	obsolete cell part / obsolete cytoplasmic part / obsolete thylakoid part / obsolete intracellular part / intracellular membrane-bounded organelle / intracellular organelle / membrane-bounded organelle / organelle / thylakoid lumen / thylakoid / plastid / chloroplast / cytoplasm / obsolete cell / intracellular anatomical structure / cellular_component
GO:0009543	chloroplast thylakoid lumen	Nitab4.5_0000040g0080	-	Oxygen evolving enhancer protein 3 (PsbQ)	obsolete oxidation-reduction process / plastid thylakoid membrane / electron transporter, transferring electrons within the cyclic electron transport pathway of photosynthesis activity / obsolete cell part / obsolete intracellular organelle part / obsolete cytoplasmic part / obsolete thylakoid part / obsolete plastid part / obsolete chloroplast part / obsolete intracellular part / obsolete organe…
GO:0009543	chloroplast thylakoid lumen	Nitab4.5_0000786g0090	-	Thylakoid lumenal 29 kDa protein, chloroplastic	cellular detoxification / response to oxygen-containing compound / cellular oxidant detoxification / detoxification / cellular response to toxic substance / reactive oxygen species metabolic process / cellular response to chemical stimulus / obsolete oxidation-reduction process / plastid thylakoid membrane / cellular response to stimulus / obsolete cofactor catabolic process / obsolete cofactor m…
GO:0009543	chloroplast thylakoid lumen	Nitab4.5_0000989g0090	-	FKBP-type peptidyl-prolyl cis-trans isomerase	organonitrogen compound metabolic process / heterocyclic compound binding / catalytic activity, acting on a protein / organic cyclic compound binding / organic substance metabolic process / chaperone-mediated protein folding / obsolete cell part / obsolete cytoplasmic part / obsolete thylakoid part / obsolete intracellular part / NA / obsolete cellular macromolecule metabolic process / primary me…
GO:0009543	chloroplast thylakoid lumen	Nitab4.5_0008761g0030	-	Photosystem I reaction center subunit III	plastid thylakoid membrane / obsolete cell part / obsolete intracellular organelle part / obsolete cytoplasmic part / obsolete thylakoid part / obsolete plastid part / obsolete chloroplast part / obsolete intracellular part / obsolete organelle part / intracellular membrane-bounded organelle / intracellular organelle / membrane-bounded organelle / organelle / thylakoid membrane / photosynthetic m…
GO:0009543	chloroplast thylakoid lumen	Nitab4.5_0000445g0090	-	PsbP	obsolete cell part / obsolete intracellular organelle part / obsolete cytoplasmic part / obsolete thylakoid part / obsolete plastid part / obsolete chloroplast part / obsolete intracellular part / obsolete organelle part / intracellular membrane-bounded organelle / intracellular organelle / membrane-bounded organelle / organelle / organelle subcompartment / thylakoid lumen / plastid thylakoid / t…
GO:0009543	chloroplast thylakoid lumen	Nitab4.5_0005649g0010	-	Pentapeptide repeats (9 copies)	plastid thylakoid membrane / obsolete cell part / obsolete intracellular organelle part / obsolete cytoplasmic part / obsolete thylakoid part / obsolete plastid part / obsolete chloroplast part / obsolete intracellular part / obsolete organelle part / intracellular membrane-bounded organelle / intracellular organelle / membrane-bounded organelle / organelle / thylakoid membrane / photosynthetic m…
GO:0009543	chloroplast thylakoid lumen	Nitab4.5_0006294g0010	-	peptidyl-prolyl cis-trans isomerase	obsolete cell part / obsolete intracellular organelle part / obsolete cytoplasmic part / obsolete thylakoid part / obsolete plastid part / obsolete chloroplast part / obsolete intracellular part / obsolete organelle part / intracellular membrane-bounded organelle / intracellular organelle / membrane-bounded organelle / organelle / organelle subcompartment / plastid thylakoid lumen / thylakoid lum…
GO:0009543	chloroplast thylakoid lumen	Nitab4.5_0001219g0180	-	Photosystem I reaction center subunit III	plastid thylakoid membrane / obsolete cell part / obsolete intracellular organelle part / obsolete cytoplasmic part / obsolete thylakoid part / obsolete plastid part / obsolete chloroplast part / obsolete intracellular part / obsolete organelle part / intracellular membrane-bounded organelle / intracellular organelle / membrane-bounded organelle / organelle / thylakoid membrane / photosynthetic m…
GO:0009543	chloroplast thylakoid lumen	Nitab4.5_0001090g0130	-	Photosystem II Pbs27	organonitrogen compound metabolic process / cellular response to environmental stimulus / organic substance metabolic process / cellular response to light intensity / cellular response to light stimulus / cellular response to radiation / cellular response to abiotic stimulus / plastid thylakoid membrane / cellular response to stimulus / response to stimulus / obsolete cell part / obsolete intrace…
GO:0009543	chloroplast thylakoid lumen	Nitab4.5_0000147g0370	-	peptidyl-prolyl cis-trans isomerase	obsolete cell part / obsolete intracellular organelle part / obsolete cytoplasmic part / obsolete thylakoid part / obsolete plastid part / obsolete chloroplast part / obsolete intracellular part / obsolete organelle part / intracellular membrane-bounded organelle / intracellular organelle / membrane-bounded organelle / organelle / organelle subcompartment / plastid thylakoid lumen / thylakoid lum…
GO:0009543	chloroplast thylakoid lumen	Nitab4.5_0001723g0030	-	psbP-like protein 1	obsolete cell part / obsolete cytoplasmic part / obsolete thylakoid part / obsolete intracellular part / intracellular membrane-bounded organelle / intracellular organelle / membrane-bounded organelle / organelle / thylakoid lumen / thylakoid / plastid / chloroplast / cytoplasm / obsolete cell / intracellular anatomical structure / cellular_component
GO:0009543	chloroplast thylakoid lumen	Nitab4.5_0001349g0030	-	Thylakoid lumenal 16.5 kDa protein	organonitrogen compound metabolic process / organic substance metabolic process / plastid thylakoid membrane / response to stimulus / obsolete cell part / obsolete intracellular organelle part / obsolete cytoplasmic part / obsolete thylakoid part / obsolete plastid part / obsolete chloroplast part / obsolete intracellular part / obsolete organelle part / NA / obsolete cellular macromolecule metab…
GO:0009543	chloroplast thylakoid lumen	Nitab4.5_0004300g0170	-	Oxygen evolving enhancer protein 3 (PsbQ)	obsolete oxidation-reduction process / plastid thylakoid membrane / electron transporter, transferring electrons within the cyclic electron transport pathway of photosynthesis activity / obsolete cell part / obsolete intracellular organelle part / obsolete cytoplasmic part / obsolete thylakoid part / obsolete plastid part / obsolete chloroplast part / obsolete intracellular part / obsolete organe…
GO:0009543	chloroplast thylakoid lumen	Nitab4.5_0000993g0090	-	Pentapeptide repeats (9 copies)	plastid thylakoid membrane / obsolete cell part / obsolete intracellular organelle part / obsolete cytoplasmic part / obsolete thylakoid part / obsolete plastid part / obsolete chloroplast part / obsolete intracellular part / obsolete organelle part / intracellular membrane-bounded organelle / intracellular organelle / membrane-bounded organelle / organelle / thylakoid membrane / photosynthetic m…
GO:0009543	chloroplast thylakoid lumen	Nitab4.5_0013324g0020	-	FKBP-type peptidyl-prolyl cis-trans isomerase	organonitrogen compound metabolic process / heterocyclic compound binding / catalytic activity, acting on a protein / organic cyclic compound binding / organic substance metabolic process / chaperone-mediated protein folding / obsolete cell part / obsolete cytoplasmic part / obsolete thylakoid part / obsolete intracellular part / NA / obsolete cellular macromolecule metabolic process / primary me…
GO:0009543	chloroplast thylakoid lumen	Nitab4.5_0000662g0050	-	peptidyl-prolyl cis-trans isomerase	-
GO:0009543	chloroplast thylakoid lumen	Nitab4.5_0004095g0010	-	PsbP	obsolete cell part / obsolete intracellular organelle part / obsolete cytoplasmic part / obsolete thylakoid part / obsolete plastid part / obsolete chloroplast part / obsolete intracellular part / obsolete organelle part / intracellular membrane-bounded organelle / intracellular organelle / membrane-bounded organelle / organelle / organelle subcompartment / thylakoid lumen / plastid thylakoid / t…
GO:0009543	chloroplast thylakoid lumen	Nitab4.5_0001312g0020	-	Photosystem I reaction center subunit III	plastid thylakoid membrane / obsolete cell part / obsolete intracellular organelle part / obsolete cytoplasmic part / obsolete thylakoid part / obsolete plastid part / obsolete chloroplast part / obsolete intracellular part / obsolete organelle part / intracellular membrane-bounded organelle / intracellular organelle / membrane-bounded organelle / organelle / thylakoid membrane / photosynthetic m…
GO:0009543	chloroplast thylakoid lumen	Nitab4.5_0000214g0120	-	peptidyl-prolyl cis-trans isomerase	organonitrogen compound metabolic process / heterocyclic compound binding / catalytic activity, acting on a protein / organic cyclic compound binding / organic substance metabolic process / chaperone-mediated protein folding / plastid thylakoid membrane / obsolete cell part / obsolete intracellular organelle part / obsolete cytoplasmic part / obsolete thylakoid part / obsolete plastid part / obso…
GO:0009543	chloroplast thylakoid lumen	Nitab4.5_0001699g0010	-	Peroxiredoxin Q, chloroplastic-like	-
GO:0009543	chloroplast thylakoid lumen	Nitab4.5_0003423g0020	-	PsbP domain-containing protein 3, chloroplastic	plastid thylakoid membrane / obsolete cell part / obsolete intracellular organelle part / obsolete cytoplasmic part / obsolete thylakoid part / obsolete plastid part / obsolete chloroplast part / obsolete intracellular part / obsolete organelle part / intracellular membrane-bounded organelle / intracellular organelle / membrane-bounded organelle / organelle / thylakoid membrane / photosynthetic m…
GO:0009543	chloroplast thylakoid lumen	Nitab4.5_0000518g0080	-	peptidyl-prolyl cis-trans isomerase	organonitrogen compound metabolic process / heterocyclic compound binding / catalytic activity, acting on a protein / organic cyclic compound binding / organic substance metabolic process / chaperone-mediated protein folding / plastid thylakoid membrane / obsolete cell part / obsolete intracellular organelle part / obsolete cytoplasmic part / obsolete thylakoid part / obsolete plastid part / obso…
GO:0009543	chloroplast thylakoid lumen	Nitab4.5_0006319g0030	-	Thylakoid lumenal 16.5 kDa protein	organonitrogen compound metabolic process / organic substance metabolic process / plastid thylakoid membrane / response to stimulus / obsolete cell part / obsolete intracellular organelle part / obsolete cytoplasmic part / obsolete thylakoid part / obsolete plastid part / obsolete chloroplast part / obsolete intracellular part / obsolete organelle part / NA / obsolete cellular macromolecule metab…
GO:0009543	chloroplast thylakoid lumen	Nitab4.5_0007540g0030	-	Peroxiredoxin Q, chloroplastic-like	-
GO:0009543	chloroplast thylakoid lumen	Nitab4.5_0003160g0050	-	PsbP	obsolete cell part / obsolete intracellular organelle part / obsolete cytoplasmic part / obsolete thylakoid part / obsolete plastid part / obsolete chloroplast part / obsolete intracellular part / obsolete organelle part / intracellular membrane-bounded organelle / intracellular organelle / membrane-bounded organelle / organelle / organelle subcompartment / thylakoid lumen / plastid thylakoid / t…
GO:0009543	chloroplast thylakoid lumen	Nitab4.5_0000407g0010	-	PsbP domain-containing protein 3, chloroplastic	plastid thylakoid membrane / obsolete cell part / obsolete intracellular organelle part / obsolete cytoplasmic part / obsolete thylakoid part / obsolete plastid part / obsolete chloroplast part / obsolete intracellular part / obsolete organelle part / intracellular membrane-bounded organelle / intracellular organelle / membrane-bounded organelle / organelle / thylakoid membrane / photosynthetic m…
GO:0009543	chloroplast thylakoid lumen	Nitab4.5_0000274g0150	-	Trypsin	organonitrogen compound metabolic process / catalytic activity, acting on a protein / organic substance metabolic process / obsolete cell part / obsolete intracellular organelle part / obsolete cytoplasmic part / obsolete thylakoid part / obsolete plastid part / obsolete chloroplast part / obsolete intracellular part / obsolete organelle part / NA / obsolete cellular macromolecule metabolic proce…
GO:0009543	chloroplast thylakoid lumen	Nitab4.5_0007100g0060	-	Pentapeptide repeats (9 copies)	-
GO:0009543	chloroplast thylakoid lumen	Nitab4.5_0005908g0020	-	PsbP	cellular component organization or biogenesis / protein-containing complex assembly / plastid thylakoid membrane / photosystem I assembly / obsolete cell part / obsolete intracellular organelle part / obsolete cytoplasmic part / obsolete thylakoid part / obsolete plastid part / obsolete chloroplast part / obsolete intracellular part / obsolete organelle part / cellular metabolic process / cellula…
GO:0009543	chloroplast thylakoid lumen	Nitab4.5_0001092g0070	-	Peroxiredoxin Q, chloroplastic-like	-
GO:0009543	chloroplast thylakoid lumen	Nitab4.5_0000907g0080	-	Polyphenol oxidase	obsolete cell part / obsolete intracellular organelle part / obsolete cytoplasmic part / obsolete thylakoid part / obsolete plastid part / obsolete chloroplast part / obsolete intracellular part / obsolete organelle part / intracellular membrane-bounded organelle / intracellular organelle / membrane-bounded organelle / organelle / organelle subcompartment / plastid thylakoid lumen / thylakoid lum…
GO:0009543	chloroplast thylakoid lumen	Nitab4.5_0000125g0190	-	psbP domain-containing protein 5, chloroplastic isoform X1	plastid thylakoid membrane / obsolete cell part / obsolete intracellular organelle part / obsolete cytoplasmic part / obsolete thylakoid part / obsolete plastid part / obsolete chloroplast part / obsolete intracellular part / obsolete organelle part / intracellular membrane-bounded organelle / intracellular organelle / membrane-bounded organelle / organelle / thylakoid membrane / photosynthetic m…
GO:0009523	photosystem II	Nitab4.5_0002229g0060	-	The light-harvesting complex (LHC) functions as a light receptor, it captures and delivers excitation energy to photosystems with which it is closely associated	-
GO:0009523	photosystem II	Nitab4.5_0007189g0010	-	The light-harvesting complex (LHC) functions as a light receptor, it captures and delivers excitation energy to photosystems with which it is closely associated	-
GO:0009523	photosystem II	Nitab4.5_0002865g0050	Lhcb6-1	The light-harvesting complex (LHC) functions as a light receptor, it captures and delivers excitation energy to photosystems with which it is closely associated	heterocyclic compound binding / organic cyclic compound binding / plastid thylakoid membrane / response to stimulus / obsolete cofactor binding / tetrapyrrole binding / obsolete cell part / obsolete intracellular organelle part / obsolete cytoplasmic part / obsolete thylakoid part / obsolete plastid part / obsolete chloroplast part / obsolete intracellular part / obsolete organelle part / cellula…
GO:0009523	photosystem II	Nitab4.5_0003434g0030	Lhcb6-1	The light-harvesting complex (LHC) functions as a light receptor, it captures and delivers excitation energy to photosystems with which it is closely associated	heterocyclic compound binding / organic cyclic compound binding / plastid thylakoid membrane / response to stimulus / obsolete cofactor binding / tetrapyrrole binding / obsolete cell part / obsolete intracellular organelle part / obsolete cytoplasmic part / obsolete thylakoid part / obsolete plastid part / obsolete chloroplast part / obsolete intracellular part / obsolete organelle part / cellula…
GO:0009523	photosystem II	Nitab4.5_0009877g0020	Lhcb2-1	The light-harvesting complex (LHC) functions as a light receptor, it captures and delivers excitation energy to photosystems with which it is closely associated	positive regulation of reactive oxygen species metabolic process / regulation of reactive oxygen species metabolic process / positive regulation of reactive oxygen species biosynthetic process / regulation of reactive oxygen species biosynthetic process / cellular response to oxygen-containing compound / response to oxygen-containing compound / heterocyclic compound binding / chloroplast thylakoi…
GO:0009523	photosystem II	Nitab4.5_0001128g0010	-	The light-harvesting complex (LHC) functions as a light receptor, it captures and delivers excitation energy to photosystems with which it is closely associated	-
GO:0009523	photosystem II	Nitab4.5_0005766g0010	-	The light-harvesting complex (LHC) functions as a light receptor, it captures and delivers excitation energy to photosystems with which it is closely associated	-
GO:0009523	photosystem II	Nitab4.5_0002342g0170	-	The light-harvesting complex (LHC) functions as a light receptor, it captures and delivers excitation energy to photosystems with which it is closely associated	-
GO:0009523	photosystem II	Nitab4.5_0000441g0070	Lhcb2-1	The light-harvesting complex (LHC) functions as a light receptor, it captures and delivers excitation energy to photosystems with which it is closely associated	positive regulation of reactive oxygen species metabolic process / regulation of reactive oxygen species metabolic process / positive regulation of reactive oxygen species biosynthetic process / regulation of reactive oxygen species biosynthetic process / cellular response to oxygen-containing compound / response to oxygen-containing compound / heterocyclic compound binding / chloroplast thylakoi…
GO:0009523	photosystem II	Nitab4.5_0003434g0050	Lhcb6-1	The light-harvesting complex (LHC) functions as a light receptor, it captures and delivers excitation energy to photosystems with which it is closely associated	heterocyclic compound binding / organic cyclic compound binding / plastid thylakoid membrane / response to stimulus / obsolete cofactor binding / tetrapyrrole binding / obsolete cell part / obsolete intracellular organelle part / obsolete cytoplasmic part / obsolete thylakoid part / obsolete plastid part / obsolete chloroplast part / obsolete intracellular part / obsolete organelle part / cellula…
GO:0009523	photosystem II	Nitab4.5_0005511g0010	Lhcb2-1	The light-harvesting complex (LHC) functions as a light receptor, it captures and delivers excitation energy to photosystems with which it is closely associated	positive regulation of reactive oxygen species metabolic process / regulation of reactive oxygen species metabolic process / positive regulation of reactive oxygen species biosynthetic process / regulation of reactive oxygen species biosynthetic process / cellular response to oxygen-containing compound / response to oxygen-containing compound / heterocyclic compound binding / chloroplast thylakoi…
GO:0009523	photosystem II	Nitab4.5_0002865g0060	Lhcb6-1	The light-harvesting complex (LHC) functions as a light receptor, it captures and delivers excitation energy to photosystems with which it is closely associated	heterocyclic compound binding / organic cyclic compound binding / plastid thylakoid membrane / response to stimulus / obsolete cofactor binding / tetrapyrrole binding / obsolete cell part / obsolete intracellular organelle part / obsolete cytoplasmic part / obsolete thylakoid part / obsolete plastid part / obsolete chloroplast part / obsolete intracellular part / obsolete organelle part / cellula…
GO:0009523	photosystem II	Nitab4.5_0000495g0040	-	The light-harvesting complex (LHC) functions as a light receptor, it captures and delivers excitation energy to photosystems with which it is closely associated	-
GO:0009523	photosystem II	Nitab4.5_0000039g0170	-	The light-harvesting complex (LHC) functions as a light receptor, it captures and delivers excitation energy to photosystems with which it is closely associated	heterocyclic compound binding / organic cyclic compound binding / plastid thylakoid membrane / response to stimulus / obsolete cofactor binding / tetrapyrrole binding / obsolete cell part / obsolete intracellular organelle part / obsolete cytoplasmic part / obsolete thylakoid part / obsolete plastid part / obsolete chloroplast part / obsolete intracellular part / obsolete organelle part / cellula…
GO:0009523	photosystem II	Nitab4.5_0000639g0230	-	The light-harvesting complex (LHC) functions as a light receptor, it captures and delivers excitation energy to photosystems with which it is closely associated	heterocyclic compound binding / organic cyclic compound binding / plastid thylakoid membrane / response to stimulus / obsolete cofactor binding / tetrapyrrole binding / obsolete cell part / obsolete intracellular organelle part / obsolete cytoplasmic part / obsolete thylakoid part / obsolete plastid part / obsolete chloroplast part / obsolete intracellular part / obsolete organelle part / cellula…
GO:0009523	photosystem II	Nitab4.5_0008037g0010	-	Photosystem II protein Y (PsbY)	negative regulation of photosynthesis / membrane protein complex / regulation of biological quality / biological regulation / plastid thylakoid membrane / response to stimulus / regulation of cellular process / regulation of biological process / negative regulation of cellular process / negative regulation of biological process / cell redox homeostasis / obsolete cell part / obsolete intracellula…
GO:0009523	photosystem II	Nitab4.5_0006054g0010	-	The light-harvesting complex (LHC) functions as a light receptor, it captures and delivers excitation energy to photosystems with which it is closely associated	heterocyclic compound binding / organic cyclic compound binding / plastid thylakoid membrane / response to stimulus / obsolete cofactor binding / tetrapyrrole binding / obsolete cell part / obsolete intracellular organelle part / obsolete cytoplasmic part / obsolete thylakoid part / obsolete plastid part / obsolete chloroplast part / obsolete intracellular part / obsolete organelle part / cellula…
GO:0009523	photosystem II	Nitab4.5_0000297g0150	LHCB3	The light-harvesting complex (LHC) functions as a light receptor, it captures and delivers excitation energy to photosystems with which it is closely associated	response to oxygen-containing compound / heterocyclic compound binding / response to alcohol / organic cyclic compound binding / biological regulation / plastid thylakoid membrane / response to stimulus / regulation of cellular process / regulation of biological process / obsolete cofactor binding / tetrapyrrole binding / obsolete cell part / obsolete intracellular organelle part / obsolete cytop…
GO:0009523	photosystem II	Nitab4.5_0000335g0220	-	The light-harvesting complex (LHC) functions as a light receptor, it captures and delivers excitation energy to photosystems with which it is closely associated	-
GO:0009523	photosystem II	Nitab4.5_0001229g0120	Lhcb2-1	The light-harvesting complex (LHC) functions as a light receptor, it captures and delivers excitation energy to photosystems with which it is closely associated	positive regulation of reactive oxygen species metabolic process / regulation of reactive oxygen species metabolic process / positive regulation of reactive oxygen species biosynthetic process / regulation of reactive oxygen species biosynthetic process / cellular response to oxygen-containing compound / response to oxygen-containing compound / heterocyclic compound binding / chloroplast thylakoi…
GO:0009523	photosystem II	Nitab4.5_0001808g0010	-	The light-harvesting complex (LHC) functions as a light receptor, it captures and delivers excitation energy to photosystems with which it is closely associated	heterocyclic compound binding / organic cyclic compound binding / plastid thylakoid membrane / response to stimulus / obsolete cofactor binding / tetrapyrrole binding / obsolete cell part / obsolete intracellular organelle part / obsolete cytoplasmic part / obsolete thylakoid part / obsolete plastid part / obsolete chloroplast part / obsolete intracellular part / obsolete organelle part / cellula…
GO:0009523	photosystem II	Nitab4.5_0009451g0010	-	Lil3 protein	regulation of RNA biosynthetic process / obsolete regulation of cellular macromolecule biosynthetic process / positive regulation of vitamin E biosynthetic process / regulation of vitamin E biosynthetic process / positive regulation of phytol biosynthetic process / regulation of phytol biosynthetic process / obsolete regulation of nucleic acid-templated transcription / positive regulation of alco…
GO:0009523	photosystem II	Nitab4.5_0002209g0120	-	The light-harvesting complex (LHC) functions as a light receptor, it captures and delivers excitation energy to photosystems with which it is closely associated	heterocyclic compound binding / organic cyclic compound binding / plastid thylakoid membrane / response to stimulus / obsolete cofactor binding / tetrapyrrole binding / obsolete cell part / obsolete intracellular organelle part / obsolete cytoplasmic part / obsolete thylakoid part / obsolete plastid part / obsolete chloroplast part / obsolete intracellular part / obsolete organelle part / cellula…
GO:0009523	photosystem II	Nitab4.5_0012109g0010	-	The light-harvesting complex (LHC) functions as a light receptor, it captures and delivers excitation energy to photosystems with which it is closely associated	heterocyclic compound binding / organic cyclic compound binding / plastid thylakoid membrane / response to stimulus / obsolete cofactor binding / tetrapyrrole binding / obsolete cell part / obsolete intracellular organelle part / obsolete cytoplasmic part / obsolete thylakoid part / obsolete plastid part / obsolete chloroplast part / obsolete intracellular part / obsolete organelle part / cellula…
GO:0009523	photosystem II	Nitab4.5_0011597g0020	-	The light-harvesting complex (LHC) functions as a light receptor, it captures and delivers excitation energy to photosystems with which it is closely associated	-
GO:0009523	photosystem II	Nitab4.5_0004269g0080	-	The light-harvesting complex (LHC) functions as a light receptor, it captures and delivers excitation energy to photosystems with which it is closely associated	-
GO:0009523	photosystem II	Nitab4.5_0004741g0020	-	Photosystem II 5 kDa protein	-
GO:0009523	photosystem II	Nitab4.5_0004044g0020	PSBS	Photosystem II 22 kDa protein, chloroplastic	transmembrane transport / plastid thylakoid membrane / establishment of localization / localization / obsolete cell part / obsolete intracellular organelle part / obsolete cytoplasmic part / obsolete thylakoid part / obsolete plastid part / obsolete chloroplast part / obsolete intracellular part / obsolete organelle part / intracellular membrane-bounded organelle / intracellular organelle / membr…
GO:0009523	photosystem II	Nitab4.5_0000923g0200	-	The light-harvesting complex (LHC) functions as a light receptor, it captures and delivers excitation energy to photosystems with which it is closely associated	heterocyclic compound binding / organic cyclic compound binding / plastid thylakoid membrane / response to stimulus / obsolete cofactor binding / tetrapyrrole binding / obsolete cell part / obsolete intracellular organelle part / obsolete cytoplasmic part / obsolete thylakoid part / obsolete plastid part / obsolete chloroplast part / obsolete intracellular part / obsolete organelle part / cellula…
GO:0009523	photosystem II	Nitab4.5_0000187g0260	-	Photosystem II reaction center W protein	biological regulation / plastid thylakoid membrane / regulation of cellular process / regulation of biological process / obsolete cell part / obsolete intracellular organelle part / obsolete cytoplasmic part / obsolete thylakoid part / obsolete plastid part / obsolete chloroplast part / obsolete intracellular part / obsolete organelle part / regulation of generation of precursor metabolites and e…
GO:0009523	photosystem II	Nitab4.5_0027240g0010	-	The light-harvesting complex (LHC) functions as a light receptor, it captures and delivers excitation energy to photosystems with which it is closely associated	heterocyclic compound binding / organic cyclic compound binding / plastid thylakoid membrane / response to stimulus / obsolete cofactor binding / tetrapyrrole binding / obsolete cell part / obsolete intracellular organelle part / obsolete cytoplasmic part / obsolete thylakoid part / obsolete plastid part / obsolete chloroplast part / obsolete intracellular part / obsolete organelle part / cellula…
GO:0009523	photosystem II	Nitab4.5_0029285g0010	Lhcb2-1	The light-harvesting complex (LHC) functions as a light receptor, it captures and delivers excitation energy to photosystems with which it is closely associated	positive regulation of reactive oxygen species metabolic process / regulation of reactive oxygen species metabolic process / positive regulation of reactive oxygen species biosynthetic process / regulation of reactive oxygen species biosynthetic process / cellular response to oxygen-containing compound / response to oxygen-containing compound / heterocyclic compound binding / chloroplast thylakoi…
GO:0009523	photosystem II	Nitab4.5_0011941g0010	-	The light-harvesting complex (LHC) functions as a light receptor, it captures and delivers excitation energy to photosystems with which it is closely associated	-
GO:0009523	photosystem II	Nitab4.5_0002814g0030	-	The light-harvesting complex (LHC) functions as a light receptor, it captures and delivers excitation energy to photosystems with which it is closely associated	-
GO:0009523	photosystem II	Nitab4.5_0006300g0020	-	The light-harvesting complex (LHC) functions as a light receptor, it captures and delivers excitation energy to photosystems with which it is closely associated	heterocyclic compound binding / organic cyclic compound binding / plastid thylakoid membrane / response to stimulus / obsolete cofactor binding / tetrapyrrole binding / obsolete cell part / obsolete intracellular organelle part / obsolete cytoplasmic part / obsolete thylakoid part / obsolete plastid part / obsolete chloroplast part / obsolete intracellular part / obsolete organelle part / cellula…
GO:0009523	photosystem II	Nitab4.5_0000322g0160	PSBS	Photosystem II 22 kDa protein, chloroplastic	transmembrane transport / plastid thylakoid membrane / establishment of localization / localization / obsolete cell part / obsolete intracellular organelle part / obsolete cytoplasmic part / obsolete thylakoid part / obsolete plastid part / obsolete chloroplast part / obsolete intracellular part / obsolete organelle part / intracellular membrane-bounded organelle / intracellular organelle / membr…
GO:0009523	photosystem II	Nitab4.5_0000060g0040	-	The light-harvesting complex (LHC) functions as a light receptor, it captures and delivers excitation energy to photosystems with which it is closely associated	heterocyclic compound binding / organic cyclic compound binding / plastid thylakoid membrane / response to stimulus / obsolete cofactor binding / tetrapyrrole binding / obsolete cell part / obsolete intracellular organelle part / obsolete cytoplasmic part / obsolete thylakoid part / obsolete plastid part / obsolete chloroplast part / obsolete intracellular part / obsolete organelle part / cellula…
GO:0009523	photosystem II	Nitab4.5_0000476g0110	-	The light-harvesting complex (LHC) functions as a light receptor, it captures and delivers excitation energy to photosystems with which it is closely associated	heterocyclic compound binding / organic cyclic compound binding / plastid thylakoid membrane / response to stimulus / obsolete cofactor binding / tetrapyrrole binding / obsolete cell part / obsolete intracellular organelle part / obsolete cytoplasmic part / obsolete thylakoid part / obsolete plastid part / obsolete chloroplast part / obsolete intracellular part / obsolete organelle part / cellula…
GO:0009523	photosystem II	Nitab4.5_0002814g0010	-	The light-harvesting complex (LHC) functions as a light receptor, it captures and delivers excitation energy to photosystems with which it is closely associated	-
GO:0009523	photosystem II	Nitab4.5_0002680g0040	-	Photosystem II reaction center W protein	biological regulation / plastid thylakoid membrane / regulation of cellular process / regulation of biological process / obsolete cell part / obsolete intracellular organelle part / obsolete cytoplasmic part / obsolete thylakoid part / obsolete plastid part / obsolete chloroplast part / obsolete intracellular part / obsolete organelle part / regulation of generation of precursor metabolites and e…
GO:0009523	photosystem II	Nitab4.5_0000639g0060	LHCB3	The light-harvesting complex (LHC) functions as a light receptor, it captures and delivers excitation energy to photosystems with which it is closely associated	response to oxygen-containing compound / heterocyclic compound binding / response to alcohol / organic cyclic compound binding / biological regulation / plastid thylakoid membrane / response to stimulus / regulation of cellular process / regulation of biological process / obsolete cofactor binding / tetrapyrrole binding / obsolete cell part / obsolete intracellular organelle part / obsolete cytop…
GO:0009523	photosystem II	Nitab4.5_0000233g0050	-	The light-harvesting complex (LHC) functions as a light receptor, it captures and delivers excitation energy to photosystems with which it is closely associated	heterocyclic compound binding / organic cyclic compound binding / plastid thylakoid membrane / response to stimulus / obsolete cofactor binding / tetrapyrrole binding / obsolete cell part / obsolete intracellular organelle part / obsolete cytoplasmic part / obsolete thylakoid part / obsolete plastid part / obsolete chloroplast part / obsolete intracellular part / obsolete organelle part / cellula…
GO:0009523	photosystem II	Nitab4.5_0006195g0040	-	-	organonitrogen compound metabolic process / cellular component organization or biogenesis / organic substance metabolic process / protein-containing complex assembly / plastid thylakoid membrane / response to stimulus / obsolete cell part / obsolete intracellular organelle part / obsolete cytoplasmic part / obsolete thylakoid part / obsolete plastid part / obsolete chloroplast part / obsolete mem…
GO:0009523	photosystem II	Nitab4.5_0000592g0360	-	The light-harvesting complex (LHC) functions as a light receptor, it captures and delivers excitation energy to photosystems with which it is closely associated	-
GO:0009523	photosystem II	Nitab4.5_0000592g0290	-	The light-harvesting complex (LHC) functions as a light receptor, it captures and delivers excitation energy to photosystems with which it is closely associated	-
GO:0009523	photosystem II	Nitab4.5_0000982g0170	-	The light-harvesting complex (LHC) functions as a light receptor, it captures and delivers excitation energy to photosystems with which it is closely associated	heterocyclic compound binding / organic cyclic compound binding / plastid thylakoid membrane / response to stimulus / obsolete cofactor binding / tetrapyrrole binding / obsolete cell part / obsolete intracellular organelle part / obsolete cytoplasmic part / obsolete thylakoid part / obsolete plastid part / obsolete chloroplast part / obsolete intracellular part / obsolete organelle part / cellula…
GO:0010287	plastoglobule	Nitab4.5_0012115g0030	-	Fructose-bisphosphate aldolase class-I	-
GO:0010287	plastoglobule	Nitab4.5_0002865g0050	Lhcb6-1	The light-harvesting complex (LHC) functions as a light receptor, it captures and delivers excitation energy to photosystems with which it is closely associated	heterocyclic compound binding / organic cyclic compound binding / plastid thylakoid membrane / response to stimulus / obsolete cofactor binding / tetrapyrrole binding / obsolete cell part / obsolete intracellular organelle part / obsolete cytoplasmic part / obsolete thylakoid part / obsolete plastid part / obsolete chloroplast part / obsolete intracellular part / obsolete organelle part / cellula…
GO:0010287	plastoglobule	Nitab4.5_0003434g0030	Lhcb6-1	The light-harvesting complex (LHC) functions as a light receptor, it captures and delivers excitation energy to photosystems with which it is closely associated	heterocyclic compound binding / organic cyclic compound binding / plastid thylakoid membrane / response to stimulus / obsolete cofactor binding / tetrapyrrole binding / obsolete cell part / obsolete intracellular organelle part / obsolete cytoplasmic part / obsolete thylakoid part / obsolete plastid part / obsolete chloroplast part / obsolete intracellular part / obsolete organelle part / cellula…
GO:0010287	plastoglobule	Nitab4.5_0000044g0170	-	PAP_fibrillin	-
GO:0010287	plastoglobule	Nitab4.5_0001317g0050	-	Belongs to the class I fructose-bisphosphate aldolase family	-
GO:0010287	plastoglobule	Nitab4.5_0006914g0020	-	Chloroplast stem-loop binding protein of 41 kDa b, chloroplastic	regulation of RNA biosynthetic process / obsolete regulation of cellular macromolecule biosynthetic process / ribonucleoprotein complex / transferase complex / obsolete positive regulation of nucleic acid-templated transcription / obsolete regulation of nucleic acid-templated transcription / positive regulation of RNA biosynthetic process / catalytic complex / cellular response to oxygen-containi…
GO:0010287	plastoglobule	Nitab4.5_0004286g0030	-	The light-harvesting complex (LHC) functions as a light receptor, it captures and delivers excitation energy to photosystems with which it is closely associated	-
GO:0010287	plastoglobule	Nitab4.5_0005280g0010	CCD4a	ccd4,nced4	-
GO:0010287	plastoglobule	Nitab4.5_0003757g0140	-	The light-harvesting complex (LHC) functions as a light receptor, it captures and delivers excitation energy to photosystems with which it is closely associated	energy quenching / heterocyclic compound binding / chloroplast thylakoid membrane protein complex / membrane protein complex / organic cyclic compound binding / cellular component organization or biogenesis / protein-containing complex assembly / plastid thylakoid membrane / response to stimulus / obsolete cofactor binding / tetrapyrrole binding / obsolete cell part / obsolete intracellular organ…
GO:0010287	plastoglobule	Nitab4.5_0002859g0140	-	Photosystem I reaction center subunit	plastid thylakoid membrane / response to stimulus / obsolete cell part / obsolete intracellular organelle part / obsolete cytoplasmic part / obsolete thylakoid part / obsolete plastid part / obsolete chloroplast part / obsolete intracellular part / obsolete organelle part / intracellular membrane-bounded organelle / intracellular organelle / membrane-bounded organelle / organelle / thylakoid memb…
GO:0010287	plastoglobule	Nitab4.5_0017990g0020	-	Fructose-bisphosphate aldolase class-I	-
GO:0010287	plastoglobule	Nitab4.5_0002084g0070	-	Chloroplast stem-loop binding protein of 41 kDa b, chloroplastic	regulation of RNA biosynthetic process / obsolete regulation of cellular macromolecule biosynthetic process / ribonucleoprotein complex / transferase complex / obsolete positive regulation of nucleic acid-templated transcription / obsolete regulation of nucleic acid-templated transcription / positive regulation of RNA biosynthetic process / catalytic complex / cellular response to oxygen-containi…
GO:0010287	plastoglobule	Nitab4.5_0003434g0050	Lhcb6-1	The light-harvesting complex (LHC) functions as a light receptor, it captures and delivers excitation energy to photosystems with which it is closely associated	heterocyclic compound binding / organic cyclic compound binding / plastid thylakoid membrane / response to stimulus / obsolete cofactor binding / tetrapyrrole binding / obsolete cell part / obsolete intracellular organelle part / obsolete cytoplasmic part / obsolete thylakoid part / obsolete plastid part / obsolete chloroplast part / obsolete intracellular part / obsolete organelle part / cellula…
GO:0010287	plastoglobule	Nitab4.5_0002865g0060	Lhcb6-1	The light-harvesting complex (LHC) functions as a light receptor, it captures and delivers excitation energy to photosystems with which it is closely associated	heterocyclic compound binding / organic cyclic compound binding / plastid thylakoid membrane / response to stimulus / obsolete cofactor binding / tetrapyrrole binding / obsolete cell part / obsolete intracellular organelle part / obsolete cytoplasmic part / obsolete thylakoid part / obsolete plastid part / obsolete chloroplast part / obsolete intracellular part / obsolete organelle part / cellula…
GO:0010287	plastoglobule	Nitab4.5_0008435g0010	-	Chloroplast stem-loop binding protein of 41 kDa a, chloroplastic	regulation of RNA biosynthetic process / obsolete regulation of cellular macromolecule biosynthetic process / ribonucleoprotein complex / obsolete positive regulation of nucleic acid-templated transcription / obsolete regulation of nucleic acid-templated transcription / positive regulation of RNA biosynthetic process / organic substance biosynthetic process / organonitrogen compound biosynthetic …
GO:0010287	plastoglobule	Nitab4.5_0000639g0230	-	The light-harvesting complex (LHC) functions as a light receptor, it captures and delivers excitation energy to photosystems with which it is closely associated	heterocyclic compound binding / organic cyclic compound binding / plastid thylakoid membrane / response to stimulus / obsolete cofactor binding / tetrapyrrole binding / obsolete cell part / obsolete intracellular organelle part / obsolete cytoplasmic part / obsolete thylakoid part / obsolete plastid part / obsolete chloroplast part / obsolete intracellular part / obsolete organelle part / cellula…
GO:0010287	plastoglobule	Nitab4.5_0010630g0020	-	Belongs to the class I fructose-bisphosphate aldolase family	-
GO:0010287	plastoglobule	Nitab4.5_0002354g0110	-	The light-harvesting complex (LHC) functions as a light receptor, it captures and delivers excitation energy to photosystems with which it is closely associated	energy quenching / heterocyclic compound binding / chloroplast thylakoid membrane protein complex / membrane protein complex / organic cyclic compound binding / cellular component organization or biogenesis / protein-containing complex assembly / plastid thylakoid membrane / response to stimulus / obsolete cofactor binding / tetrapyrrole binding / obsolete cell part / obsolete intracellular organ…
GO:0010287	plastoglobule	Nitab4.5_0000458g0020	-	Chloroplast stem-loop binding protein of 41 kDa a, chloroplastic	regulation of RNA biosynthetic process / obsolete regulation of cellular macromolecule biosynthetic process / ribonucleoprotein complex / obsolete positive regulation of nucleic acid-templated transcription / obsolete regulation of nucleic acid-templated transcription / positive regulation of RNA biosynthetic process / organic substance biosynthetic process / organonitrogen compound biosynthetic …
GO:0010287	plastoglobule	Nitab4.5_0000297g0150	LHCB3	The light-harvesting complex (LHC) functions as a light receptor, it captures and delivers excitation energy to photosystems with which it is closely associated	response to oxygen-containing compound / heterocyclic compound binding / response to alcohol / organic cyclic compound binding / biological regulation / plastid thylakoid membrane / response to stimulus / regulation of cellular process / regulation of biological process / obsolete cofactor binding / tetrapyrrole binding / obsolete cell part / obsolete intracellular organelle part / obsolete cytop…
GO:0010287	plastoglobule	Nitab4.5_0000335g0220	-	The light-harvesting complex (LHC) functions as a light receptor, it captures and delivers excitation energy to photosystems with which it is closely associated	-
GO:0010287	plastoglobule	Nitab4.5_0000073g0320	Lhca6	The light-harvesting complex (LHC) functions as a light receptor, it captures and delivers excitation energy to photosystems with which it is closely associated	heterocyclic compound binding / organic cyclic compound binding / plastid thylakoid membrane / response to stimulus / obsolete cofactor binding / tetrapyrrole binding / obsolete cell part / obsolete intracellular organelle part / obsolete cytoplasmic part / obsolete thylakoid part / obsolete plastid part / obsolete chloroplast part / obsolete intracellular part / obsolete organelle part / cellula…
GO:0010287	plastoglobule	Nitab4.5_0002209g0120	-	The light-harvesting complex (LHC) functions as a light receptor, it captures and delivers excitation energy to photosystems with which it is closely associated	heterocyclic compound binding / organic cyclic compound binding / plastid thylakoid membrane / response to stimulus / obsolete cofactor binding / tetrapyrrole binding / obsolete cell part / obsolete intracellular organelle part / obsolete cytoplasmic part / obsolete thylakoid part / obsolete plastid part / obsolete chloroplast part / obsolete intracellular part / obsolete organelle part / cellula…
GO:0010287	plastoglobule	Nitab4.5_0012109g0010	-	The light-harvesting complex (LHC) functions as a light receptor, it captures and delivers excitation energy to photosystems with which it is closely associated	heterocyclic compound binding / organic cyclic compound binding / plastid thylakoid membrane / response to stimulus / obsolete cofactor binding / tetrapyrrole binding / obsolete cell part / obsolete intracellular organelle part / obsolete cytoplasmic part / obsolete thylakoid part / obsolete plastid part / obsolete chloroplast part / obsolete intracellular part / obsolete organelle part / cellula…
GO:0010287	plastoglobule	Nitab4.5_0011597g0020	-	The light-harvesting complex (LHC) functions as a light receptor, it captures and delivers excitation energy to photosystems with which it is closely associated	-
GO:0010287	plastoglobule	Nitab4.5_0007144g0010	PSAL	Photosystem I reaction center subunit XI	plastid thylakoid membrane / obsolete cell part / obsolete intracellular organelle part / obsolete cytoplasmic part / obsolete thylakoid part / obsolete plastid part / obsolete chloroplast part / obsolete intracellular part / obsolete organelle part / intracellular membrane-bounded organelle / intracellular organelle / membrane-bounded organelle / organelle / thylakoid membrane / photosynthetic m…
GO:0010287	plastoglobule	Nitab4.5_0000923g0200	-	The light-harvesting complex (LHC) functions as a light receptor, it captures and delivers excitation energy to photosystems with which it is closely associated	heterocyclic compound binding / organic cyclic compound binding / plastid thylakoid membrane / response to stimulus / obsolete cofactor binding / tetrapyrrole binding / obsolete cell part / obsolete intracellular organelle part / obsolete cytoplasmic part / obsolete thylakoid part / obsolete plastid part / obsolete chloroplast part / obsolete intracellular part / obsolete organelle part / cellula…
GO:0010287	plastoglobule	Nitab4.5_0000305g0210	-	CAAD domains of cyanobacterial aminoacyl-tRNA synthetase	-
GO:0010287	plastoglobule	Nitab4.5_0004613g0040	-	CAAD domains of cyanobacterial aminoacyl-tRNA synthetase	-
GO:0010287	plastoglobule	Nitab4.5_0001348g0130	PSAL	Photosystem I reaction center subunit XI	plastid thylakoid membrane / obsolete cell part / obsolete intracellular organelle part / obsolete cytoplasmic part / obsolete thylakoid part / obsolete plastid part / obsolete chloroplast part / obsolete intracellular part / obsolete organelle part / intracellular membrane-bounded organelle / intracellular organelle / membrane-bounded organelle / organelle / thylakoid membrane / photosynthetic m…
GO:0010287	plastoglobule	Nitab4.5_0014403g0020	PSAL	Photosystem I reaction center subunit XI	plastid thylakoid membrane / obsolete cell part / obsolete intracellular organelle part / obsolete cytoplasmic part / obsolete thylakoid part / obsolete plastid part / obsolete chloroplast part / obsolete intracellular part / obsolete organelle part / intracellular membrane-bounded organelle / intracellular organelle / membrane-bounded organelle / organelle / thylakoid membrane / photosynthetic m…
GO:0010287	plastoglobule	Nitab4.5_0001783g0130	-	PAP_fibrillin	-
GO:0010287	plastoglobule	Nitab4.5_0000104g0230	-	Embryo-specific protein 3, (ATS3)	response to oxygen-containing compound / NA / bounding membrane of organelle / cell periphery / plastid thylakoid membrane / response to stimulus / obsolete cell part / obsolete intracellular organelle part / obsolete cytoplasmic part / obsolete vacuolar part / obsolete thylakoid part / obsolete plastid part / obsolete chloroplast part / obsolete intracellular part / obsolete organelle part / int…
GO:0010287	plastoglobule	Nitab4.5_0001348g0080	PSAL	Photosystem I reaction center subunit XI	plastid thylakoid membrane / obsolete cell part / obsolete intracellular organelle part / obsolete cytoplasmic part / obsolete thylakoid part / obsolete plastid part / obsolete chloroplast part / obsolete intracellular part / obsolete organelle part / intracellular membrane-bounded organelle / intracellular organelle / membrane-bounded organelle / organelle / thylakoid membrane / photosynthetic m…
GO:0010287	plastoglobule	Nitab4.5_0000476g0110	-	The light-harvesting complex (LHC) functions as a light receptor, it captures and delivers excitation energy to photosystems with which it is closely associated	heterocyclic compound binding / organic cyclic compound binding / plastid thylakoid membrane / response to stimulus / obsolete cofactor binding / tetrapyrrole binding / obsolete cell part / obsolete intracellular organelle part / obsolete cytoplasmic part / obsolete thylakoid part / obsolete plastid part / obsolete chloroplast part / obsolete intracellular part / obsolete organelle part / cellula…
GO:0010287	plastoglobule	Nitab4.5_0004234g0050	Lhca6	The light-harvesting complex (LHC) functions as a light receptor, it captures and delivers excitation energy to photosystems with which it is closely associated	heterocyclic compound binding / organic cyclic compound binding / plastid thylakoid membrane / response to stimulus / obsolete cofactor binding / tetrapyrrole binding / obsolete cell part / obsolete intracellular organelle part / obsolete cytoplasmic part / obsolete thylakoid part / obsolete plastid part / obsolete chloroplast part / obsolete intracellular part / obsolete organelle part / cellula…
GO:0010287	plastoglobule	Nitab4.5_0000104g0210	-	Embryo-specific protein 3, (ATS3)	response to oxygen-containing compound / NA / bounding membrane of organelle / cell periphery / plastid thylakoid membrane / response to stimulus / obsolete cell part / obsolete intracellular organelle part / obsolete cytoplasmic part / obsolete vacuolar part / obsolete thylakoid part / obsolete plastid part / obsolete chloroplast part / obsolete intracellular part / obsolete organelle part / int…
GO:0010287	plastoglobule	Nitab4.5_0012757g0010	-	Embryo-specific protein 3, (ATS3)	response to oxygen-containing compound / NA / bounding membrane of organelle / cell periphery / plastid thylakoid membrane / response to stimulus / obsolete cell part / obsolete intracellular organelle part / obsolete cytoplasmic part / obsolete vacuolar part / obsolete thylakoid part / obsolete plastid part / obsolete chloroplast part / obsolete intracellular part / obsolete organelle part / int…
GO:0010287	plastoglobule	Nitab4.5_0000639g0060	LHCB3	The light-harvesting complex (LHC) functions as a light receptor, it captures and delivers excitation energy to photosystems with which it is closely associated	response to oxygen-containing compound / heterocyclic compound binding / response to alcohol / organic cyclic compound binding / biological regulation / plastid thylakoid membrane / response to stimulus / regulation of cellular process / regulation of biological process / obsolete cofactor binding / tetrapyrrole binding / obsolete cell part / obsolete intracellular organelle part / obsolete cytop…
GO:0010287	plastoglobule	Nitab4.5_0002501g0040	-	The light-harvesting complex (LHC) functions as a light receptor, it captures and delivers excitation energy to photosystems with which it is closely associated	-
GO:0010287	plastoglobule	Nitab4.5_0000233g0050	-	The light-harvesting complex (LHC) functions as a light receptor, it captures and delivers excitation energy to photosystems with which it is closely associated	heterocyclic compound binding / organic cyclic compound binding / plastid thylakoid membrane / response to stimulus / obsolete cofactor binding / tetrapyrrole binding / obsolete cell part / obsolete intracellular organelle part / obsolete cytoplasmic part / obsolete thylakoid part / obsolete plastid part / obsolete chloroplast part / obsolete intracellular part / obsolete organelle part / cellula…
GO:0010287	plastoglobule	Nitab4.5_0000017g0250	-	The light-harvesting complex (LHC) functions as a light receptor, it captures and delivers excitation energy to photosystems with which it is closely associated	-
GO:0010287	plastoglobule	Nitab4.5_0001929g0070	-	Embryo-specific protein 3, (ATS3)	response to oxygen-containing compound / NA / bounding membrane of organelle / cell periphery / plastid thylakoid membrane / response to stimulus / obsolete cell part / obsolete intracellular organelle part / obsolete cytoplasmic part / obsolete vacuolar part / obsolete thylakoid part / obsolete plastid part / obsolete chloroplast part / obsolete intracellular part / obsolete organelle part / int…
GO:0010287	plastoglobule	Nitab4.5_0000030g0420	CCD4a	ccd4,nced4	-
GO:0009768	photosynthesis, light harvesting in photosystem I	Nitab4.5_0002865g0050	Lhcb6-1	The light-harvesting complex (LHC) functions as a light receptor, it captures and delivers excitation energy to photosystems with which it is closely associated	heterocyclic compound binding / organic cyclic compound binding / plastid thylakoid membrane / response to stimulus / obsolete cofactor binding / tetrapyrrole binding / obsolete cell part / obsolete intracellular organelle part / obsolete cytoplasmic part / obsolete thylakoid part / obsolete plastid part / obsolete chloroplast part / obsolete intracellular part / obsolete organelle part / cellula…
GO:0009768	photosynthesis, light harvesting in photosystem I	Nitab4.5_0003434g0030	Lhcb6-1	The light-harvesting complex (LHC) functions as a light receptor, it captures and delivers excitation energy to photosystems with which it is closely associated	heterocyclic compound binding / organic cyclic compound binding / plastid thylakoid membrane / response to stimulus / obsolete cofactor binding / tetrapyrrole binding / obsolete cell part / obsolete intracellular organelle part / obsolete cytoplasmic part / obsolete thylakoid part / obsolete plastid part / obsolete chloroplast part / obsolete intracellular part / obsolete organelle part / cellula…
GO:0009768	photosynthesis, light harvesting in photosystem I	Nitab4.5_0004286g0030	-	The light-harvesting complex (LHC) functions as a light receptor, it captures and delivers excitation energy to photosystems with which it is closely associated	-
GO:0009768	photosynthesis, light harvesting in photosystem I	Nitab4.5_0005472g0080	-	Photosystem I subunit	membrane protein complex / obsolete oxidation-reduction process / obsolete cell part / obsolete cytoplasmic part / obsolete thylakoid part / obsolete membrane part / obsolete intracellular part / cellular metabolic process / intracellular membrane-bounded organelle / intracellular organelle / membrane-bounded organelle / organelle / photosynthetic membrane / protein-containing complex / electron …
GO:0009768	photosynthesis, light harvesting in photosystem I	Nitab4.5_0003757g0140	-	The light-harvesting complex (LHC) functions as a light receptor, it captures and delivers excitation energy to photosystems with which it is closely associated	energy quenching / heterocyclic compound binding / chloroplast thylakoid membrane protein complex / membrane protein complex / organic cyclic compound binding / cellular component organization or biogenesis / protein-containing complex assembly / plastid thylakoid membrane / response to stimulus / obsolete cofactor binding / tetrapyrrole binding / obsolete cell part / obsolete intracellular organ…
GO:0009768	photosynthesis, light harvesting in photosystem I	Nitab4.5_0003434g0050	Lhcb6-1	The light-harvesting complex (LHC) functions as a light receptor, it captures and delivers excitation energy to photosystems with which it is closely associated	heterocyclic compound binding / organic cyclic compound binding / plastid thylakoid membrane / response to stimulus / obsolete cofactor binding / tetrapyrrole binding / obsolete cell part / obsolete intracellular organelle part / obsolete cytoplasmic part / obsolete thylakoid part / obsolete plastid part / obsolete chloroplast part / obsolete intracellular part / obsolete organelle part / cellula…
GO:0009768	photosynthesis, light harvesting in photosystem I	Nitab4.5_0002865g0060	Lhcb6-1	The light-harvesting complex (LHC) functions as a light receptor, it captures and delivers excitation energy to photosystems with which it is closely associated	heterocyclic compound binding / organic cyclic compound binding / plastid thylakoid membrane / response to stimulus / obsolete cofactor binding / tetrapyrrole binding / obsolete cell part / obsolete intracellular organelle part / obsolete cytoplasmic part / obsolete thylakoid part / obsolete plastid part / obsolete chloroplast part / obsolete intracellular part / obsolete organelle part / cellula…
GO:0009768	photosynthesis, light harvesting in photosystem I	Nitab4.5_0000639g0230	-	The light-harvesting complex (LHC) functions as a light receptor, it captures and delivers excitation energy to photosystems with which it is closely associated	heterocyclic compound binding / organic cyclic compound binding / plastid thylakoid membrane / response to stimulus / obsolete cofactor binding / tetrapyrrole binding / obsolete cell part / obsolete intracellular organelle part / obsolete cytoplasmic part / obsolete thylakoid part / obsolete plastid part / obsolete chloroplast part / obsolete intracellular part / obsolete organelle part / cellula…
GO:0009768	photosynthesis, light harvesting in photosystem I	Nitab4.5_0002354g0110	-	The light-harvesting complex (LHC) functions as a light receptor, it captures and delivers excitation energy to photosystems with which it is closely associated	energy quenching / heterocyclic compound binding / chloroplast thylakoid membrane protein complex / membrane protein complex / organic cyclic compound binding / cellular component organization or biogenesis / protein-containing complex assembly / plastid thylakoid membrane / response to stimulus / obsolete cofactor binding / tetrapyrrole binding / obsolete cell part / obsolete intracellular organ…
GO:0009768	photosynthesis, light harvesting in photosystem I	Nitab4.5_0000297g0150	LHCB3	The light-harvesting complex (LHC) functions as a light receptor, it captures and delivers excitation energy to photosystems with which it is closely associated	response to oxygen-containing compound / heterocyclic compound binding / response to alcohol / organic cyclic compound binding / biological regulation / plastid thylakoid membrane / response to stimulus / regulation of cellular process / regulation of biological process / obsolete cofactor binding / tetrapyrrole binding / obsolete cell part / obsolete intracellular organelle part / obsolete cytop…
GO:0009768	photosynthesis, light harvesting in photosystem I	Nitab4.5_0000335g0220	-	The light-harvesting complex (LHC) functions as a light receptor, it captures and delivers excitation energy to photosystems with which it is closely associated	-
GO:0009768	photosynthesis, light harvesting in photosystem I	Nitab4.5_0000073g0320	Lhca6	The light-harvesting complex (LHC) functions as a light receptor, it captures and delivers excitation energy to photosystems with which it is closely associated	heterocyclic compound binding / organic cyclic compound binding / plastid thylakoid membrane / response to stimulus / obsolete cofactor binding / tetrapyrrole binding / obsolete cell part / obsolete intracellular organelle part / obsolete cytoplasmic part / obsolete thylakoid part / obsolete plastid part / obsolete chloroplast part / obsolete intracellular part / obsolete organelle part / cellula…
GO:0009768	photosynthesis, light harvesting in photosystem I	Nitab4.5_0002209g0120	-	The light-harvesting complex (LHC) functions as a light receptor, it captures and delivers excitation energy to photosystems with which it is closely associated	heterocyclic compound binding / organic cyclic compound binding / plastid thylakoid membrane / response to stimulus / obsolete cofactor binding / tetrapyrrole binding / obsolete cell part / obsolete intracellular organelle part / obsolete cytoplasmic part / obsolete thylakoid part / obsolete plastid part / obsolete chloroplast part / obsolete intracellular part / obsolete organelle part / cellula…
GO:0009768	photosynthesis, light harvesting in photosystem I	Nitab4.5_0012109g0010	-	The light-harvesting complex (LHC) functions as a light receptor, it captures and delivers excitation energy to photosystems with which it is closely associated	heterocyclic compound binding / organic cyclic compound binding / plastid thylakoid membrane / response to stimulus / obsolete cofactor binding / tetrapyrrole binding / obsolete cell part / obsolete intracellular organelle part / obsolete cytoplasmic part / obsolete thylakoid part / obsolete plastid part / obsolete chloroplast part / obsolete intracellular part / obsolete organelle part / cellula…
GO:0009768	photosynthesis, light harvesting in photosystem I	Nitab4.5_0011597g0020	-	The light-harvesting complex (LHC) functions as a light receptor, it captures and delivers excitation energy to photosystems with which it is closely associated	-
GO:0009768	photosynthesis, light harvesting in photosystem I	Nitab4.5_0000937g0110	-	Photosystem I subunit	membrane protein complex / obsolete oxidation-reduction process / obsolete cell part / obsolete cytoplasmic part / obsolete thylakoid part / obsolete membrane part / obsolete intracellular part / cellular metabolic process / intracellular membrane-bounded organelle / intracellular organelle / membrane-bounded organelle / organelle / photosynthetic membrane / protein-containing complex / electron …
GO:0009768	photosynthesis, light harvesting in photosystem I	Nitab4.5_0000923g0200	-	The light-harvesting complex (LHC) functions as a light receptor, it captures and delivers excitation energy to photosystems with which it is closely associated	heterocyclic compound binding / organic cyclic compound binding / plastid thylakoid membrane / response to stimulus / obsolete cofactor binding / tetrapyrrole binding / obsolete cell part / obsolete intracellular organelle part / obsolete cytoplasmic part / obsolete thylakoid part / obsolete plastid part / obsolete chloroplast part / obsolete intracellular part / obsolete organelle part / cellula…
GO:0009768	photosynthesis, light harvesting in photosystem I	Nitab4.5_0000476g0110	-	The light-harvesting complex (LHC) functions as a light receptor, it captures and delivers excitation energy to photosystems with which it is closely associated	heterocyclic compound binding / organic cyclic compound binding / plastid thylakoid membrane / response to stimulus / obsolete cofactor binding / tetrapyrrole binding / obsolete cell part / obsolete intracellular organelle part / obsolete cytoplasmic part / obsolete thylakoid part / obsolete plastid part / obsolete chloroplast part / obsolete intracellular part / obsolete organelle part / cellula…
GO:0009768	photosynthesis, light harvesting in photosystem I	Nitab4.5_0004234g0050	Lhca6	The light-harvesting complex (LHC) functions as a light receptor, it captures and delivers excitation energy to photosystems with which it is closely associated	heterocyclic compound binding / organic cyclic compound binding / plastid thylakoid membrane / response to stimulus / obsolete cofactor binding / tetrapyrrole binding / obsolete cell part / obsolete intracellular organelle part / obsolete cytoplasmic part / obsolete thylakoid part / obsolete plastid part / obsolete chloroplast part / obsolete intracellular part / obsolete organelle part / cellula…
GO:0009768	photosynthesis, light harvesting in photosystem I	Nitab4.5_0000639g0060	LHCB3	The light-harvesting complex (LHC) functions as a light receptor, it captures and delivers excitation energy to photosystems with which it is closely associated	response to oxygen-containing compound / heterocyclic compound binding / response to alcohol / organic cyclic compound binding / biological regulation / plastid thylakoid membrane / response to stimulus / regulation of cellular process / regulation of biological process / obsolete cofactor binding / tetrapyrrole binding / obsolete cell part / obsolete intracellular organelle part / obsolete cytop…
GO:0009768	photosynthesis, light harvesting in photosystem I	Nitab4.5_0002501g0040	-	The light-harvesting complex (LHC) functions as a light receptor, it captures and delivers excitation energy to photosystems with which it is closely associated	-
GO:0009768	photosynthesis, light harvesting in photosystem I	Nitab4.5_0000233g0050	-	The light-harvesting complex (LHC) functions as a light receptor, it captures and delivers excitation energy to photosystems with which it is closely associated	heterocyclic compound binding / organic cyclic compound binding / plastid thylakoid membrane / response to stimulus / obsolete cofactor binding / tetrapyrrole binding / obsolete cell part / obsolete intracellular organelle part / obsolete cytoplasmic part / obsolete thylakoid part / obsolete plastid part / obsolete chloroplast part / obsolete intracellular part / obsolete organelle part / cellula…
GO:0009768	photosynthesis, light harvesting in photosystem I	Nitab4.5_0000017g0250	-	The light-harvesting complex (LHC) functions as a light receptor, it captures and delivers excitation energy to photosystems with which it is closely associated	-
GO:0031409	pigment binding	Nitab4.5_0002865g0050	Lhcb6-1	The light-harvesting complex (LHC) functions as a light receptor, it captures and delivers excitation energy to photosystems with which it is closely associated	heterocyclic compound binding / organic cyclic compound binding / plastid thylakoid membrane / response to stimulus / obsolete cofactor binding / tetrapyrrole binding / obsolete cell part / obsolete intracellular organelle part / obsolete cytoplasmic part / obsolete thylakoid part / obsolete plastid part / obsolete chloroplast part / obsolete intracellular part / obsolete organelle part / cellula…
GO:0031409	pigment binding	Nitab4.5_0003434g0030	Lhcb6-1	The light-harvesting complex (LHC) functions as a light receptor, it captures and delivers excitation energy to photosystems with which it is closely associated	heterocyclic compound binding / organic cyclic compound binding / plastid thylakoid membrane / response to stimulus / obsolete cofactor binding / tetrapyrrole binding / obsolete cell part / obsolete intracellular organelle part / obsolete cytoplasmic part / obsolete thylakoid part / obsolete plastid part / obsolete chloroplast part / obsolete intracellular part / obsolete organelle part / cellula…
GO:0031409	pigment binding	Nitab4.5_0004286g0030	-	The light-harvesting complex (LHC) functions as a light receptor, it captures and delivers excitation energy to photosystems with which it is closely associated	-
GO:0031409	pigment binding	Nitab4.5_0003757g0140	-	The light-harvesting complex (LHC) functions as a light receptor, it captures and delivers excitation energy to photosystems with which it is closely associated	energy quenching / heterocyclic compound binding / chloroplast thylakoid membrane protein complex / membrane protein complex / organic cyclic compound binding / cellular component organization or biogenesis / protein-containing complex assembly / plastid thylakoid membrane / response to stimulus / obsolete cofactor binding / tetrapyrrole binding / obsolete cell part / obsolete intracellular organ…
GO:0031409	pigment binding	Nitab4.5_0003434g0050	Lhcb6-1	The light-harvesting complex (LHC) functions as a light receptor, it captures and delivers excitation energy to photosystems with which it is closely associated	heterocyclic compound binding / organic cyclic compound binding / plastid thylakoid membrane / response to stimulus / obsolete cofactor binding / tetrapyrrole binding / obsolete cell part / obsolete intracellular organelle part / obsolete cytoplasmic part / obsolete thylakoid part / obsolete plastid part / obsolete chloroplast part / obsolete intracellular part / obsolete organelle part / cellula…
GO:0031409	pigment binding	Nitab4.5_0002865g0060	Lhcb6-1	The light-harvesting complex (LHC) functions as a light receptor, it captures and delivers excitation energy to photosystems with which it is closely associated	heterocyclic compound binding / organic cyclic compound binding / plastid thylakoid membrane / response to stimulus / obsolete cofactor binding / tetrapyrrole binding / obsolete cell part / obsolete intracellular organelle part / obsolete cytoplasmic part / obsolete thylakoid part / obsolete plastid part / obsolete chloroplast part / obsolete intracellular part / obsolete organelle part / cellula…
GO:0031409	pigment binding	Nitab4.5_0000639g0230	-	The light-harvesting complex (LHC) functions as a light receptor, it captures and delivers excitation energy to photosystems with which it is closely associated	heterocyclic compound binding / organic cyclic compound binding / plastid thylakoid membrane / response to stimulus / obsolete cofactor binding / tetrapyrrole binding / obsolete cell part / obsolete intracellular organelle part / obsolete cytoplasmic part / obsolete thylakoid part / obsolete plastid part / obsolete chloroplast part / obsolete intracellular part / obsolete organelle part / cellula…
GO:0031409	pigment binding	Nitab4.5_0002354g0110	-	The light-harvesting complex (LHC) functions as a light receptor, it captures and delivers excitation energy to photosystems with which it is closely associated	energy quenching / heterocyclic compound binding / chloroplast thylakoid membrane protein complex / membrane protein complex / organic cyclic compound binding / cellular component organization or biogenesis / protein-containing complex assembly / plastid thylakoid membrane / response to stimulus / obsolete cofactor binding / tetrapyrrole binding / obsolete cell part / obsolete intracellular organ…
GO:0031409	pigment binding	Nitab4.5_0000297g0150	LHCB3	The light-harvesting complex (LHC) functions as a light receptor, it captures and delivers excitation energy to photosystems with which it is closely associated	response to oxygen-containing compound / heterocyclic compound binding / response to alcohol / organic cyclic compound binding / biological regulation / plastid thylakoid membrane / response to stimulus / regulation of cellular process / regulation of biological process / obsolete cofactor binding / tetrapyrrole binding / obsolete cell part / obsolete intracellular organelle part / obsolete cytop…
GO:0031409	pigment binding	Nitab4.5_0000335g0220	-	The light-harvesting complex (LHC) functions as a light receptor, it captures and delivers excitation energy to photosystems with which it is closely associated	-
GO:0031409	pigment binding	Nitab4.5_0000073g0320	Lhca6	The light-harvesting complex (LHC) functions as a light receptor, it captures and delivers excitation energy to photosystems with which it is closely associated	heterocyclic compound binding / organic cyclic compound binding / plastid thylakoid membrane / response to stimulus / obsolete cofactor binding / tetrapyrrole binding / obsolete cell part / obsolete intracellular organelle part / obsolete cytoplasmic part / obsolete thylakoid part / obsolete plastid part / obsolete chloroplast part / obsolete intracellular part / obsolete organelle part / cellula…
GO:0031409	pigment binding	Nitab4.5_0002209g0120	-	The light-harvesting complex (LHC) functions as a light receptor, it captures and delivers excitation energy to photosystems with which it is closely associated	heterocyclic compound binding / organic cyclic compound binding / plastid thylakoid membrane / response to stimulus / obsolete cofactor binding / tetrapyrrole binding / obsolete cell part / obsolete intracellular organelle part / obsolete cytoplasmic part / obsolete thylakoid part / obsolete plastid part / obsolete chloroplast part / obsolete intracellular part / obsolete organelle part / cellula…
GO:0031409	pigment binding	Nitab4.5_0012109g0010	-	The light-harvesting complex (LHC) functions as a light receptor, it captures and delivers excitation energy to photosystems with which it is closely associated	heterocyclic compound binding / organic cyclic compound binding / plastid thylakoid membrane / response to stimulus / obsolete cofactor binding / tetrapyrrole binding / obsolete cell part / obsolete intracellular organelle part / obsolete cytoplasmic part / obsolete thylakoid part / obsolete plastid part / obsolete chloroplast part / obsolete intracellular part / obsolete organelle part / cellula…
GO:0031409	pigment binding	Nitab4.5_0011597g0020	-	The light-harvesting complex (LHC) functions as a light receptor, it captures and delivers excitation energy to photosystems with which it is closely associated	-
GO:0031409	pigment binding	Nitab4.5_0000923g0200	-	The light-harvesting complex (LHC) functions as a light receptor, it captures and delivers excitation energy to photosystems with which it is closely associated	heterocyclic compound binding / organic cyclic compound binding / plastid thylakoid membrane / response to stimulus / obsolete cofactor binding / tetrapyrrole binding / obsolete cell part / obsolete intracellular organelle part / obsolete cytoplasmic part / obsolete thylakoid part / obsolete plastid part / obsolete chloroplast part / obsolete intracellular part / obsolete organelle part / cellula…
GO:0031409	pigment binding	Nitab4.5_0000476g0110	-	The light-harvesting complex (LHC) functions as a light receptor, it captures and delivers excitation energy to photosystems with which it is closely associated	heterocyclic compound binding / organic cyclic compound binding / plastid thylakoid membrane / response to stimulus / obsolete cofactor binding / tetrapyrrole binding / obsolete cell part / obsolete intracellular organelle part / obsolete cytoplasmic part / obsolete thylakoid part / obsolete plastid part / obsolete chloroplast part / obsolete intracellular part / obsolete organelle part / cellula…
GO:0031409	pigment binding	Nitab4.5_0004234g0050	Lhca6	The light-harvesting complex (LHC) functions as a light receptor, it captures and delivers excitation energy to photosystems with which it is closely associated	heterocyclic compound binding / organic cyclic compound binding / plastid thylakoid membrane / response to stimulus / obsolete cofactor binding / tetrapyrrole binding / obsolete cell part / obsolete intracellular organelle part / obsolete cytoplasmic part / obsolete thylakoid part / obsolete plastid part / obsolete chloroplast part / obsolete intracellular part / obsolete organelle part / cellula…
GO:0031409	pigment binding	Nitab4.5_0000639g0060	LHCB3	The light-harvesting complex (LHC) functions as a light receptor, it captures and delivers excitation energy to photosystems with which it is closely associated	response to oxygen-containing compound / heterocyclic compound binding / response to alcohol / organic cyclic compound binding / biological regulation / plastid thylakoid membrane / response to stimulus / regulation of cellular process / regulation of biological process / obsolete cofactor binding / tetrapyrrole binding / obsolete cell part / obsolete intracellular organelle part / obsolete cytop…
GO:0031409	pigment binding	Nitab4.5_0002501g0040	-	The light-harvesting complex (LHC) functions as a light receptor, it captures and delivers excitation energy to photosystems with which it is closely associated	-
GO:0031409	pigment binding	Nitab4.5_0000233g0050	-	The light-harvesting complex (LHC) functions as a light receptor, it captures and delivers excitation energy to photosystems with which it is closely associated	heterocyclic compound binding / organic cyclic compound binding / plastid thylakoid membrane / response to stimulus / obsolete cofactor binding / tetrapyrrole binding / obsolete cell part / obsolete intracellular organelle part / obsolete cytoplasmic part / obsolete thylakoid part / obsolete plastid part / obsolete chloroplast part / obsolete intracellular part / obsolete organelle part / cellula…
GO:0031409	pigment binding	Nitab4.5_0000017g0250	-	The light-harvesting complex (LHC) functions as a light receptor, it captures and delivers excitation energy to photosystems with which it is closely associated	-
GO:0019898	extrinsic component of membrane	Nitab4.5_0002477g0050	-	Thylakoid lumenal 19 kDa protein	-
GO:0019898	extrinsic component of membrane	Nitab4.5_0008321g0040	PSBP	Oxygen-evolving enhancer protein	heterocyclic compound binding / defense response to other organism / organic cyclic compound binding / plastid thylakoid membrane / response to other organism / obsolete multi-organism process / response to stimulus / apoplast / obsolete cell part / obsolete intracellular organelle part / obsolete cytoplasmic part / obsolete thylakoid part / obsolete plastid part / obsolete chloroplast part / obs…
GO:0019898	extrinsic component of membrane	Nitab4.5_0005870g0020	PSBO	Oxygen-evolving enhancer protein 1	plastid thylakoid membrane / obsolete cell part / obsolete intracellular organelle part / obsolete cytoplasmic part / obsolete thylakoid part / obsolete plastid part / obsolete chloroplast part / obsolete intracellular part / obsolete organelle part / intracellular membrane-bounded organelle / intracellular organelle / membrane-bounded organelle / organelle / thylakoid membrane / photosynthetic m…
GO:0019898	extrinsic component of membrane	Nitab4.5_0000634g0080	-	Thylakoid lumenal 19 kDa protein	-
GO:0019898	extrinsic component of membrane	Nitab4.5_0005601g0020	-	Oxygen-evolving enhancer protein	heterocyclic compound binding / defense response to other organism / organic cyclic compound binding / plastid thylakoid membrane / response to other organism / obsolete multi-organism process / response to stimulus / apoplast / obsolete cell part / obsolete intracellular organelle part / obsolete cytoplasmic part / obsolete thylakoid part / obsolete plastid part / obsolete chloroplast part / obs…
GO:0019898	extrinsic component of membrane	Nitab4.5_0001797g0060	-	psbP-like protein 1	obsolete cell part / obsolete cytoplasmic part / obsolete thylakoid part / obsolete intracellular part / intracellular membrane-bounded organelle / intracellular organelle / membrane-bounded organelle / organelle / thylakoid lumen / thylakoid / plastid / chloroplast / cytoplasm / obsolete cell / intracellular anatomical structure / cellular_component
GO:0019898	extrinsic component of membrane	Nitab4.5_0000040g0080	-	Oxygen evolving enhancer protein 3 (PsbQ)	obsolete oxidation-reduction process / plastid thylakoid membrane / electron transporter, transferring electrons within the cyclic electron transport pathway of photosynthesis activity / obsolete cell part / obsolete intracellular organelle part / obsolete cytoplasmic part / obsolete thylakoid part / obsolete plastid part / obsolete chloroplast part / obsolete intracellular part / obsolete organe…
GO:0019898	extrinsic component of membrane	Nitab4.5_0002229g0110	-	Oxygen evolving enhancer protein 3 (PsbQ)	oxidoreductase complex / catalytic complex / membrane protein complex / obsolete oxidation-reduction process / plastid thylakoid membrane / electron transporter, transferring electrons within the cyclic electron transport pathway of photosynthesis activity / obsolete cell part / obsolete intracellular organelle part / obsolete cytoplasmic part / obsolete thylakoid part / obsolete plastid part / o…
GO:0019898	extrinsic component of membrane	Nitab4.5_0000382g0110	PSBO	Oxygen-evolving enhancer protein 1	plastid thylakoid membrane / obsolete cell part / obsolete intracellular organelle part / obsolete cytoplasmic part / obsolete thylakoid part / obsolete plastid part / obsolete chloroplast part / obsolete intracellular part / obsolete organelle part / intracellular membrane-bounded organelle / intracellular organelle / membrane-bounded organelle / organelle / thylakoid membrane / photosynthetic m…
GO:0019898	extrinsic component of membrane	Nitab4.5_0000445g0090	-	PsbP	obsolete cell part / obsolete intracellular organelle part / obsolete cytoplasmic part / obsolete thylakoid part / obsolete plastid part / obsolete chloroplast part / obsolete intracellular part / obsolete organelle part / intracellular membrane-bounded organelle / intracellular organelle / membrane-bounded organelle / organelle / organelle subcompartment / thylakoid lumen / plastid thylakoid / t…
GO:0019898	extrinsic component of membrane	Nitab4.5_0003580g0040	-	Oxygen-evolving enhancer protein 1	plastid thylakoid membrane / obsolete cell part / obsolete intracellular organelle part / obsolete cytoplasmic part / obsolete thylakoid part / obsolete plastid part / obsolete chloroplast part / obsolete intracellular part / obsolete organelle part / intracellular membrane-bounded organelle / intracellular organelle / membrane-bounded organelle / organelle / thylakoid membrane / photosynthetic m…
GO:0019898	extrinsic component of membrane	Nitab4.5_0001723g0030	-	psbP-like protein 1	obsolete cell part / obsolete cytoplasmic part / obsolete thylakoid part / obsolete intracellular part / intracellular membrane-bounded organelle / intracellular organelle / membrane-bounded organelle / organelle / thylakoid lumen / thylakoid / plastid / chloroplast / cytoplasm / obsolete cell / intracellular anatomical structure / cellular_component
GO:0019898	extrinsic component of membrane	Nitab4.5_0004300g0170	-	Oxygen evolving enhancer protein 3 (PsbQ)	obsolete oxidation-reduction process / plastid thylakoid membrane / electron transporter, transferring electrons within the cyclic electron transport pathway of photosynthesis activity / obsolete cell part / obsolete intracellular organelle part / obsolete cytoplasmic part / obsolete thylakoid part / obsolete plastid part / obsolete chloroplast part / obsolete intracellular part / obsolete organe…
GO:0019898	extrinsic component of membrane	Nitab4.5_0000108g0110	-	Oxygen-evolving enhancer protein 1	plastid thylakoid membrane / obsolete cell part / obsolete intracellular organelle part / obsolete cytoplasmic part / obsolete thylakoid part / obsolete plastid part / obsolete chloroplast part / obsolete intracellular part / obsolete organelle part / intracellular membrane-bounded organelle / intracellular organelle / membrane-bounded organelle / organelle / thylakoid membrane / photosynthetic m…
GO:0019898	extrinsic component of membrane	Nitab4.5_0006644g0080	PSBP	Oxygen-evolving enhancer protein	heterocyclic compound binding / defense response to other organism / organic cyclic compound binding / plastid thylakoid membrane / response to other organism / obsolete multi-organism process / response to stimulus / apoplast / obsolete cell part / obsolete intracellular organelle part / obsolete cytoplasmic part / obsolete thylakoid part / obsolete plastid part / obsolete chloroplast part / obs…
GO:0019898	extrinsic component of membrane	Nitab4.5_0006475g0030	-	Oxygen-evolving enhancer protein 3-2	plastid thylakoid membrane / apoplast / obsolete cell part / obsolete intracellular organelle part / obsolete cytoplasmic part / obsolete thylakoid part / obsolete plastid part / obsolete chloroplast part / obsolete intracellular part / obsolete organelle part / intracellular membrane-bounded organelle / intracellular organelle / membrane-bounded organelle / organelle / thylakoid membrane / photo…
GO:0019898	extrinsic component of membrane	Nitab4.5_0007160g0010	-	Oxygen evolving enhancer protein 3 (PsbQ)	obsolete oxidation-reduction process / plastid thylakoid membrane / response to stimulus / electron transporter, transferring electrons within the cyclic electron transport pathway of photosynthesis activity / obsolete cell part / obsolete intracellular organelle part / obsolete cytoplasmic part / obsolete thylakoid part / obsolete plastid part / obsolete chloroplast part / obsolete intracellular…
GO:0019898	extrinsic component of membrane	Nitab4.5_0000019g0250	-	Oxygen-evolving enhancer protein	heterocyclic compound binding / defense response to other organism / organic cyclic compound binding / plastid thylakoid membrane / response to other organism / obsolete multi-organism process / response to stimulus / apoplast / obsolete cell part / obsolete intracellular organelle part / obsolete cytoplasmic part / obsolete thylakoid part / obsolete plastid part / obsolete chloroplast part / obs…
GO:0019898	extrinsic component of membrane	Nitab4.5_0002345g0070	-	Oxygen-evolving enhancer protein 3-2	plastid thylakoid membrane / apoplast / obsolete cell part / obsolete intracellular organelle part / obsolete cytoplasmic part / obsolete thylakoid part / obsolete plastid part / obsolete chloroplast part / obsolete intracellular part / obsolete organelle part / intracellular membrane-bounded organelle / intracellular organelle / membrane-bounded organelle / organelle / thylakoid membrane / photo…
GO:0019898	extrinsic component of membrane	Nitab4.5_0004095g0010	-	PsbP	obsolete cell part / obsolete intracellular organelle part / obsolete cytoplasmic part / obsolete thylakoid part / obsolete plastid part / obsolete chloroplast part / obsolete intracellular part / obsolete organelle part / intracellular membrane-bounded organelle / intracellular organelle / membrane-bounded organelle / organelle / organelle subcompartment / thylakoid lumen / plastid thylakoid / t…
GO:0019898	extrinsic component of membrane	Nitab4.5_0000090g0100	-	Oxygen-evolving enhancer protein 1	plastid thylakoid membrane / obsolete cell part / obsolete intracellular organelle part / obsolete cytoplasmic part / obsolete thylakoid part / obsolete plastid part / obsolete chloroplast part / obsolete intracellular part / obsolete organelle part / intracellular membrane-bounded organelle / intracellular organelle / membrane-bounded organelle / organelle / thylakoid membrane / photosynthetic m…
GO:0019898	extrinsic component of membrane	Nitab4.5_0009303g0010	-	PsbP	obsolete cell part / obsolete cytoplasmic part / obsolete thylakoid part / obsolete intracellular part / intracellular membrane-bounded organelle / intracellular organelle / membrane-bounded organelle / organelle / thylakoid lumen / thylakoid / plastid / chloroplast / cytoplasm / obsolete cell / intracellular anatomical structure / cellular_component
GO:0019898	extrinsic component of membrane	Nitab4.5_0003423g0020	-	PsbP domain-containing protein 3, chloroplastic	plastid thylakoid membrane / obsolete cell part / obsolete intracellular organelle part / obsolete cytoplasmic part / obsolete thylakoid part / obsolete plastid part / obsolete chloroplast part / obsolete intracellular part / obsolete organelle part / intracellular membrane-bounded organelle / intracellular organelle / membrane-bounded organelle / organelle / thylakoid membrane / photosynthetic m…
GO:0019898	extrinsic component of membrane	Nitab4.5_0003160g0050	-	PsbP	obsolete cell part / obsolete intracellular organelle part / obsolete cytoplasmic part / obsolete thylakoid part / obsolete plastid part / obsolete chloroplast part / obsolete intracellular part / obsolete organelle part / intracellular membrane-bounded organelle / intracellular organelle / membrane-bounded organelle / organelle / organelle subcompartment / thylakoid lumen / plastid thylakoid / t…
GO:0019898	extrinsic component of membrane	Nitab4.5_0000407g0010	-	PsbP domain-containing protein 3, chloroplastic	plastid thylakoid membrane / obsolete cell part / obsolete intracellular organelle part / obsolete cytoplasmic part / obsolete thylakoid part / obsolete plastid part / obsolete chloroplast part / obsolete intracellular part / obsolete organelle part / intracellular membrane-bounded organelle / intracellular organelle / membrane-bounded organelle / organelle / thylakoid membrane / photosynthetic m…
GO:0019898	extrinsic component of membrane	Nitab4.5_0009967g0020	-	Oxygen-evolving enhancer protein 1	plastid thylakoid membrane / obsolete cell part / obsolete intracellular organelle part / obsolete cytoplasmic part / obsolete thylakoid part / obsolete plastid part / obsolete chloroplast part / obsolete intracellular part / obsolete organelle part / intracellular membrane-bounded organelle / intracellular organelle / membrane-bounded organelle / organelle / thylakoid membrane / photosynthetic m…
GO:0019898	extrinsic component of membrane	Nitab4.5_0005908g0020	-	PsbP	cellular component organization or biogenesis / protein-containing complex assembly / plastid thylakoid membrane / photosystem I assembly / obsolete cell part / obsolete intracellular organelle part / obsolete cytoplasmic part / obsolete thylakoid part / obsolete plastid part / obsolete chloroplast part / obsolete intracellular part / obsolete organelle part / cellular metabolic process / cellula…
GO:0019898	extrinsic component of membrane	Nitab4.5_0002342g0120	-	Oxygen evolving enhancer protein 3 (PsbQ)	oxidoreductase complex / catalytic complex / membrane protein complex / obsolete oxidation-reduction process / plastid thylakoid membrane / electron transporter, transferring electrons within the cyclic electron transport pathway of photosynthesis activity / obsolete cell part / obsolete intracellular organelle part / obsolete cytoplasmic part / obsolete thylakoid part / obsolete plastid part / o…
GO:0019898	extrinsic component of membrane	Nitab4.5_0000529g0170	-	Autophagy-related protein 18a-like	-
GO:0019898	extrinsic component of membrane	Nitab4.5_0001485g0010	-	Oxygen evolving enhancer protein 3 (PsbQ)	obsolete oxidation-reduction process / plastid thylakoid membrane / response to stimulus / electron transporter, transferring electrons within the cyclic electron transport pathway of photosynthesis activity / obsolete cell part / obsolete intracellular organelle part / obsolete cytoplasmic part / obsolete thylakoid part / obsolete plastid part / obsolete chloroplast part / obsolete intracellular…
GO:0019898	extrinsic component of membrane	Nitab4.5_0000125g0190	-	psbP domain-containing protein 5, chloroplastic isoform X1	plastid thylakoid membrane / obsolete cell part / obsolete intracellular organelle part / obsolete cytoplasmic part / obsolete thylakoid part / obsolete plastid part / obsolete chloroplast part / obsolete intracellular part / obsolete organelle part / intracellular membrane-bounded organelle / intracellular organelle / membrane-bounded organelle / organelle / thylakoid membrane / photosynthetic m…
GO:0009538	photosystem I reaction center	Nitab4.5_0005250g0030	-	Photosystem I reaction center subunit III	plastid thylakoid membrane / obsolete cell part / obsolete intracellular organelle part / obsolete cytoplasmic part / obsolete thylakoid part / obsolete plastid part / obsolete chloroplast part / obsolete intracellular part / obsolete organelle part / intracellular membrane-bounded organelle / intracellular organelle / membrane-bounded organelle / organelle / thylakoid membrane / photosynthetic m…
GO:0009538	photosystem I reaction center	Nitab4.5_0002859g0140	-	Photosystem I reaction center subunit	plastid thylakoid membrane / response to stimulus / obsolete cell part / obsolete intracellular organelle part / obsolete cytoplasmic part / obsolete thylakoid part / obsolete plastid part / obsolete chloroplast part / obsolete intracellular part / obsolete organelle part / intracellular membrane-bounded organelle / intracellular organelle / membrane-bounded organelle / organelle / thylakoid memb…
GO:0009538	photosystem I reaction center	Nitab4.5_0008761g0030	-	Photosystem I reaction center subunit III	plastid thylakoid membrane / obsolete cell part / obsolete intracellular organelle part / obsolete cytoplasmic part / obsolete thylakoid part / obsolete plastid part / obsolete chloroplast part / obsolete intracellular part / obsolete organelle part / intracellular membrane-bounded organelle / intracellular organelle / membrane-bounded organelle / organelle / thylakoid membrane / photosynthetic m…
GO:0009538	photosystem I reaction center	Nitab4.5_0001219g0180	-	Photosystem I reaction center subunit III	plastid thylakoid membrane / obsolete cell part / obsolete intracellular organelle part / obsolete cytoplasmic part / obsolete thylakoid part / obsolete plastid part / obsolete chloroplast part / obsolete intracellular part / obsolete organelle part / intracellular membrane-bounded organelle / intracellular organelle / membrane-bounded organelle / organelle / thylakoid membrane / photosynthetic m…
GO:0009538	photosystem I reaction center	Nitab4.5_0000351g0060	-	Photosystem I reaction centre subunit VI	plastid thylakoid membrane / response to stimulus / obsolete cell part / obsolete intracellular organelle part / obsolete cytoplasmic part / obsolete thylakoid part / obsolete plastid part / obsolete chloroplast part / obsolete intracellular part / obsolete organelle part / intracellular membrane-bounded organelle / intracellular organelle / membrane-bounded organelle / organelle / thylakoid memb…
GO:0009538	photosystem I reaction center	Nitab4.5_0000043g0320	psaD	Photosystem I reaction center subunit II	plastid thylakoid membrane / obsolete cell part / obsolete intracellular organelle part / obsolete cytoplasmic part / obsolete thylakoid part / obsolete plastid part / obsolete chloroplast part / obsolete intracellular part / obsolete organelle part / intracellular membrane-bounded organelle / intracellular organelle / membrane-bounded organelle / organelle / thylakoid membrane / photosynthetic m…
GO:0009538	photosystem I reaction center	Nitab4.5_0001968g0090	-	Photosystem I reaction center subunit	plastid thylakoid membrane / response to stimulus / obsolete cell part / obsolete intracellular organelle part / obsolete cytoplasmic part / obsolete thylakoid part / obsolete plastid part / obsolete chloroplast part / obsolete intracellular part / obsolete organelle part / intracellular membrane-bounded organelle / intracellular organelle / membrane-bounded organelle / organelle / thylakoid memb…
GO:0009538	photosystem I reaction center	Nitab4.5_0007144g0010	PSAL	Photosystem I reaction center subunit XI	plastid thylakoid membrane / obsolete cell part / obsolete intracellular organelle part / obsolete cytoplasmic part / obsolete thylakoid part / obsolete plastid part / obsolete chloroplast part / obsolete intracellular part / obsolete organelle part / intracellular membrane-bounded organelle / intracellular organelle / membrane-bounded organelle / organelle / thylakoid membrane / photosynthetic m…
GO:0009538	photosystem I reaction center	Nitab4.5_0001348g0130	PSAL	Photosystem I reaction center subunit XI	plastid thylakoid membrane / obsolete cell part / obsolete intracellular organelle part / obsolete cytoplasmic part / obsolete thylakoid part / obsolete plastid part / obsolete chloroplast part / obsolete intracellular part / obsolete organelle part / intracellular membrane-bounded organelle / intracellular organelle / membrane-bounded organelle / organelle / thylakoid membrane / photosynthetic m…
GO:0009538	photosystem I reaction center	Nitab4.5_0001312g0020	-	Photosystem I reaction center subunit III	plastid thylakoid membrane / obsolete cell part / obsolete intracellular organelle part / obsolete cytoplasmic part / obsolete thylakoid part / obsolete plastid part / obsolete chloroplast part / obsolete intracellular part / obsolete organelle part / intracellular membrane-bounded organelle / intracellular organelle / membrane-bounded organelle / organelle / thylakoid membrane / photosynthetic m…
GO:0009538	photosystem I reaction center	Nitab4.5_0002946g0010	psaD	Photosystem I reaction center subunit II	plastid thylakoid membrane / obsolete cell part / obsolete intracellular organelle part / obsolete cytoplasmic part / obsolete thylakoid part / obsolete plastid part / obsolete chloroplast part / obsolete intracellular part / obsolete organelle part / intracellular membrane-bounded organelle / intracellular organelle / membrane-bounded organelle / organelle / thylakoid membrane / photosynthetic m…
GO:0009538	photosystem I reaction center	Nitab4.5_0000321g0050	psaD	Photosystem I reaction center subunit II	plastid thylakoid membrane / obsolete cell part / obsolete intracellular organelle part / obsolete cytoplasmic part / obsolete thylakoid part / obsolete plastid part / obsolete chloroplast part / obsolete intracellular part / obsolete organelle part / intracellular membrane-bounded organelle / intracellular organelle / membrane-bounded organelle / organelle / thylakoid membrane / photosynthetic m…
GO:0009538	photosystem I reaction center	Nitab4.5_0018837g0020	-	Photosystem I reaction centre subunit VI	plastid thylakoid membrane / response to stimulus / obsolete cell part / obsolete intracellular organelle part / obsolete cytoplasmic part / obsolete thylakoid part / obsolete plastid part / obsolete chloroplast part / obsolete intracellular part / obsolete organelle part / intracellular membrane-bounded organelle / intracellular organelle / membrane-bounded organelle / organelle / thylakoid memb…
GO:0009538	photosystem I reaction center	Nitab4.5_0014403g0020	PSAL	Photosystem I reaction center subunit XI	plastid thylakoid membrane / obsolete cell part / obsolete intracellular organelle part / obsolete cytoplasmic part / obsolete thylakoid part / obsolete plastid part / obsolete chloroplast part / obsolete intracellular part / obsolete organelle part / intracellular membrane-bounded organelle / intracellular organelle / membrane-bounded organelle / organelle / thylakoid membrane / photosynthetic m…
GO:0009538	photosystem I reaction center	Nitab4.5_0014875g0010	psaD	Photosystem I reaction center subunit II	plastid thylakoid membrane / obsolete cell part / obsolete intracellular organelle part / obsolete cytoplasmic part / obsolete thylakoid part / obsolete plastid part / obsolete chloroplast part / obsolete intracellular part / obsolete organelle part / intracellular membrane-bounded organelle / intracellular organelle / membrane-bounded organelle / organelle / thylakoid membrane / photosynthetic m…
GO:0009538	photosystem I reaction center	Nitab4.5_0001348g0080	PSAL	Photosystem I reaction center subunit XI	plastid thylakoid membrane / obsolete cell part / obsolete intracellular organelle part / obsolete cytoplasmic part / obsolete thylakoid part / obsolete plastid part / obsolete chloroplast part / obsolete intracellular part / obsolete organelle part / intracellular membrane-bounded organelle / intracellular organelle / membrane-bounded organelle / organelle / thylakoid membrane / photosynthetic m…
GO:0009538	photosystem I reaction center	Nitab4.5_0004777g0040	-	Photosystem I reaction centre subunit IV / PsaE	-
GO:0009538	photosystem I reaction center	Nitab4.5_0001557g0070	-	Photosystem I reaction centre subunit IV / PsaE	-
GO:0009765	photosynthesis, light harvesting	Nitab4.5_0002229g0060	-	The light-harvesting complex (LHC) functions as a light receptor, it captures and delivers excitation energy to photosystems with which it is closely associated	-
GO:0009765	photosynthesis, light harvesting	Nitab4.5_0007189g0010	-	The light-harvesting complex (LHC) functions as a light receptor, it captures and delivers excitation energy to photosystems with which it is closely associated	-
GO:0009765	photosynthesis, light harvesting	Nitab4.5_0009877g0020	Lhcb2-1	The light-harvesting complex (LHC) functions as a light receptor, it captures and delivers excitation energy to photosystems with which it is closely associated	positive regulation of reactive oxygen species metabolic process / regulation of reactive oxygen species metabolic process / positive regulation of reactive oxygen species biosynthetic process / regulation of reactive oxygen species biosynthetic process / cellular response to oxygen-containing compound / response to oxygen-containing compound / heterocyclic compound binding / chloroplast thylakoi…
GO:0009765	photosynthesis, light harvesting	Nitab4.5_0001128g0010	-	The light-harvesting complex (LHC) functions as a light receptor, it captures and delivers excitation energy to photosystems with which it is closely associated	-
GO:0009765	photosynthesis, light harvesting	Nitab4.5_0005766g0010	-	The light-harvesting complex (LHC) functions as a light receptor, it captures and delivers excitation energy to photosystems with which it is closely associated	-
GO:0009765	photosynthesis, light harvesting	Nitab4.5_0002342g0170	-	The light-harvesting complex (LHC) functions as a light receptor, it captures and delivers excitation energy to photosystems with which it is closely associated	-
GO:0009765	photosynthesis, light harvesting	Nitab4.5_0000441g0070	Lhcb2-1	The light-harvesting complex (LHC) functions as a light receptor, it captures and delivers excitation energy to photosystems with which it is closely associated	positive regulation of reactive oxygen species metabolic process / regulation of reactive oxygen species metabolic process / positive regulation of reactive oxygen species biosynthetic process / regulation of reactive oxygen species biosynthetic process / cellular response to oxygen-containing compound / response to oxygen-containing compound / heterocyclic compound binding / chloroplast thylakoi…
GO:0009765	photosynthesis, light harvesting	Nitab4.5_0005511g0010	Lhcb2-1	The light-harvesting complex (LHC) functions as a light receptor, it captures and delivers excitation energy to photosystems with which it is closely associated	positive regulation of reactive oxygen species metabolic process / regulation of reactive oxygen species metabolic process / positive regulation of reactive oxygen species biosynthetic process / regulation of reactive oxygen species biosynthetic process / cellular response to oxygen-containing compound / response to oxygen-containing compound / heterocyclic compound binding / chloroplast thylakoi…
GO:0009765	photosynthesis, light harvesting	Nitab4.5_0000495g0040	-	The light-harvesting complex (LHC) functions as a light receptor, it captures and delivers excitation energy to photosystems with which it is closely associated	-
GO:0009765	photosynthesis, light harvesting	Nitab4.5_0000039g0170	-	The light-harvesting complex (LHC) functions as a light receptor, it captures and delivers excitation energy to photosystems with which it is closely associated	heterocyclic compound binding / organic cyclic compound binding / plastid thylakoid membrane / response to stimulus / obsolete cofactor binding / tetrapyrrole binding / obsolete cell part / obsolete intracellular organelle part / obsolete cytoplasmic part / obsolete thylakoid part / obsolete plastid part / obsolete chloroplast part / obsolete intracellular part / obsolete organelle part / cellula…
GO:0009765	photosynthesis, light harvesting	Nitab4.5_0006054g0010	-	The light-harvesting complex (LHC) functions as a light receptor, it captures and delivers excitation energy to photosystems with which it is closely associated	heterocyclic compound binding / organic cyclic compound binding / plastid thylakoid membrane / response to stimulus / obsolete cofactor binding / tetrapyrrole binding / obsolete cell part / obsolete intracellular organelle part / obsolete cytoplasmic part / obsolete thylakoid part / obsolete plastid part / obsolete chloroplast part / obsolete intracellular part / obsolete organelle part / cellula…
GO:0009765	photosynthesis, light harvesting	Nitab4.5_0001229g0120	Lhcb2-1	The light-harvesting complex (LHC) functions as a light receptor, it captures and delivers excitation energy to photosystems with which it is closely associated	positive regulation of reactive oxygen species metabolic process / regulation of reactive oxygen species metabolic process / positive regulation of reactive oxygen species biosynthetic process / regulation of reactive oxygen species biosynthetic process / cellular response to oxygen-containing compound / response to oxygen-containing compound / heterocyclic compound binding / chloroplast thylakoi…
GO:0009765	photosynthesis, light harvesting	Nitab4.5_0001808g0010	-	The light-harvesting complex (LHC) functions as a light receptor, it captures and delivers excitation energy to photosystems with which it is closely associated	heterocyclic compound binding / organic cyclic compound binding / plastid thylakoid membrane / response to stimulus / obsolete cofactor binding / tetrapyrrole binding / obsolete cell part / obsolete intracellular organelle part / obsolete cytoplasmic part / obsolete thylakoid part / obsolete plastid part / obsolete chloroplast part / obsolete intracellular part / obsolete organelle part / cellula…
GO:0009765	photosynthesis, light harvesting	Nitab4.5_0004269g0080	-	The light-harvesting complex (LHC) functions as a light receptor, it captures and delivers excitation energy to photosystems with which it is closely associated	-
GO:0009765	photosynthesis, light harvesting	Nitab4.5_0027240g0010	-	The light-harvesting complex (LHC) functions as a light receptor, it captures and delivers excitation energy to photosystems with which it is closely associated	heterocyclic compound binding / organic cyclic compound binding / plastid thylakoid membrane / response to stimulus / obsolete cofactor binding / tetrapyrrole binding / obsolete cell part / obsolete intracellular organelle part / obsolete cytoplasmic part / obsolete thylakoid part / obsolete plastid part / obsolete chloroplast part / obsolete intracellular part / obsolete organelle part / cellula…
GO:0009765	photosynthesis, light harvesting	Nitab4.5_0029285g0010	Lhcb2-1	The light-harvesting complex (LHC) functions as a light receptor, it captures and delivers excitation energy to photosystems with which it is closely associated	positive regulation of reactive oxygen species metabolic process / regulation of reactive oxygen species metabolic process / positive regulation of reactive oxygen species biosynthetic process / regulation of reactive oxygen species biosynthetic process / cellular response to oxygen-containing compound / response to oxygen-containing compound / heterocyclic compound binding / chloroplast thylakoi…
GO:0009765	photosynthesis, light harvesting	Nitab4.5_0011941g0010	-	The light-harvesting complex (LHC) functions as a light receptor, it captures and delivers excitation energy to photosystems with which it is closely associated	-
GO:0009765	photosynthesis, light harvesting	Nitab4.5_0002814g0030	-	The light-harvesting complex (LHC) functions as a light receptor, it captures and delivers excitation energy to photosystems with which it is closely associated	-
GO:0009765	photosynthesis, light harvesting	Nitab4.5_0006300g0020	-	The light-harvesting complex (LHC) functions as a light receptor, it captures and delivers excitation energy to photosystems with which it is closely associated	heterocyclic compound binding / organic cyclic compound binding / plastid thylakoid membrane / response to stimulus / obsolete cofactor binding / tetrapyrrole binding / obsolete cell part / obsolete intracellular organelle part / obsolete cytoplasmic part / obsolete thylakoid part / obsolete plastid part / obsolete chloroplast part / obsolete intracellular part / obsolete organelle part / cellula…
GO:0009765	photosynthesis, light harvesting	Nitab4.5_0000060g0040	-	The light-harvesting complex (LHC) functions as a light receptor, it captures and delivers excitation energy to photosystems with which it is closely associated	heterocyclic compound binding / organic cyclic compound binding / plastid thylakoid membrane / response to stimulus / obsolete cofactor binding / tetrapyrrole binding / obsolete cell part / obsolete intracellular organelle part / obsolete cytoplasmic part / obsolete thylakoid part / obsolete plastid part / obsolete chloroplast part / obsolete intracellular part / obsolete organelle part / cellula…
GO:0009765	photosynthesis, light harvesting	Nitab4.5_0002814g0010	-	The light-harvesting complex (LHC) functions as a light receptor, it captures and delivers excitation energy to photosystems with which it is closely associated	-
GO:0009765	photosynthesis, light harvesting	Nitab4.5_0000592g0360	-	The light-harvesting complex (LHC) functions as a light receptor, it captures and delivers excitation energy to photosystems with which it is closely associated	-
GO:0009765	photosynthesis, light harvesting	Nitab4.5_0000592g0290	-	The light-harvesting complex (LHC) functions as a light receptor, it captures and delivers excitation energy to photosystems with which it is closely associated	-
GO:0009765	photosynthesis, light harvesting	Nitab4.5_0000982g0170	-	The light-harvesting complex (LHC) functions as a light receptor, it captures and delivers excitation energy to photosystems with which it is closely associated	heterocyclic compound binding / organic cyclic compound binding / plastid thylakoid membrane / response to stimulus / obsolete cofactor binding / tetrapyrrole binding / obsolete cell part / obsolete intracellular organelle part / obsolete cytoplasmic part / obsolete thylakoid part / obsolete plastid part / obsolete chloroplast part / obsolete intracellular part / obsolete organelle part / cellula…
GO:0018298	obsolete protein-chromophore linkage	Nitab4.5_0002229g0060	-	The light-harvesting complex (LHC) functions as a light receptor, it captures and delivers excitation energy to photosystems with which it is closely associated	-
GO:0018298	obsolete protein-chromophore linkage	Nitab4.5_0007189g0010	-	The light-harvesting complex (LHC) functions as a light receptor, it captures and delivers excitation energy to photosystems with which it is closely associated	-
GO:0018298	obsolete protein-chromophore linkage	Nitab4.5_0002865g0050	Lhcb6-1	The light-harvesting complex (LHC) functions as a light receptor, it captures and delivers excitation energy to photosystems with which it is closely associated	heterocyclic compound binding / organic cyclic compound binding / plastid thylakoid membrane / response to stimulus / obsolete cofactor binding / tetrapyrrole binding / obsolete cell part / obsolete intracellular organelle part / obsolete cytoplasmic part / obsolete thylakoid part / obsolete plastid part / obsolete chloroplast part / obsolete intracellular part / obsolete organelle part / cellula…
GO:0018298	obsolete protein-chromophore linkage	Nitab4.5_0003434g0030	Lhcb6-1	The light-harvesting complex (LHC) functions as a light receptor, it captures and delivers excitation energy to photosystems with which it is closely associated	heterocyclic compound binding / organic cyclic compound binding / plastid thylakoid membrane / response to stimulus / obsolete cofactor binding / tetrapyrrole binding / obsolete cell part / obsolete intracellular organelle part / obsolete cytoplasmic part / obsolete thylakoid part / obsolete plastid part / obsolete chloroplast part / obsolete intracellular part / obsolete organelle part / cellula…
GO:0018298	obsolete protein-chromophore linkage	Nitab4.5_0009877g0020	Lhcb2-1	The light-harvesting complex (LHC) functions as a light receptor, it captures and delivers excitation energy to photosystems with which it is closely associated	positive regulation of reactive oxygen species metabolic process / regulation of reactive oxygen species metabolic process / positive regulation of reactive oxygen species biosynthetic process / regulation of reactive oxygen species biosynthetic process / cellular response to oxygen-containing compound / response to oxygen-containing compound / heterocyclic compound binding / chloroplast thylakoi…
GO:0018298	obsolete protein-chromophore linkage	Nitab4.5_0001128g0010	-	The light-harvesting complex (LHC) functions as a light receptor, it captures and delivers excitation energy to photosystems with which it is closely associated	-
GO:0018298	obsolete protein-chromophore linkage	Nitab4.5_0005766g0010	-	The light-harvesting complex (LHC) functions as a light receptor, it captures and delivers excitation energy to photosystems with which it is closely associated	-
GO:0018298	obsolete protein-chromophore linkage	Nitab4.5_0002361g0050	PHOT2	Phototropin-2	regulation of monoatomic cation transmembrane transport / negative regulation of anion transmembrane transport / regulation of monoatomic anion transmembrane transport / negative regulation of monoatomic anion transport / organonitrogen compound metabolic process / heterocyclic compound binding / nucleoside phosphate binding / catalytic activity, acting on a protein / cellular response to environ…
GO:0018298	obsolete protein-chromophore linkage	Nitab4.5_0004286g0030	-	The light-harvesting complex (LHC) functions as a light receptor, it captures and delivers excitation energy to photosystems with which it is closely associated	-
GO:0018298	obsolete protein-chromophore linkage	Nitab4.5_0002342g0170	-	The light-harvesting complex (LHC) functions as a light receptor, it captures and delivers excitation energy to photosystems with which it is closely associated	-
GO:0018298	obsolete protein-chromophore linkage	Nitab4.5_0003757g0140	-	The light-harvesting complex (LHC) functions as a light receptor, it captures and delivers excitation energy to photosystems with which it is closely associated	energy quenching / heterocyclic compound binding / chloroplast thylakoid membrane protein complex / membrane protein complex / organic cyclic compound binding / cellular component organization or biogenesis / protein-containing complex assembly / plastid thylakoid membrane / response to stimulus / obsolete cofactor binding / tetrapyrrole binding / obsolete cell part / obsolete intracellular organ…
GO:0018298	obsolete protein-chromophore linkage	Nitab4.5_0003714g0010	PHYE	Regulatory photoreceptor which exists in two forms that are reversibly interconvertible by light the Pr form that absorbs maximally in the red region of the spectrum and the Pfr form that absorbs maximally in the far-red region	-
GO:0018298	obsolete protein-chromophore linkage	Nitab4.5_0000441g0070	Lhcb2-1	The light-harvesting complex (LHC) functions as a light receptor, it captures and delivers excitation energy to photosystems with which it is closely associated	positive regulation of reactive oxygen species metabolic process / regulation of reactive oxygen species metabolic process / positive regulation of reactive oxygen species biosynthetic process / regulation of reactive oxygen species biosynthetic process / cellular response to oxygen-containing compound / response to oxygen-containing compound / heterocyclic compound binding / chloroplast thylakoi…
GO:0018298	obsolete protein-chromophore linkage	Nitab4.5_0003434g0050	Lhcb6-1	The light-harvesting complex (LHC) functions as a light receptor, it captures and delivers excitation energy to photosystems with which it is closely associated	heterocyclic compound binding / organic cyclic compound binding / plastid thylakoid membrane / response to stimulus / obsolete cofactor binding / tetrapyrrole binding / obsolete cell part / obsolete intracellular organelle part / obsolete cytoplasmic part / obsolete thylakoid part / obsolete plastid part / obsolete chloroplast part / obsolete intracellular part / obsolete organelle part / cellula…
GO:0018298	obsolete protein-chromophore linkage	Nitab4.5_0005511g0010	Lhcb2-1	The light-harvesting complex (LHC) functions as a light receptor, it captures and delivers excitation energy to photosystems with which it is closely associated	positive regulation of reactive oxygen species metabolic process / regulation of reactive oxygen species metabolic process / positive regulation of reactive oxygen species biosynthetic process / regulation of reactive oxygen species biosynthetic process / cellular response to oxygen-containing compound / response to oxygen-containing compound / heterocyclic compound binding / chloroplast thylakoi…
GO:0018298	obsolete protein-chromophore linkage	Nitab4.5_0002865g0060	Lhcb6-1	The light-harvesting complex (LHC) functions as a light receptor, it captures and delivers excitation energy to photosystems with which it is closely associated	heterocyclic compound binding / organic cyclic compound binding / plastid thylakoid membrane / response to stimulus / obsolete cofactor binding / tetrapyrrole binding / obsolete cell part / obsolete intracellular organelle part / obsolete cytoplasmic part / obsolete thylakoid part / obsolete plastid part / obsolete chloroplast part / obsolete intracellular part / obsolete organelle part / cellula…
GO:0018298	obsolete protein-chromophore linkage	Nitab4.5_0000495g0040	-	The light-harvesting complex (LHC) functions as a light receptor, it captures and delivers excitation energy to photosystems with which it is closely associated	-
GO:0018298	obsolete protein-chromophore linkage	Nitab4.5_0000039g0170	-	The light-harvesting complex (LHC) functions as a light receptor, it captures and delivers excitation energy to photosystems with which it is closely associated	heterocyclic compound binding / organic cyclic compound binding / plastid thylakoid membrane / response to stimulus / obsolete cofactor binding / tetrapyrrole binding / obsolete cell part / obsolete intracellular organelle part / obsolete cytoplasmic part / obsolete thylakoid part / obsolete plastid part / obsolete chloroplast part / obsolete intracellular part / obsolete organelle part / cellula…
GO:0018298	obsolete protein-chromophore linkage	Nitab4.5_0000639g0230	-	The light-harvesting complex (LHC) functions as a light receptor, it captures and delivers excitation energy to photosystems with which it is closely associated	heterocyclic compound binding / organic cyclic compound binding / plastid thylakoid membrane / response to stimulus / obsolete cofactor binding / tetrapyrrole binding / obsolete cell part / obsolete intracellular organelle part / obsolete cytoplasmic part / obsolete thylakoid part / obsolete plastid part / obsolete chloroplast part / obsolete intracellular part / obsolete organelle part / cellula…
GO:0018298	obsolete protein-chromophore linkage	Nitab4.5_0002354g0110	-	The light-harvesting complex (LHC) functions as a light receptor, it captures and delivers excitation energy to photosystems with which it is closely associated	energy quenching / heterocyclic compound binding / chloroplast thylakoid membrane protein complex / membrane protein complex / organic cyclic compound binding / cellular component organization or biogenesis / protein-containing complex assembly / plastid thylakoid membrane / response to stimulus / obsolete cofactor binding / tetrapyrrole binding / obsolete cell part / obsolete intracellular organ…
GO:0018298	obsolete protein-chromophore linkage	Nitab4.5_0006054g0010	-	The light-harvesting complex (LHC) functions as a light receptor, it captures and delivers excitation energy to photosystems with which it is closely associated	heterocyclic compound binding / organic cyclic compound binding / plastid thylakoid membrane / response to stimulus / obsolete cofactor binding / tetrapyrrole binding / obsolete cell part / obsolete intracellular organelle part / obsolete cytoplasmic part / obsolete thylakoid part / obsolete plastid part / obsolete chloroplast part / obsolete intracellular part / obsolete organelle part / cellula…
GO:0018298	obsolete protein-chromophore linkage	Nitab4.5_0000297g0150	LHCB3	The light-harvesting complex (LHC) functions as a light receptor, it captures and delivers excitation energy to photosystems with which it is closely associated	response to oxygen-containing compound / heterocyclic compound binding / response to alcohol / organic cyclic compound binding / biological regulation / plastid thylakoid membrane / response to stimulus / regulation of cellular process / regulation of biological process / obsolete cofactor binding / tetrapyrrole binding / obsolete cell part / obsolete intracellular organelle part / obsolete cytop…
GO:0018298	obsolete protein-chromophore linkage	Nitab4.5_0000335g0220	-	The light-harvesting complex (LHC) functions as a light receptor, it captures and delivers excitation energy to photosystems with which it is closely associated	-
GO:0018298	obsolete protein-chromophore linkage	Nitab4.5_0001229g0120	Lhcb2-1	The light-harvesting complex (LHC) functions as a light receptor, it captures and delivers excitation energy to photosystems with which it is closely associated	positive regulation of reactive oxygen species metabolic process / regulation of reactive oxygen species metabolic process / positive regulation of reactive oxygen species biosynthetic process / regulation of reactive oxygen species biosynthetic process / cellular response to oxygen-containing compound / response to oxygen-containing compound / heterocyclic compound binding / chloroplast thylakoi…
GO:0018298	obsolete protein-chromophore linkage	Nitab4.5_0000073g0320	Lhca6	The light-harvesting complex (LHC) functions as a light receptor, it captures and delivers excitation energy to photosystems with which it is closely associated	heterocyclic compound binding / organic cyclic compound binding / plastid thylakoid membrane / response to stimulus / obsolete cofactor binding / tetrapyrrole binding / obsolete cell part / obsolete intracellular organelle part / obsolete cytoplasmic part / obsolete thylakoid part / obsolete plastid part / obsolete chloroplast part / obsolete intracellular part / obsolete organelle part / cellula…
GO:0018298	obsolete protein-chromophore linkage	Nitab4.5_0001808g0010	-	The light-harvesting complex (LHC) functions as a light receptor, it captures and delivers excitation energy to photosystems with which it is closely associated	heterocyclic compound binding / organic cyclic compound binding / plastid thylakoid membrane / response to stimulus / obsolete cofactor binding / tetrapyrrole binding / obsolete cell part / obsolete intracellular organelle part / obsolete cytoplasmic part / obsolete thylakoid part / obsolete plastid part / obsolete chloroplast part / obsolete intracellular part / obsolete organelle part / cellula…
GO:0018298	obsolete protein-chromophore linkage	Nitab4.5_0009451g0010	-	Lil3 protein	regulation of RNA biosynthetic process / obsolete regulation of cellular macromolecule biosynthetic process / positive regulation of vitamin E biosynthetic process / regulation of vitamin E biosynthetic process / positive regulation of phytol biosynthetic process / regulation of phytol biosynthetic process / obsolete regulation of nucleic acid-templated transcription / positive regulation of alco…
GO:0018298	obsolete protein-chromophore linkage	Nitab4.5_0002209g0120	-	The light-harvesting complex (LHC) functions as a light receptor, it captures and delivers excitation energy to photosystems with which it is closely associated	heterocyclic compound binding / organic cyclic compound binding / plastid thylakoid membrane / response to stimulus / obsolete cofactor binding / tetrapyrrole binding / obsolete cell part / obsolete intracellular organelle part / obsolete cytoplasmic part / obsolete thylakoid part / obsolete plastid part / obsolete chloroplast part / obsolete intracellular part / obsolete organelle part / cellula…
GO:0018298	obsolete protein-chromophore linkage	Nitab4.5_0012109g0010	-	The light-harvesting complex (LHC) functions as a light receptor, it captures and delivers excitation energy to photosystems with which it is closely associated	heterocyclic compound binding / organic cyclic compound binding / plastid thylakoid membrane / response to stimulus / obsolete cofactor binding / tetrapyrrole binding / obsolete cell part / obsolete intracellular organelle part / obsolete cytoplasmic part / obsolete thylakoid part / obsolete plastid part / obsolete chloroplast part / obsolete intracellular part / obsolete organelle part / cellula…
GO:0018298	obsolete protein-chromophore linkage	Nitab4.5_0011597g0020	-	The light-harvesting complex (LHC) functions as a light receptor, it captures and delivers excitation energy to photosystems with which it is closely associated	-
GO:0018298	obsolete protein-chromophore linkage	Nitab4.5_0004269g0080	-	The light-harvesting complex (LHC) functions as a light receptor, it captures and delivers excitation energy to photosystems with which it is closely associated	-
GO:0018298	obsolete protein-chromophore linkage	Nitab4.5_0000923g0200	-	The light-harvesting complex (LHC) functions as a light receptor, it captures and delivers excitation energy to photosystems with which it is closely associated	heterocyclic compound binding / organic cyclic compound binding / plastid thylakoid membrane / response to stimulus / obsolete cofactor binding / tetrapyrrole binding / obsolete cell part / obsolete intracellular organelle part / obsolete cytoplasmic part / obsolete thylakoid part / obsolete plastid part / obsolete chloroplast part / obsolete intracellular part / obsolete organelle part / cellula…
GO:0018298	obsolete protein-chromophore linkage	Nitab4.5_0027240g0010	-	The light-harvesting complex (LHC) functions as a light receptor, it captures and delivers excitation energy to photosystems with which it is closely associated	heterocyclic compound binding / organic cyclic compound binding / plastid thylakoid membrane / response to stimulus / obsolete cofactor binding / tetrapyrrole binding / obsolete cell part / obsolete intracellular organelle part / obsolete cytoplasmic part / obsolete thylakoid part / obsolete plastid part / obsolete chloroplast part / obsolete intracellular part / obsolete organelle part / cellula…
GO:0018298	obsolete protein-chromophore linkage	Nitab4.5_0029285g0010	Lhcb2-1	The light-harvesting complex (LHC) functions as a light receptor, it captures and delivers excitation energy to photosystems with which it is closely associated	positive regulation of reactive oxygen species metabolic process / regulation of reactive oxygen species metabolic process / positive regulation of reactive oxygen species biosynthetic process / regulation of reactive oxygen species biosynthetic process / cellular response to oxygen-containing compound / response to oxygen-containing compound / heterocyclic compound binding / chloroplast thylakoi…
GO:0018298	obsolete protein-chromophore linkage	Nitab4.5_0011941g0010	-	The light-harvesting complex (LHC) functions as a light receptor, it captures and delivers excitation energy to photosystems with which it is closely associated	-
GO:0018298	obsolete protein-chromophore linkage	Nitab4.5_0002814g0030	-	The light-harvesting complex (LHC) functions as a light receptor, it captures and delivers excitation energy to photosystems with which it is closely associated	-
GO:0018298	obsolete protein-chromophore linkage	Nitab4.5_0006300g0020	-	The light-harvesting complex (LHC) functions as a light receptor, it captures and delivers excitation energy to photosystems with which it is closely associated	heterocyclic compound binding / organic cyclic compound binding / plastid thylakoid membrane / response to stimulus / obsolete cofactor binding / tetrapyrrole binding / obsolete cell part / obsolete intracellular organelle part / obsolete cytoplasmic part / obsolete thylakoid part / obsolete plastid part / obsolete chloroplast part / obsolete intracellular part / obsolete organelle part / cellula…
GO:0018298	obsolete protein-chromophore linkage	Nitab4.5_0000060g0040	-	The light-harvesting complex (LHC) functions as a light receptor, it captures and delivers excitation energy to photosystems with which it is closely associated	heterocyclic compound binding / organic cyclic compound binding / plastid thylakoid membrane / response to stimulus / obsolete cofactor binding / tetrapyrrole binding / obsolete cell part / obsolete intracellular organelle part / obsolete cytoplasmic part / obsolete thylakoid part / obsolete plastid part / obsolete chloroplast part / obsolete intracellular part / obsolete organelle part / cellula…
GO:0018298	obsolete protein-chromophore linkage	Nitab4.5_0000476g0110	-	The light-harvesting complex (LHC) functions as a light receptor, it captures and delivers excitation energy to photosystems with which it is closely associated	heterocyclic compound binding / organic cyclic compound binding / plastid thylakoid membrane / response to stimulus / obsolete cofactor binding / tetrapyrrole binding / obsolete cell part / obsolete intracellular organelle part / obsolete cytoplasmic part / obsolete thylakoid part / obsolete plastid part / obsolete chloroplast part / obsolete intracellular part / obsolete organelle part / cellula…
GO:0018298	obsolete protein-chromophore linkage	Nitab4.5_0002814g0010	-	The light-harvesting complex (LHC) functions as a light receptor, it captures and delivers excitation energy to photosystems with which it is closely associated	-
GO:0018298	obsolete protein-chromophore linkage	Nitab4.5_0004234g0050	Lhca6	The light-harvesting complex (LHC) functions as a light receptor, it captures and delivers excitation energy to photosystems with which it is closely associated	heterocyclic compound binding / organic cyclic compound binding / plastid thylakoid membrane / response to stimulus / obsolete cofactor binding / tetrapyrrole binding / obsolete cell part / obsolete intracellular organelle part / obsolete cytoplasmic part / obsolete thylakoid part / obsolete plastid part / obsolete chloroplast part / obsolete intracellular part / obsolete organelle part / cellula…
GO:0018298	obsolete protein-chromophore linkage	Nitab4.5_0000639g0060	LHCB3	The light-harvesting complex (LHC) functions as a light receptor, it captures and delivers excitation energy to photosystems with which it is closely associated	response to oxygen-containing compound / heterocyclic compound binding / response to alcohol / organic cyclic compound binding / biological regulation / plastid thylakoid membrane / response to stimulus / regulation of cellular process / regulation of biological process / obsolete cofactor binding / tetrapyrrole binding / obsolete cell part / obsolete intracellular organelle part / obsolete cytop…
GO:0018298	obsolete protein-chromophore linkage	Nitab4.5_0002501g0040	-	The light-harvesting complex (LHC) functions as a light receptor, it captures and delivers excitation energy to photosystems with which it is closely associated	-
GO:0018298	obsolete protein-chromophore linkage	Nitab4.5_0000233g0050	-	The light-harvesting complex (LHC) functions as a light receptor, it captures and delivers excitation energy to photosystems with which it is closely associated	heterocyclic compound binding / organic cyclic compound binding / plastid thylakoid membrane / response to stimulus / obsolete cofactor binding / tetrapyrrole binding / obsolete cell part / obsolete intracellular organelle part / obsolete cytoplasmic part / obsolete thylakoid part / obsolete plastid part / obsolete chloroplast part / obsolete intracellular part / obsolete organelle part / cellula…
GO:0018298	obsolete protein-chromophore linkage	Nitab4.5_0000017g0250	-	The light-harvesting complex (LHC) functions as a light receptor, it captures and delivers excitation energy to photosystems with which it is closely associated	-
GO:0018298	obsolete protein-chromophore linkage	Nitab4.5_0000592g0360	-	The light-harvesting complex (LHC) functions as a light receptor, it captures and delivers excitation energy to photosystems with which it is closely associated	-
GO:0018298	obsolete protein-chromophore linkage	Nitab4.5_0000592g0290	-	The light-harvesting complex (LHC) functions as a light receptor, it captures and delivers excitation energy to photosystems with which it is closely associated	-
GO:0018298	obsolete protein-chromophore linkage	Nitab4.5_0000982g0170	-	The light-harvesting complex (LHC) functions as a light receptor, it captures and delivers excitation energy to photosystems with which it is closely associated	heterocyclic compound binding / organic cyclic compound binding / plastid thylakoid membrane / response to stimulus / obsolete cofactor binding / tetrapyrrole binding / obsolete cell part / obsolete intracellular organelle part / obsolete cytoplasmic part / obsolete thylakoid part / obsolete plastid part / obsolete chloroplast part / obsolete intracellular part / obsolete organelle part / cellula…
GO:0031977	thylakoid lumen	Nitab4.5_0005176g0090	-	peptidyl-prolyl cis-trans isomerase	defense response to other organism / plastid thylakoid membrane / response to other organism / obsolete multi-organism process / response to stimulus / obsolete cell part / obsolete intracellular organelle part / obsolete cytoplasmic part / obsolete thylakoid part / obsolete plastid part / obsolete chloroplast part / obsolete intracellular part / obsolete organelle part / intracellular membrane-b…
GO:0031977	thylakoid lumen	Nitab4.5_0003337g0100	-	peptidyl-prolyl cis-trans isomerase	defense response to other organism / plastid thylakoid membrane / response to other organism / obsolete multi-organism process / response to stimulus / obsolete cell part / obsolete intracellular organelle part / obsolete cytoplasmic part / obsolete thylakoid part / obsolete plastid part / obsolete chloroplast part / obsolete intracellular part / obsolete organelle part / intracellular membrane-b…
GO:0031977	thylakoid lumen	Nitab4.5_0001797g0060	-	psbP-like protein 1	obsolete cell part / obsolete cytoplasmic part / obsolete thylakoid part / obsolete intracellular part / intracellular membrane-bounded organelle / intracellular organelle / membrane-bounded organelle / organelle / thylakoid lumen / thylakoid / plastid / chloroplast / cytoplasm / obsolete cell / intracellular anatomical structure / cellular_component
GO:0031977	thylakoid lumen	Nitab4.5_0000989g0090	-	FKBP-type peptidyl-prolyl cis-trans isomerase	organonitrogen compound metabolic process / heterocyclic compound binding / catalytic activity, acting on a protein / organic cyclic compound binding / organic substance metabolic process / chaperone-mediated protein folding / obsolete cell part / obsolete cytoplasmic part / obsolete thylakoid part / obsolete intracellular part / NA / obsolete cellular macromolecule metabolic process / primary me…
GO:0031977	thylakoid lumen	Nitab4.5_0007238g0010	-	TPM domain	organonitrogen compound metabolic process / organic substance metabolic process / plastid thylakoid membrane / obsolete cell part / obsolete intracellular organelle part / obsolete cytoplasmic part / obsolete thylakoid part / obsolete plastid part / obsolete chloroplast part / obsolete intracellular part / obsolete organelle part / NA / obsolete cellular macromolecule metabolic process / primary …
GO:0031977	thylakoid lumen	Nitab4.5_0000445g0090	-	PsbP	obsolete cell part / obsolete intracellular organelle part / obsolete cytoplasmic part / obsolete thylakoid part / obsolete plastid part / obsolete chloroplast part / obsolete intracellular part / obsolete organelle part / intracellular membrane-bounded organelle / intracellular organelle / membrane-bounded organelle / organelle / organelle subcompartment / thylakoid lumen / plastid thylakoid / t…
GO:0031977	thylakoid lumen	Nitab4.5_0006294g0010	-	peptidyl-prolyl cis-trans isomerase	obsolete cell part / obsolete intracellular organelle part / obsolete cytoplasmic part / obsolete thylakoid part / obsolete plastid part / obsolete chloroplast part / obsolete intracellular part / obsolete organelle part / intracellular membrane-bounded organelle / intracellular organelle / membrane-bounded organelle / organelle / organelle subcompartment / plastid thylakoid lumen / thylakoid lum…
GO:0031977	thylakoid lumen	Nitab4.5_0000147g0370	-	peptidyl-prolyl cis-trans isomerase	obsolete cell part / obsolete intracellular organelle part / obsolete cytoplasmic part / obsolete thylakoid part / obsolete plastid part / obsolete chloroplast part / obsolete intracellular part / obsolete organelle part / intracellular membrane-bounded organelle / intracellular organelle / membrane-bounded organelle / organelle / organelle subcompartment / plastid thylakoid lumen / thylakoid lum…
GO:0031977	thylakoid lumen	Nitab4.5_0001723g0030	-	psbP-like protein 1	obsolete cell part / obsolete cytoplasmic part / obsolete thylakoid part / obsolete intracellular part / intracellular membrane-bounded organelle / intracellular organelle / membrane-bounded organelle / organelle / thylakoid lumen / thylakoid / plastid / chloroplast / cytoplasm / obsolete cell / intracellular anatomical structure / cellular_component
GO:0031977	thylakoid lumen	Nitab4.5_0004878g0030	-	PPIases accelerate the folding of proteins. It catalyzes the cis-trans isomerization of proline imidic peptide bonds in oligopeptides	organonitrogen compound metabolic process / catalytic activity, acting on a protein / cellular component organization or biogenesis / organic substance metabolic process / protein-containing complex assembly / plastid thylakoid membrane / obsolete cell part / obsolete intracellular organelle part / obsolete cytoplasmic part / obsolete thylakoid part / obsolete plastid part / obsolete chloroplast …
GO:0031977	thylakoid lumen	Nitab4.5_0001349g0030	-	Thylakoid lumenal 16.5 kDa protein	organonitrogen compound metabolic process / organic substance metabolic process / plastid thylakoid membrane / response to stimulus / obsolete cell part / obsolete intracellular organelle part / obsolete cytoplasmic part / obsolete thylakoid part / obsolete plastid part / obsolete chloroplast part / obsolete intracellular part / obsolete organelle part / NA / obsolete cellular macromolecule metab…
GO:0031977	thylakoid lumen	Nitab4.5_0006475g0030	-	Oxygen-evolving enhancer protein 3-2	plastid thylakoid membrane / apoplast / obsolete cell part / obsolete intracellular organelle part / obsolete cytoplasmic part / obsolete thylakoid part / obsolete plastid part / obsolete chloroplast part / obsolete intracellular part / obsolete organelle part / intracellular membrane-bounded organelle / intracellular organelle / membrane-bounded organelle / organelle / thylakoid membrane / photo…
GO:0031977	thylakoid lumen	Nitab4.5_0004940g0060	-	TPM domain	organonitrogen compound metabolic process / organic substance metabolic process / plastid thylakoid membrane / obsolete cell part / obsolete intracellular organelle part / obsolete cytoplasmic part / obsolete thylakoid part / obsolete plastid part / obsolete chloroplast part / obsolete intracellular part / obsolete organelle part / NA / obsolete cellular macromolecule metabolic process / primary …
GO:0031977	thylakoid lumen	Nitab4.5_0013324g0020	-	FKBP-type peptidyl-prolyl cis-trans isomerase	organonitrogen compound metabolic process / heterocyclic compound binding / catalytic activity, acting on a protein / organic cyclic compound binding / organic substance metabolic process / chaperone-mediated protein folding / obsolete cell part / obsolete cytoplasmic part / obsolete thylakoid part / obsolete intracellular part / NA / obsolete cellular macromolecule metabolic process / primary me…
GO:0031977	thylakoid lumen	Nitab4.5_0000662g0050	-	peptidyl-prolyl cis-trans isomerase	-
GO:0031977	thylakoid lumen	Nitab4.5_0002345g0070	-	Oxygen-evolving enhancer protein 3-2	plastid thylakoid membrane / apoplast / obsolete cell part / obsolete intracellular organelle part / obsolete cytoplasmic part / obsolete thylakoid part / obsolete plastid part / obsolete chloroplast part / obsolete intracellular part / obsolete organelle part / intracellular membrane-bounded organelle / intracellular organelle / membrane-bounded organelle / organelle / thylakoid membrane / photo…
GO:0031977	thylakoid lumen	Nitab4.5_0004095g0010	-	PsbP	obsolete cell part / obsolete intracellular organelle part / obsolete cytoplasmic part / obsolete thylakoid part / obsolete plastid part / obsolete chloroplast part / obsolete intracellular part / obsolete organelle part / intracellular membrane-bounded organelle / intracellular organelle / membrane-bounded organelle / organelle / organelle subcompartment / thylakoid lumen / plastid thylakoid / t…
GO:0031977	thylakoid lumen	Nitab4.5_0003423g0020	-	PsbP domain-containing protein 3, chloroplastic	plastid thylakoid membrane / obsolete cell part / obsolete intracellular organelle part / obsolete cytoplasmic part / obsolete thylakoid part / obsolete plastid part / obsolete chloroplast part / obsolete intracellular part / obsolete organelle part / intracellular membrane-bounded organelle / intracellular organelle / membrane-bounded organelle / organelle / thylakoid membrane / photosynthetic m…
GO:0031977	thylakoid lumen	Nitab4.5_0006319g0030	-	Thylakoid lumenal 16.5 kDa protein	organonitrogen compound metabolic process / organic substance metabolic process / plastid thylakoid membrane / response to stimulus / obsolete cell part / obsolete intracellular organelle part / obsolete cytoplasmic part / obsolete thylakoid part / obsolete plastid part / obsolete chloroplast part / obsolete intracellular part / obsolete organelle part / NA / obsolete cellular macromolecule metab…
GO:0031977	thylakoid lumen	Nitab4.5_0000151g0340	-	Catalyzes the conversion of hemimercaptal, formed from methylglyoxal and glutathione, to S-lactoylglutathione	-
GO:0031977	thylakoid lumen	Nitab4.5_0003160g0050	-	PsbP	obsolete cell part / obsolete intracellular organelle part / obsolete cytoplasmic part / obsolete thylakoid part / obsolete plastid part / obsolete chloroplast part / obsolete intracellular part / obsolete organelle part / intracellular membrane-bounded organelle / intracellular organelle / membrane-bounded organelle / organelle / organelle subcompartment / thylakoid lumen / plastid thylakoid / t…
GO:0031977	thylakoid lumen	Nitab4.5_0000407g0010	-	PsbP domain-containing protein 3, chloroplastic	plastid thylakoid membrane / obsolete cell part / obsolete intracellular organelle part / obsolete cytoplasmic part / obsolete thylakoid part / obsolete plastid part / obsolete chloroplast part / obsolete intracellular part / obsolete organelle part / intracellular membrane-bounded organelle / intracellular organelle / membrane-bounded organelle / organelle / thylakoid membrane / photosynthetic m…
GO:0031977	thylakoid lumen	Nitab4.5_0000274g0150	-	Trypsin	organonitrogen compound metabolic process / catalytic activity, acting on a protein / organic substance metabolic process / obsolete cell part / obsolete intracellular organelle part / obsolete cytoplasmic part / obsolete thylakoid part / obsolete plastid part / obsolete chloroplast part / obsolete intracellular part / obsolete organelle part / NA / obsolete cellular macromolecule metabolic proce…
GO:0031977	thylakoid lumen	Nitab4.5_0000837g0050	-	Catalyzes the conversion of hemimercaptal, formed from methylglyoxal and glutathione, to S-lactoylglutathione	-
GO:0031977	thylakoid lumen	Nitab4.5_0005908g0020	-	PsbP	cellular component organization or biogenesis / protein-containing complex assembly / plastid thylakoid membrane / photosystem I assembly / obsolete cell part / obsolete intracellular organelle part / obsolete cytoplasmic part / obsolete thylakoid part / obsolete plastid part / obsolete chloroplast part / obsolete intracellular part / obsolete organelle part / cellular metabolic process / cellula…
GO:0031977	thylakoid lumen	Nitab4.5_0003672g0020	-	PPIases accelerate the folding of proteins. It catalyzes the cis-trans isomerization of proline imidic peptide bonds in oligopeptides	organonitrogen compound metabolic process / catalytic activity, acting on a protein / cellular component organization or biogenesis / organic substance metabolic process / protein-containing complex assembly / plastid thylakoid membrane / obsolete cell part / obsolete intracellular organelle part / obsolete cytoplasmic part / obsolete thylakoid part / obsolete plastid part / obsolete chloroplast …
GO:0031977	thylakoid lumen	Nitab4.5_0000125g0190	-	psbP domain-containing protein 5, chloroplastic isoform X1	plastid thylakoid membrane / obsolete cell part / obsolete intracellular organelle part / obsolete cytoplasmic part / obsolete thylakoid part / obsolete plastid part / obsolete chloroplast part / obsolete intracellular part / obsolete organelle part / intracellular membrane-bounded organelle / intracellular organelle / membrane-bounded organelle / organelle / thylakoid membrane / photosynthetic m…
GO:0019253	reductive pentose-phosphate cycle	Nitab4.5_0000659g0120	-	RuBisCO catalyzes two reactions the carboxylation of D- ribulose 1,5-bisphosphate, the primary event in carbon dioxide fixation, as well as the oxidative fragmentation of the pentose substrate. Both reactions occur simultaneously and in competition at the same active site	obsolete cell part / obsolete cytoplasmic part / obsolete intracellular part / intracellular membrane-bounded organelle / intracellular organelle / membrane-bounded organelle / organelle / plastid / chloroplast / cytoplasm / obsolete cell / intracellular anatomical structure / cellular_component
GO:0019253	reductive pentose-phosphate cycle	Nitab4.5_0000956g0160	-	Triosephosphate isomerase	organic hydroxy compound catabolic process / organic hydroxy compound metabolic process / organic substance biosynthetic process / organic substance catabolic process / organonitrogen compound biosynthetic process / organonitrogen compound metabolic process / organic cyclic compound biosynthetic process / organic cyclic compound catabolic process / organic cyclic compound metabolic process / nucl…
GO:0019253	reductive pentose-phosphate cycle	Nitab4.5_0020038g0010	-	RuBisCO catalyzes two reactions the carboxylation of D- ribulose 1,5-bisphosphate, the primary event in carbon dioxide fixation, as well as the oxidative fragmentation of the pentose substrate. Both reactions occur simultaneously and in competition at the same active site	obsolete cell part / obsolete cytoplasmic part / obsolete intracellular part / intracellular membrane-bounded organelle / intracellular organelle / membrane-bounded organelle / organelle / plastid / chloroplast / cytoplasm / obsolete cell / intracellular anatomical structure / cellular_component
GO:0019253	reductive pentose-phosphate cycle	Nitab4.5_0000029g0320	-	Belongs to the phosphoglycerate kinase family	organic substance biosynthetic process / organic substance catabolic process / organonitrogen compound biosynthetic process / organonitrogen compound metabolic process / organic cyclic compound biosynthetic process / organic cyclic compound catabolic process / organic cyclic compound metabolic process / nucleoside phosphate biosynthetic process / nucleoside phosphate catabolic process / carbohydr…
GO:0019253	reductive pentose-phosphate cycle	Nitab4.5_0006485g0040	-	Glyceraldehyde-3-phosphate dehydrogenase B	-
GO:0019253	reductive pentose-phosphate cycle	Nitab4.5_0000407g0110	-	Glyceraldehyde-3-phosphate dehydrogenase B	-
GO:0019253	reductive pentose-phosphate cycle	Nitab4.5_0000659g0130	RBCS-1	RuBisCO catalyzes two reactions the carboxylation of D- ribulose 1,5-bisphosphate, the primary event in carbon dioxide fixation, as well as the oxidative fragmentation of the pentose substrate. Both reactions occur simultaneously and in competition at the same active site	obsolete cell part / obsolete cytoplasmic part / obsolete intracellular part / intracellular membrane-bounded organelle / intracellular organelle / membrane-bounded organelle / organelle / plastid / chloroplast / cytoplasm / obsolete cell / intracellular anatomical structure / cellular_component
GO:0019253	reductive pentose-phosphate cycle	Nitab4.5_0007025g0040	-	Fructose-1-6-bisphosphatase, N-terminal domain	organic substance biosynthetic process / carbohydrate derivative metabolic process / organic substance metabolic process / obsolete oxidation-reduction process / response to stimulus / sugar-phosphatase activity / apoplast / monosaccharide biosynthetic process / disaccharide biosynthetic process / obsolete cell part / obsolete intracellular organelle part / obsolete cytoplasmic part / obsolete pl…
GO:0019253	reductive pentose-phosphate cycle	Nitab4.5_0000912g0250	-	RuBisCO catalyzes two reactions the carboxylation of D- ribulose 1,5-bisphosphate, the primary event in carbon dioxide fixation, as well as the oxidative fragmentation of the pentose substrate. Both reactions occur simultaneously and in competition at the same active site	obsolete cell part / obsolete cytoplasmic part / obsolete intracellular part / intracellular membrane-bounded organelle / intracellular organelle / membrane-bounded organelle / organelle / plastid / chloroplast / cytoplasm / obsolete cell / intracellular anatomical structure / cellular_component
GO:0019253	reductive pentose-phosphate cycle	Nitab4.5_0006395g0030	-	Phosphoribulokinase	obsolete cell part / obsolete cytoplasmic part / obsolete intracellular part / intracellular membrane-bounded organelle / intracellular organelle / membrane-bounded organelle / organelle / plastid / chloroplast / cytoplasm / obsolete cell / intracellular anatomical structure / cellular_component
GO:0019253	reductive pentose-phosphate cycle	Nitab4.5_0009855g0010	NA	NA	NA
GO:0019253	reductive pentose-phosphate cycle	Nitab4.5_0005582g0010	-	Ribose 5-phosphate isomerase A (phosphoriboisomerase A)	organic substance biosynthetic process / defense response to other organism / organic substance metabolic process / plastid thylakoid membrane / response to other organism / obsolete multi-organism process / response to stimulus / obsolete cell part / obsolete intracellular organelle part / obsolete cytoplasmic part / obsolete thylakoid part / obsolete plastid part / obsolete chloroplast part / o…
GO:0019253	reductive pentose-phosphate cycle	Nitab4.5_0001329g0110	-	Transketolase, thiamine diphosphate binding domain	-
GO:0019253	reductive pentose-phosphate cycle	Nitab4.5_0006395g0020	NA	NA	NA
GO:0019253	reductive pentose-phosphate cycle	Nitab4.5_0000543g0160	-	Phosphoribulokinase	obsolete cell part / obsolete cytoplasmic part / obsolete intracellular part / intracellular membrane-bounded organelle / intracellular organelle / membrane-bounded organelle / organelle / plastid / chloroplast / cytoplasm / obsolete cell / intracellular anatomical structure / cellular_component
GO:0019253	reductive pentose-phosphate cycle	Nitab4.5_0006109g0030	-	Belongs to the phosphoglycerate kinase family	organic substance biosynthetic process / organic substance catabolic process / organonitrogen compound biosynthetic process / organonitrogen compound metabolic process / organic cyclic compound biosynthetic process / organic cyclic compound catabolic process / organic cyclic compound metabolic process / nucleoside phosphate biosynthetic process / nucleoside phosphate catabolic process / carbohydr…
GO:0019253	reductive pentose-phosphate cycle	Nitab4.5_0010816g0020	-	Triosephosphate isomerase	organic hydroxy compound catabolic process / organic hydroxy compound metabolic process / organic substance biosynthetic process / organic substance catabolic process / organonitrogen compound biosynthetic process / organonitrogen compound metabolic process / organic cyclic compound biosynthetic process / organic cyclic compound catabolic process / organic cyclic compound metabolic process / nucl…
GO:0019253	reductive pentose-phosphate cycle	Nitab4.5_0002152g0090	FBP	Belongs to the FBPase class 1 family	organic substance biosynthetic process / carbohydrate derivative metabolic process / organic substance metabolic process / obsolete oxidation-reduction process / response to stimulus / sugar-phosphatase activity / apoplast / monosaccharide biosynthetic process / disaccharide biosynthetic process / obsolete cell part / obsolete intracellular organelle part / obsolete cytoplasmic part / obsolete pl…
GO:0019253	reductive pentose-phosphate cycle	Nitab4.5_0000278g0170	-	sedoheptulose-1,7-bisphosphatase	organic substance biosynthetic process / carbohydrate derivative metabolic process / defense response to other organism / organic substance metabolic process / response to other organism / obsolete multi-organism process / response to stimulus / sugar-phosphatase activity / sedoheptulose-bisphosphatase activity / apoplast / monosaccharide biosynthetic process / disaccharide biosynthetic process /…
GO:0019253	reductive pentose-phosphate cycle	Nitab4.5_0010299g0040	-	Belongs to the glyceraldehyde-3-phosphate dehydrogenase family	response to stimulus / response to abiotic stimulus / response to light stimulus / response to radiation / biological_process
GO:0019253	reductive pentose-phosphate cycle	Nitab4.5_0000659g0110	-	RuBisCO catalyzes two reactions the carboxylation of D- ribulose 1,5-bisphosphate, the primary event in carbon dioxide fixation, as well as the oxidative fragmentation of the pentose substrate. Both reactions occur simultaneously and in competition at the same active site	obsolete cell part / obsolete cytoplasmic part / obsolete intracellular part / intracellular membrane-bounded organelle / intracellular organelle / membrane-bounded organelle / organelle / plastid / chloroplast / cytoplasm / obsolete cell / intracellular anatomical structure / cellular_component
GO:0019253	reductive pentose-phosphate cycle	Nitab4.5_0003912g0020	-	Transketolase, thiamine diphosphate binding domain	-
GO:0019253	reductive pentose-phosphate cycle	Nitab4.5_0004979g0020	-	Belongs to the glyceraldehyde-3-phosphate dehydrogenase family	response to stimulus / response to abiotic stimulus / response to light stimulus / response to radiation / biological_process
GO:0019253	reductive pentose-phosphate cycle	Nitab4.5_0015171g0010	-	sedoheptulose-1,7-bisphosphatase	organic substance biosynthetic process / carbohydrate derivative metabolic process / defense response to other organism / organic substance metabolic process / response to other organism / obsolete multi-organism process / response to stimulus / sugar-phosphatase activity / sedoheptulose-bisphosphatase activity / apoplast / monosaccharide biosynthetic process / disaccharide biosynthetic process /…
GO:0019253	reductive pentose-phosphate cycle	Nitab4.5_0000682g0090	-	RuBisCO catalyzes two reactions the carboxylation of D- ribulose 1,5-bisphosphate, the primary event in carbon dioxide fixation, as well as the oxidative fragmentation of the pentose substrate. Both reactions occur simultaneously and in competition at the same active site	obsolete cell part / obsolete cytoplasmic part / obsolete intracellular part / intracellular membrane-bounded organelle / intracellular organelle / membrane-bounded organelle / organelle / plastid / chloroplast / cytoplasm / obsolete cell / intracellular anatomical structure / cellular_component
GO:0019253	reductive pentose-phosphate cycle	Nitab4.5_0009514g0050	-	CP12	negative regulation of photosynthesis / negative regulation of reductive pentose-phosphate cycle / regulation of reductive pentose-phosphate cycle / regulation of primary metabolic process / cellular response to anoxia / cellular response to oxygen levels / cellular response to chemical stimulus / response to oxygen levels / biological regulation / cellular response to stimulus / response to stim…
GO:0009416	response to light stimulus	Nitab4.5_0013739g0010	COL1	Zinc finger protein	regulation of RNA biosynthetic process / regulation of reproductive process / obsolete regulation of cellular macromolecule biosynthetic process / regulation of multicellular organismal development / obsolete regulation of nucleic acid-templated transcription / transcription regulator activity / cellular response to environmental stimulus / reproductive shoot system development / regulation of pr…
GO:0009416	response to light stimulus	Nitab4.5_0001982g0010	COL1	Zinc finger protein	regulation of RNA biosynthetic process / regulation of reproductive process / obsolete regulation of cellular macromolecule biosynthetic process / regulation of multicellular organismal development / obsolete regulation of nucleic acid-templated transcription / transcription regulator activity / cellular response to environmental stimulus / reproductive shoot system development / regulation of pr…
GO:0009416	response to light stimulus	Nitab4.5_0000635g0100	-	GH3 auxin-responsive promoter	response to stimulus / obsolete cell part / obsolete cytoplasmic part / obsolete intracellular part / intracellular membrane-bounded organelle / intracellular organelle / membrane-bounded organelle / organelle / response to abiotic stimulus / plastid / chloroplast / response to light stimulus / response to radiation / biological_process / cytoplasm / obsolete cell / intracellular anatomical struc…
GO:0009416	response to light stimulus	Nitab4.5_0004118g0110	aoc	Allene oxide cyclase	regulation of defense response to insect / cellular response to oxygen-containing compound / response to oxygen-containing compound / response to nitrogen compound / organic substance biosynthetic process / positive regulation of defense response to insect / defense response to other organism / response to alcohol / reproductive shoot system development / developmental vegetative growth / regulat…
GO:0009416	response to light stimulus	Nitab4.5_0002865g0050	Lhcb6-1	The light-harvesting complex (LHC) functions as a light receptor, it captures and delivers excitation energy to photosystems with which it is closely associated	heterocyclic compound binding / organic cyclic compound binding / plastid thylakoid membrane / response to stimulus / obsolete cofactor binding / tetrapyrrole binding / obsolete cell part / obsolete intracellular organelle part / obsolete cytoplasmic part / obsolete thylakoid part / obsolete plastid part / obsolete chloroplast part / obsolete intracellular part / obsolete organelle part / cellula…
GO:0009416	response to light stimulus	Nitab4.5_0004090g0120	-	Ferric reductase like transmembrane component	-
GO:0009416	response to light stimulus	Nitab4.5_0007527g0010	-	Transcriptional activator that specifically binds 5'- GATA-3' or 5'-GAT-3' motifs within gene promoters	regulation of RNA biosynthetic process / obsolete regulation of cellular macromolecule biosynthetic process / sequence-specific double-stranded DNA binding / obsolete positive regulation of nucleic acid-templated transcription / obsolete regulation of nucleic acid-templated transcription / positive regulation of RNA biosynthetic process / organic substance biosynthetic process / heterocyclic comp…
GO:0009416	response to light stimulus	Nitab4.5_0005629g0010	PIN3	May act as a component of the auxin efflux carrier	plant organ morphogenesis / plant organ development / plasma membrane protein complex / membrane protein complex / plant epidermal cell differentiation / plant epidermis development / auxin transmembrane transporter activity / root hair cell development / cell periphery / cellular component organization or biogenesis / anatomical structure maturation / regulation of biological quality / biologica…
GO:0009416	response to light stimulus	Nitab4.5_0003434g0030	Lhcb6-1	The light-harvesting complex (LHC) functions as a light receptor, it captures and delivers excitation energy to photosystems with which it is closely associated	heterocyclic compound binding / organic cyclic compound binding / plastid thylakoid membrane / response to stimulus / obsolete cofactor binding / tetrapyrrole binding / obsolete cell part / obsolete intracellular organelle part / obsolete cytoplasmic part / obsolete thylakoid part / obsolete plastid part / obsolete chloroplast part / obsolete intracellular part / obsolete organelle part / cellula…
GO:0009416	response to light stimulus	Nitab4.5_0021741g0010	-	GH3 auxin-responsive promoter	response to stimulus / obsolete cell part / obsolete cytoplasmic part / obsolete intracellular part / intracellular membrane-bounded organelle / intracellular organelle / membrane-bounded organelle / organelle / response to abiotic stimulus / plastid / chloroplast / response to light stimulus / response to radiation / biological_process / cytoplasm / obsolete cell / intracellular anatomical struc…
GO:0009416	response to light stimulus	Nitab4.5_0002916g0030	PPCK4	Belongs to the protein kinase superfamily	response to oxygen-containing compound / response to nitrogen compound / response to ketone / organonitrogen compound metabolic process / catalytic activity, acting on a protein / response to alcohol / organic substance metabolic process / biological regulation / response to fungicide / cellular response to stimulus / response to stimulus / regulation of cellular process / regulation of biologica…
GO:0009416	response to light stimulus	Nitab4.5_0001755g0060	-	Transcriptional activator that specifically binds 5'- GATA-3' or 5'-GAT-3' motifs within gene promoters	regulation of RNA biosynthetic process / obsolete regulation of cellular macromolecule biosynthetic process / sequence-specific double-stranded DNA binding / obsolete positive regulation of nucleic acid-templated transcription / obsolete regulation of nucleic acid-templated transcription / positive regulation of RNA biosynthetic process / organic substance biosynthetic process / heterocyclic comp…
GO:0009416	response to light stimulus	Nitab4.5_0000844g0330	-	Rubisco LSMT substrate-binding	obsolete cell part / obsolete cytoplasmic part / obsolete intracellular part / intracellular membrane-bounded organelle / intracellular organelle / membrane-bounded organelle / organelle / plastid / chloroplast / cytoplasm / obsolete cell / intracellular anatomical structure / cellular_component
GO:0009416	response to light stimulus	Nitab4.5_0003434g0050	Lhcb6-1	The light-harvesting complex (LHC) functions as a light receptor, it captures and delivers excitation energy to photosystems with which it is closely associated	heterocyclic compound binding / organic cyclic compound binding / plastid thylakoid membrane / response to stimulus / obsolete cofactor binding / tetrapyrrole binding / obsolete cell part / obsolete intracellular organelle part / obsolete cytoplasmic part / obsolete thylakoid part / obsolete plastid part / obsolete chloroplast part / obsolete intracellular part / obsolete organelle part / cellula…
GO:0009416	response to light stimulus	Nitab4.5_0000886g0060	-	Chaperone protein dnaJ 8	response to stimulus / obsolete cell part / obsolete intracellular organelle part / obsolete cytoplasmic part / obsolete plastid part / obsolete chloroplast part / obsolete intracellular part / obsolete organelle part / intracellular membrane-bounded organelle / intracellular organelle / membrane-bounded organelle / organelle / response to abiotic stimulus / chloroplast stroma / plastid / plastid…
GO:0009416	response to light stimulus	Nitab4.5_0002865g0060	Lhcb6-1	The light-harvesting complex (LHC) functions as a light receptor, it captures and delivers excitation energy to photosystems with which it is closely associated	heterocyclic compound binding / organic cyclic compound binding / plastid thylakoid membrane / response to stimulus / obsolete cofactor binding / tetrapyrrole binding / obsolete cell part / obsolete intracellular organelle part / obsolete cytoplasmic part / obsolete thylakoid part / obsolete plastid part / obsolete chloroplast part / obsolete intracellular part / obsolete organelle part / cellula…
GO:0009416	response to light stimulus	Nitab4.5_0003336g0060	-	Serine hydroxymethyltransferase	ribonucleoprotein complex / alpha-amino acid metabolic process / organonitrogen compound metabolic process / heterocyclic compound binding / organic cyclic compound binding / cell periphery / organic substance metabolic process / intracellular organelle lumen / regulation of biological quality / biological regulation / cellular response to stimulus / response to stimulus / rhythmic process / apop…
GO:0009416	response to light stimulus	Nitab4.5_0000639g0230	-	The light-harvesting complex (LHC) functions as a light receptor, it captures and delivers excitation energy to photosystems with which it is closely associated	heterocyclic compound binding / organic cyclic compound binding / plastid thylakoid membrane / response to stimulus / obsolete cofactor binding / tetrapyrrole binding / obsolete cell part / obsolete intracellular organelle part / obsolete cytoplasmic part / obsolete thylakoid part / obsolete plastid part / obsolete chloroplast part / obsolete intracellular part / obsolete organelle part / cellula…
GO:0009416	response to light stimulus	Nitab4.5_0004176g0030	-	Ferric reductase like transmembrane component	-
GO:0009416	response to light stimulus	Nitab4.5_0000297g0150	LHCB3	The light-harvesting complex (LHC) functions as a light receptor, it captures and delivers excitation energy to photosystems with which it is closely associated	response to oxygen-containing compound / heterocyclic compound binding / response to alcohol / organic cyclic compound binding / biological regulation / plastid thylakoid membrane / response to stimulus / regulation of cellular process / regulation of biological process / obsolete cofactor binding / tetrapyrrole binding / obsolete cell part / obsolete intracellular organelle part / obsolete cytop…
GO:0009416	response to light stimulus	Nitab4.5_0002209g0120	-	The light-harvesting complex (LHC) functions as a light receptor, it captures and delivers excitation energy to photosystems with which it is closely associated	heterocyclic compound binding / organic cyclic compound binding / plastid thylakoid membrane / response to stimulus / obsolete cofactor binding / tetrapyrrole binding / obsolete cell part / obsolete intracellular organelle part / obsolete cytoplasmic part / obsolete thylakoid part / obsolete plastid part / obsolete chloroplast part / obsolete intracellular part / obsolete organelle part / cellula…
GO:0009416	response to light stimulus	Nitab4.5_0012109g0010	-	The light-harvesting complex (LHC) functions as a light receptor, it captures and delivers excitation energy to photosystems with which it is closely associated	heterocyclic compound binding / organic cyclic compound binding / plastid thylakoid membrane / response to stimulus / obsolete cofactor binding / tetrapyrrole binding / obsolete cell part / obsolete intracellular organelle part / obsolete cytoplasmic part / obsolete thylakoid part / obsolete plastid part / obsolete chloroplast part / obsolete intracellular part / obsolete organelle part / cellula…
GO:0009416	response to light stimulus	Nitab4.5_0009931g0020	-	Transcription factor	regulation of RNA biosynthetic process / negative regulation of reproductive process / regulation of reproductive process / obsolete regulation of cellular macromolecule biosynthetic process / regulation of photoperiodism, flowering / regulation of multicellular organismal development / sequence-specific double-stranded DNA binding / obsolete positive regulation of nucleic acid-templated transcri…
GO:0009416	response to light stimulus	Nitab4.5_0002304g0070	GATA2	Transcriptional activator that specifically binds 5'- GATA-3' or 5'-GAT-3' motifs within gene promoters	regulation of RNA biosynthetic process / obsolete regulation of cellular macromolecule biosynthetic process / sequence-specific double-stranded DNA binding / obsolete positive regulation of nucleic acid-templated transcription / obsolete regulation of nucleic acid-templated transcription / positive regulation of RNA biosynthetic process / organic substance biosynthetic process / heterocyclic comp…
GO:0009416	response to light stimulus	Nitab4.5_0000923g0200	-	The light-harvesting complex (LHC) functions as a light receptor, it captures and delivers excitation energy to photosystems with which it is closely associated	heterocyclic compound binding / organic cyclic compound binding / plastid thylakoid membrane / response to stimulus / obsolete cofactor binding / tetrapyrrole binding / obsolete cell part / obsolete intracellular organelle part / obsolete cytoplasmic part / obsolete thylakoid part / obsolete plastid part / obsolete chloroplast part / obsolete intracellular part / obsolete organelle part / cellula…
GO:0009416	response to light stimulus	Nitab4.5_0001094g0130	-	Belongs to the calycin superfamily. Lipocalin family	positive regulation of response to oxidative stress / regulation of response to oxidative stress / response to oxygen-containing compound / response to paraquat / positive regulation of response to salt stress / regulation of response to salt stress / NA / inorganic ion homeostasis / bounding membrane of organelle / cytoplasmic side of membrane / side of membrane / regulation of response to stres…
GO:0009416	response to light stimulus	Nitab4.5_0000632g0140	-	Rubisco LSMT substrate-binding	obsolete cell part / obsolete cytoplasmic part / obsolete intracellular part / intracellular membrane-bounded organelle / intracellular organelle / membrane-bounded organelle / organelle / plastid / chloroplast / cytoplasm / obsolete cell / intracellular anatomical structure / cellular_component
GO:0009416	response to light stimulus	Nitab4.5_0000044g0380	-	Protein of unknown function (DUF640)	-
GO:0009416	response to light stimulus	Nitab4.5_0007512g0020	-	Serine hydroxymethyltransferase	ribonucleoprotein complex / alpha-amino acid metabolic process / organonitrogen compound metabolic process / heterocyclic compound binding / organic cyclic compound binding / cell periphery / organic substance metabolic process / intracellular organelle lumen / regulation of biological quality / biological regulation / cellular response to stimulus / response to stimulus / rhythmic process / apop…
GO:0009416	response to light stimulus	Nitab4.5_0006425g0050	-	BEST Arabidopsis thaliana protein match is COP1-interacting protein-related (TAIR AT1G72410.1)	-
GO:0009416	response to light stimulus	Nitab4.5_0003649g0020	-	Belongs to the calycin superfamily. Lipocalin family	positive regulation of response to oxidative stress / regulation of response to oxidative stress / response to oxygen-containing compound / response to paraquat / positive regulation of response to salt stress / regulation of response to salt stress / NA / inorganic ion homeostasis / bounding membrane of organelle / cytoplasmic side of membrane / side of membrane / regulation of response to stres…
GO:0009416	response to light stimulus	Nitab4.5_0004511g0030	-	helix loop helix domain	regulation of RNA biosynthetic process / obsolete regulation of cellular macromolecule biosynthetic process / obsolete regulation of nucleic acid-templated transcription / transcription regulator activity / regulation of primary metabolic process / biological regulation / regulation of macromolecule metabolic process / symplast / obsolete multi-organism process / regulation of RNA metabolic proce…
GO:0009416	response to light stimulus	Nitab4.5_0007333g0010	-	late embryogenesis abundant protein	regulation of reproductive process / regulation of photoperiodism, flowering / regulation of multicellular organismal development / regulation of leaf development / response to salt / cellular response to oxygen-containing compound / response to oxygen-containing compound / regulation of defense response to bacterium / regulation of defense response to fungus / regulation of leaf senescence / cel…
GO:0009416	response to light stimulus	Nitab4.5_0001217g0040	-	3-ketoacyl-CoA synthase	-
GO:0009416	response to light stimulus	Nitab4.5_0000564g0130	-	Transcription factor	regulation of RNA biosynthetic process / obsolete regulation of cellular macromolecule biosynthetic process / obsolete regulation of nucleic acid-templated transcription / response to oxygen-containing compound / transcription regulator activity / regulation of primary metabolic process / cellular component organization or biogenesis / biological regulation / developmental growth involved in morp…
GO:0009416	response to light stimulus	Nitab4.5_0012023g0010	-	Ferric reductase like transmembrane component	-
GO:0009416	response to light stimulus	Nitab4.5_0000476g0110	-	The light-harvesting complex (LHC) functions as a light receptor, it captures and delivers excitation energy to photosystems with which it is closely associated	heterocyclic compound binding / organic cyclic compound binding / plastid thylakoid membrane / response to stimulus / obsolete cofactor binding / tetrapyrrole binding / obsolete cell part / obsolete intracellular organelle part / obsolete cytoplasmic part / obsolete thylakoid part / obsolete plastid part / obsolete chloroplast part / obsolete intracellular part / obsolete organelle part / cellula…
GO:0009416	response to light stimulus	Nitab4.5_0000874g0030	-	3-ketoacyl-CoA synthase	organic substance biosynthetic process / fatty acid derivative biosynthetic process / fatty acid derivative metabolic process / cellular component organization or biogenesis / organic substance metabolic process / developmental growth involved in morphogenesis / obsolete multi-organism process / response to stimulus / cellular developmental process / pollen tube development / anatomical structure…
GO:0009416	response to light stimulus	Nitab4.5_0000639g0060	LHCB3	The light-harvesting complex (LHC) functions as a light receptor, it captures and delivers excitation energy to photosystems with which it is closely associated	response to oxygen-containing compound / heterocyclic compound binding / response to alcohol / organic cyclic compound binding / biological regulation / plastid thylakoid membrane / response to stimulus / regulation of cellular process / regulation of biological process / obsolete cofactor binding / tetrapyrrole binding / obsolete cell part / obsolete intracellular organelle part / obsolete cytop…
GO:0009416	response to light stimulus	Nitab4.5_0002553g0030	-	salt tolerance	regulation of RNA biosynthetic process / obsolete regulation of cellular macromolecule biosynthetic process / regulation of response to red or far red light / regulation of multicellular organismal development / obsolete regulation of nucleic acid-templated transcription / heterocyclic compound binding / transcription regulator activity / organic cyclic compound binding / response to karrikin / r…
GO:0009416	response to light stimulus	Nitab4.5_0002333g0040	PPCK4	Belongs to the protein kinase superfamily	response to oxygen-containing compound / response to nitrogen compound / response to ketone / organonitrogen compound metabolic process / catalytic activity, acting on a protein / response to alcohol / organic substance metabolic process / biological regulation / response to fungicide / cellular response to stimulus / response to stimulus / regulation of cellular process / regulation of biologica…
GO:0009416	response to light stimulus	Nitab4.5_0000233g0050	-	The light-harvesting complex (LHC) functions as a light receptor, it captures and delivers excitation energy to photosystems with which it is closely associated	heterocyclic compound binding / organic cyclic compound binding / plastid thylakoid membrane / response to stimulus / obsolete cofactor binding / tetrapyrrole binding / obsolete cell part / obsolete intracellular organelle part / obsolete cytoplasmic part / obsolete thylakoid part / obsolete plastid part / obsolete chloroplast part / obsolete intracellular part / obsolete organelle part / cellula…
GO:0009416	response to light stimulus	Nitab4.5_0006195g0040	-	-	organonitrogen compound metabolic process / cellular component organization or biogenesis / organic substance metabolic process / protein-containing complex assembly / plastid thylakoid membrane / response to stimulus / obsolete cell part / obsolete intracellular organelle part / obsolete cytoplasmic part / obsolete thylakoid part / obsolete plastid part / obsolete chloroplast part / obsolete mem…
GO:0009416	response to light stimulus	Nitab4.5_0000644g0060	-	Galactose oxidase, central domain	-
GO:0009416	response to light stimulus	Nitab4.5_0004398g0080	-	3-ketoacyl-CoA synthase	-
GO:0009416	response to light stimulus	Nitab4.5_0002151g0050	-	Helix-loop-helix DNA-binding domain	response to stimulus / response to abiotic stimulus / response to light stimulus / response to radiation / biological_process
GO:0009416	response to light stimulus	Nitab4.5_0000187g0110	-	FAE1/Type III polyketide synthase-like protein	-
GO:0009416	response to light stimulus	Nitab4.5_0004436g0030	-	Helix-loop-helix DNA-binding domain	response to stimulus / response to abiotic stimulus / response to light stimulus / response to radiation / biological_process
GO:0015250	water channel activity	Nitab4.5_0006718g0030	-	Belongs to the MIP aquaporin (TC 1.A.8) family	cell periphery / cellular component organization or biogenesis / protein-containing complex assembly / transmembrane transport / protein heterooligomerization / protein heterotetramerization / protein homotetramerization / protein tetramerization / protein homooligomerization / protein complex oligomerization / establishment of localization / localization / obsolete cell part / obsolete plasma me…
GO:0015250	water channel activity	Nitab4.5_0000766g0050	-	Belongs to the MIP aquaporin (TC 1.A.8) family	NA / bounding membrane of organelle / cell periphery / urea transmembrane transport / nitrogen compound transport / organic substance transport / transmembrane transport / establishment of localization / localization / obsolete cell part / obsolete plasma membrane part / obsolete intracellular organelle part / obsolete cytoplasmic part / obsolete vacuolar part / obsolete membrane part / obsolete …
GO:0015250	water channel activity	Nitab4.5_0000173g0030	-	Belongs to the MIP aquaporin (TC 1.A.8) family	NA / bounding membrane of organelle / cell periphery / transmembrane transport / establishment of localization / localization / obsolete cell part / obsolete plasma membrane part / obsolete intracellular organelle part / obsolete cytoplasmic part / obsolete vacuolar part / obsolete membrane part / obsolete intracellular part / obsolete organelle part / intracellular membrane-bounded organelle / i…
GO:0015250	water channel activity	Nitab4.5_0001297g0050	-	Belongs to the MIP aquaporin (TC 1.A.8) family	-
GO:0015250	water channel activity	Nitab4.5_0011193g0010	-	Major intrinsic protein	NA / bounding membrane of organelle / defense response to other organism / hydrogen peroxide transmembrane transport / cell periphery / urea transmembrane transport / nitrogen compound transport / organic substance transport / regulation of biological quality / biological regulation / transmembrane transport / response to other organism / obsolete multi-organism process / establishment of localiz…
GO:0015250	water channel activity	Nitab4.5_0014443g0010	-	Belongs to the MIP aquaporin (TC 1.A.8) family	response to oxygen-containing compound / heterocyclic compound binding / response to alcohol / organic cyclic compound binding / hydrogen peroxide transmembrane transport / cell periphery / transmembrane transport / symplast / response to other organism / obsolete multi-organism process / establishment of localization / obsolete cofactor transport / localization / response to stimulus / obsolete …
GO:0015250	water channel activity	Nitab4.5_0000101g0120	-	Belongs to the MIP aquaporin (TC 1.A.8) family	-
GO:0015250	water channel activity	Nitab4.5_0011578g0040	-	Belongs to the MIP aquaporin (TC 1.A.8) family	NA / monoatomic cation transmembrane transport / bounding membrane of organelle / methylammonium transmembrane transport / ammonium transmembrane transport / cell periphery / nitrogen compound transport / organic substance transport / transmembrane transport / symplast / establishment of localization / localization / obsolete cell part / obsolete plasma membrane part / obsolete intracellular orga…
GO:0015250	water channel activity	Nitab4.5_0010813g0020	-	Belongs to the MIP aquaporin (TC 1.A.8) family	cell periphery / transmembrane transport / establishment of localization / localization / obsolete cell part / obsolete plasma membrane part / obsolete membrane part / fluid transport / monoatomic ion transmembrane transport / obsolete intrinsic component of plasma membrane / obsolete intrinsic component of membrane / transmembrane transporter activity / NA / passive transmembrane transporter act…
GO:0015250	water channel activity	Nitab4.5_0005236g0020	-	Belongs to the MIP aquaporin (TC 1.A.8) family	response to oxygen-containing compound / heterocyclic compound binding / response to alcohol / organic cyclic compound binding / cell periphery / transmembrane transport / symplast / establishment of localization / localization / response to stimulus / obsolete anchored component of plasma membrane / obsolete cell part / obsolete plasma membrane part / obsolete cytoplasmic part / obsolete membran…
GO:0015250	water channel activity	Nitab4.5_0003155g0010	-	Belongs to the MIP aquaporin (TC 1.A.8) family	NA / bounding membrane of organelle / cell periphery / transmembrane transport / establishment of localization / localization / obsolete cell part / obsolete plasma membrane part / obsolete intracellular organelle part / obsolete cytoplasmic part / obsolete vacuolar part / obsolete membrane part / obsolete intracellular part / obsolete organelle part / intracellular membrane-bounded organelle / i…
GO:0015250	water channel activity	Nitab4.5_0000101g0110	-	Belongs to the MIP aquaporin (TC 1.A.8) family	-
GO:0015250	water channel activity	Nitab4.5_0001068g0010	-	Belongs to the MIP aquaporin (TC 1.A.8) family	NA / bounding membrane of organelle / cell periphery / urea transmembrane transport / nitrogen compound transport / organic substance transport / transmembrane transport / establishment of localization / localization / obsolete cell part / obsolete plasma membrane part / obsolete intracellular organelle part / obsolete cytoplasmic part / obsolete vacuolar part / obsolete membrane part / obsolete …
GO:0015250	water channel activity	Nitab4.5_0003914g0040	-	Belongs to the MIP aquaporin (TC 1.A.8) family	response to oxygen-containing compound / heterocyclic compound binding / response to alcohol / organic cyclic compound binding / cell periphery / transmembrane transport / symplast / establishment of localization / localization / response to stimulus / obsolete anchored component of plasma membrane / obsolete cell part / obsolete plasma membrane part / obsolete cytoplasmic part / obsolete membran…
GO:0015250	water channel activity	Nitab4.5_0000737g0120	-	Belongs to the MIP aquaporin (TC 1.A.8) family	cell periphery / cellular component organization or biogenesis / protein-containing complex assembly / transmembrane transport / protein heterooligomerization / protein heterotetramerization / protein homotetramerization / protein tetramerization / protein homooligomerization / protein complex oligomerization / establishment of localization / localization / obsolete cell part / obsolete plasma me…
GO:0015250	water channel activity	Nitab4.5_0004871g0020	-	Belongs to the MIP aquaporin (TC 1.A.8) family	NA / bounding membrane of organelle / cell periphery / transmembrane transport / establishment of localization / localization / obsolete cell part / obsolete plasma membrane part / obsolete intracellular organelle part / obsolete cytoplasmic part / obsolete vacuolar part / obsolete membrane part / obsolete intracellular part / obsolete organelle part / intracellular membrane-bounded organelle / i…
GO:0015250	water channel activity	Nitab4.5_0009795g0020	-	Belongs to the MIP aquaporin (TC 1.A.8) family	-
GO:0015250	water channel activity	Nitab4.5_0002458g0030	-	Belongs to the MIP aquaporin (TC 1.A.8) family	-
GO:0015250	water channel activity	Nitab4.5_0007293g0050	-	Belongs to the MIP aquaporin (TC 1.A.8) family	response to oxygen-containing compound / cell periphery / transmembrane transport / establishment of localization / localization / response to stimulus / obsolete cell part / obsolete plasma membrane part / obsolete membrane part / response to chemical / fluid transport / monoatomic ion transmembrane transport / obsolete intrinsic component of plasma membrane / obsolete intrinsic component of mem…
GO:0015250	water channel activity	Nitab4.5_0000283g0420	-	Belongs to the MIP aquaporin (TC 1.A.8) family	response to oxygen-containing compound / heterocyclic compound binding / response to alcohol / organic cyclic compound binding / cell periphery / transmembrane transport / symplast / establishment of localization / localization / response to stimulus / obsolete anchored component of plasma membrane / obsolete cell part / obsolete plasma membrane part / obsolete cytoplasmic part / obsolete membran…
GO:0015250	water channel activity	Nitab4.5_0009795g0010	-	Belongs to the MIP aquaporin (TC 1.A.8) family	-
GO:0015250	water channel activity	Nitab4.5_0000575g0130	-	Belongs to the MIP aquaporin (TC 1.A.8) family	response to oxygen-containing compound / heterocyclic compound binding / response to alcohol / organic cyclic compound binding / hydrogen peroxide transmembrane transport / cell periphery / transmembrane transport / symplast / response to other organism / obsolete multi-organism process / establishment of localization / obsolete cofactor transport / localization / response to stimulus / obsolete …
GO:0015250	water channel activity	Nitab4.5_0006985g0020	-	Belongs to the MIP aquaporin (TC 1.A.8) family	NA / monoatomic cation transmembrane transport / bounding membrane of organelle / methylammonium transmembrane transport / ammonium transmembrane transport / cell periphery / nitrogen compound transport / organic substance transport / transmembrane transport / symplast / establishment of localization / localization / obsolete cell part / obsolete plasma membrane part / obsolete intracellular orga…
GO:0015250	water channel activity	Nitab4.5_0004141g0040	-	Belongs to the MIP aquaporin (TC 1.A.8) family	-
GO:0031969	chloroplast membrane	Nitab4.5_0001622g0160	-	photosystem I reaction center	-
GO:0031969	chloroplast membrane	Nitab4.5_0008781g0010	-	Rhomboid family	-
GO:0031969	chloroplast membrane	Nitab4.5_0000976g0010	CHLM	IX methyltransferase	organic substance biosynthetic process / organonitrogen compound biosynthetic process / organonitrogen compound metabolic process / organic cyclic compound biosynthetic process / organic cyclic compound metabolic process / organic substance metabolic process / obsolete cofactor biosynthetic process / obsolete cofactor metabolic process / heterocycle metabolic process / magnesium protoporphyrin IX…
GO:0031969	chloroplast membrane	Nitab4.5_0000525g0020	-	-	plastid thylakoid membrane / response to stimulus / obsolete cell part / obsolete intracellular organelle part / obsolete cytoplasmic part / obsolete thylakoid part / obsolete plastid part / obsolete chloroplast part / obsolete intracellular part / obsolete organelle part / intracellular membrane-bounded organelle / intracellular organelle / membrane-bounded organelle / organelle / thylakoid memb…
GO:0031969	chloroplast membrane	Nitab4.5_0002739g0080	-	phosphate translocator	carboxylic acid transmembrane transport / organic acid transmembrane transport / carbohydrate derivative transport / NA / monoatomic anion transmembrane transport / phosphoenolpyruvate transmembrane transport / phosphoenolpyruvate transmembrane transporter activity / triose-phosphate transmembrane transporter activity / organic substance transport / transmembrane transport / establishment of loca…
GO:0031969	chloroplast membrane	Nitab4.5_0008969g0010	-	GUN4-like	organic substance biosynthetic process / organonitrogen compound biosynthetic process / organonitrogen compound metabolic process / heterocyclic compound binding / organic cyclic compound biosynthetic process / organic cyclic compound metabolic process / organic cyclic compound binding / organic substance metabolic process / regulation of molecular function / biological regulation / cellular resp…
GO:0031969	chloroplast membrane	Nitab4.5_0000863g0140	-	UbiA prenyltransferase family	quinone biosynthetic process / quinone metabolic process / organic substance biosynthetic process / organic substance metabolic process / obsolete oxidation-reduction process / obsolete cofactor biosynthetic process / obsolete cofactor metabolic process / 1,4-dihydroxy-2-naphthoate octaprenyltransferase activity / obsolete cell part / obsolete cytoplasmic part / obsolete intracellular part / smal…
GO:0031969	chloroplast membrane	Nitab4.5_0003474g0020	-	BT1 family	-
GO:0031969	chloroplast membrane	Nitab4.5_0000611g0120	-	photosystem I reaction center	-
GO:0031969	chloroplast membrane	Nitab4.5_0001093g0060	-	TrkA-N domain	positive regulation of photosynthesis / monoatomic cation transmembrane transport / cellular component organization or biogenesis / biological regulation / transmembrane transport / plastid thylakoid membrane / establishment of localization / localization / response to stimulus / regulation of cellular process / regulation of biological process / positive regulation of cellular process / positive…
GO:0031969	chloroplast membrane	Nitab4.5_0000001g0390	-	Sodium/hydrogen exchanger family	positive regulation of photosynthesis / monoatomic cation transmembrane transport / cellular component organization or biogenesis / biological regulation / transmembrane transport / plastid thylakoid membrane / establishment of localization / localization / response to stimulus / regulation of cellular process / regulation of biological process / positive regulation of cellular process / positive…
GO:0031969	chloroplast membrane	Nitab4.5_0006980g0020	-	fluorescent in blue light	plastid thylakoid membrane / obsolete cell part / obsolete intracellular organelle part / obsolete cytoplasmic part / obsolete thylakoid part / obsolete plastid part / obsolete chloroplast part / obsolete intracellular part / obsolete organelle part / intracellular membrane-bounded organelle / intracellular organelle / membrane-bounded organelle / organelle / thylakoid membrane / photosynthetic m…
GO:0031969	chloroplast membrane	Nitab4.5_0010243g0010	-	-	plastid thylakoid membrane / response to stimulus / obsolete cell part / obsolete intracellular organelle part / obsolete cytoplasmic part / obsolete thylakoid part / obsolete plastid part / obsolete chloroplast part / obsolete intracellular part / obsolete organelle part / intracellular membrane-bounded organelle / intracellular organelle / membrane-bounded organelle / organelle / thylakoid memb…
GO:0031969	chloroplast membrane	Nitab4.5_0000084g0490	-	Belongs to the sterol desaturase family	organic substance biosynthetic process / organic substance metabolic process / pigment biosynthetic process / cellular lipid metabolic process / cellular biosynthetic process / primary metabolic process / cellular metabolic process / pigment metabolic process / xanthophyll biosynthetic process / xanthophyll metabolic process / carotenoid biosynthetic process / carotenoid metabolic process / terpe…
GO:0031969	chloroplast membrane	Nitab4.5_0000511g0070	-	Belongs to the mitochondrial carrier (TC 2.A.29) family	nucleotide transmembrane transport / organonitrogen compound metabolic process / carbohydrate derivative transmembrane transporter activity / carbohydrate derivative transport / monoatomic anion transmembrane transport / nitrogen compound transport / organic substance metabolic process / organic substance transport / transmembrane transport / response to other organism / obsolete multi-organism p…
GO:0031969	chloroplast membrane	Nitab4.5_0008575g0010	-	Belongs to the fatty acid desaturase type 1 family	negative regulation of photosynthesis / organic substance biosynthetic process / endoplasmic reticulum subcompartment / monocarboxylic acid biosynthetic process / organic substance metabolic process / biological regulation / response to stimulus / regulation of cellular process / regulation of biological process / negative regulation of cellular process / negative regulation of biological process…
GO:0031969	chloroplast membrane	Nitab4.5_0002824g0130	-	Lycopene epsilon cyclase	organic substance biosynthetic process / organic substance metabolic process / pigment biosynthetic process / lycopene epsilon cyclase activity / cellular lipid metabolic process / cellular biosynthetic process / primary metabolic process / cellular metabolic process / pigment metabolic process / intramolecular oxidoreductase activity / isomerase activity / xanthophyll biosynthetic process / xant…
GO:0031969	chloroplast membrane	Nitab4.5_0005773g0010	-	Phytol kinase	organic hydroxy compound biosynthetic process / organic hydroxy compound metabolic process / organic substance biosynthetic process / organic cyclic compound biosynthetic process / organic cyclic compound metabolic process / organic substance metabolic process / heterocycle metabolic process / obsolete cell part / obsolete cytoplasmic part / obsolete intracellular part / small molecule biosynthet…
GO:0031969	chloroplast membrane	Nitab4.5_0012857g0010	ERD4	Cytosolic domain of 10TM putative phosphate transporter	NA / bounding membrane of organelle / cell periphery / symplast / obsolete cell part / obsolete intracellular organelle part / obsolete cytoplasmic part / obsolete vacuolar part / obsolete plastid part / obsolete chloroplast part / obsolete intracellular part / obsolete organelle part / intracellular membrane-bounded organelle / intracellular organelle / membrane-bounded organelle / organelle / e…
GO:0031969	chloroplast membrane	Nitab4.5_0007144g0010	PSAL	Photosystem I reaction center subunit XI	plastid thylakoid membrane / obsolete cell part / obsolete intracellular organelle part / obsolete cytoplasmic part / obsolete thylakoid part / obsolete plastid part / obsolete chloroplast part / obsolete intracellular part / obsolete organelle part / intracellular membrane-bounded organelle / intracellular organelle / membrane-bounded organelle / organelle / thylakoid membrane / photosynthetic m…
GO:0031969	chloroplast membrane	Nitab4.5_0001094g0130	-	Belongs to the calycin superfamily. Lipocalin family	positive regulation of response to oxidative stress / regulation of response to oxidative stress / response to oxygen-containing compound / response to paraquat / positive regulation of response to salt stress / regulation of response to salt stress / NA / inorganic ion homeostasis / bounding membrane of organelle / cytoplasmic side of membrane / side of membrane / regulation of response to stres…
GO:0031969	chloroplast membrane	Nitab4.5_0003709g0010	-	Mechanosensitive ion channel protein 3, chloroplastic-like isoform X1	-
GO:0031969	chloroplast membrane	Nitab4.5_0001348g0130	PSAL	Photosystem I reaction center subunit XI	plastid thylakoid membrane / obsolete cell part / obsolete intracellular organelle part / obsolete cytoplasmic part / obsolete thylakoid part / obsolete plastid part / obsolete chloroplast part / obsolete intracellular part / obsolete organelle part / intracellular membrane-bounded organelle / intracellular organelle / membrane-bounded organelle / organelle / thylakoid membrane / photosynthetic m…
GO:0031969	chloroplast membrane	Nitab4.5_0000912g0240	-	Domain of unknown function (DUF4281)	regulation of reactive oxygen species metabolic process / tertiary alcohol biosynthetic process / tertiary alcohol metabolic process / organic hydroxy compound biosynthetic process / organic hydroxy compound metabolic process / organic substance biosynthetic process / regulation of superoxide metabolic process / monocarboxylic acid biosynthetic process / organic substance metabolic process / biol…
GO:0031969	chloroplast membrane	Nitab4.5_0000611g0110	-	photosystem I reaction center	-
GO:0031969	chloroplast membrane	Nitab4.5_0003649g0020	-	Belongs to the calycin superfamily. Lipocalin family	positive regulation of response to oxidative stress / regulation of response to oxidative stress / response to oxygen-containing compound / response to paraquat / positive regulation of response to salt stress / regulation of response to salt stress / NA / inorganic ion homeostasis / bounding membrane of organelle / cytoplasmic side of membrane / side of membrane / regulation of response to stres…
GO:0031969	chloroplast membrane	Nitab4.5_0003463g0070	-	Belongs to the fatty acid desaturase type 1 family	negative regulation of photosynthesis / organic substance biosynthetic process / endoplasmic reticulum subcompartment / monocarboxylic acid biosynthetic process / organic substance metabolic process / biological regulation / response to stimulus / regulation of cellular process / regulation of biological process / negative regulation of cellular process / negative regulation of biological process…
GO:0031969	chloroplast membrane	Nitab4.5_0014403g0020	PSAL	Photosystem I reaction center subunit XI	plastid thylakoid membrane / obsolete cell part / obsolete intracellular organelle part / obsolete cytoplasmic part / obsolete thylakoid part / obsolete plastid part / obsolete chloroplast part / obsolete intracellular part / obsolete organelle part / intracellular membrane-bounded organelle / intracellular organelle / membrane-bounded organelle / organelle / thylakoid membrane / photosynthetic m…
GO:0031969	chloroplast membrane	Nitab4.5_0001348g0080	PSAL	Photosystem I reaction center subunit XI	plastid thylakoid membrane / obsolete cell part / obsolete intracellular organelle part / obsolete cytoplasmic part / obsolete thylakoid part / obsolete plastid part / obsolete chloroplast part / obsolete intracellular part / obsolete organelle part / intracellular membrane-bounded organelle / intracellular organelle / membrane-bounded organelle / organelle / thylakoid membrane / photosynthetic m…
GO:0031969	chloroplast membrane	Nitab4.5_0000966g0020	-	protein 1, chloroplastic	magnesium ion transmembrane transport / inorganic cation transmembrane transport / inorganic ion transmembrane transport / monoatomic cation transmembrane transport / NA / cellular component organization or biogenesis / manganese ion transmembrane transport / NA / protein-containing complex assembly / transmembrane transport / plastid thylakoid membrane / establishment of localization / localizat…
GO:0031969	chloroplast membrane	Nitab4.5_0000149g0230	-	Middle domain of thiamine pyrophosphate	quinone biosynthetic process / quinone metabolic process / organic substance biosynthetic process / organic substance metabolic process / biological regulation / obsolete cofactor biosynthetic process / obsolete cofactor metabolic process / regulation of cellular process / regulation of biological process / small molecule biosynthetic process / small molecule metabolic process / cellular biosynth…
GO:0031969	chloroplast membrane	Nitab4.5_0010145g0010	EGY3	zinc metallopeptidase EGY3, chloroplastic	response to oxygen-containing compound / response to stimulus / response to antibiotic / response to hydrogen peroxide / NA / response to chemical / response to inorganic substance / response to high light intensity / response to light intensity / response to toxic substance / response to abiotic stimulus / response to light stimulus / response to heat / response to radiation / response to temper…
GO:0031969	chloroplast membrane	Nitab4.5_0000315g0120	ERD4	Cytosolic domain of 10TM putative phosphate transporter	NA / bounding membrane of organelle / cell periphery / symplast / obsolete cell part / obsolete intracellular organelle part / obsolete cytoplasmic part / obsolete vacuolar part / obsolete plastid part / obsolete chloroplast part / obsolete intracellular part / obsolete organelle part / intracellular membrane-bounded organelle / intracellular organelle / membrane-bounded organelle / organelle / e…
GO:0031969	chloroplast membrane	Nitab4.5_0002642g0140	-	Lycopene epsilon cyclase	organic substance biosynthetic process / organic substance metabolic process / pigment biosynthetic process / lycopene epsilon cyclase activity / cellular lipid metabolic process / cellular biosynthetic process / primary metabolic process / cellular metabolic process / pigment metabolic process / intramolecular oxidoreductase activity / isomerase activity / xanthophyll biosynthetic process / xant…
GO:0031969	chloroplast membrane	Nitab4.5_0000591g0090	-	Middle domain of thiamine pyrophosphate	quinone biosynthetic process / quinone metabolic process / organic substance biosynthetic process / organic substance metabolic process / biological regulation / obsolete cofactor biosynthetic process / obsolete cofactor metabolic process / regulation of cellular process / regulation of biological process / small molecule biosynthetic process / small molecule metabolic process / cellular biosynth…
GO:0031969	chloroplast membrane	Nitab4.5_0011409g0010	-	protein 1, chloroplastic	magnesium ion transmembrane transport / inorganic cation transmembrane transport / inorganic ion transmembrane transport / monoatomic cation transmembrane transport / NA / cellular component organization or biogenesis / manganese ion transmembrane transport / NA / protein-containing complex assembly / transmembrane transport / plastid thylakoid membrane / establishment of localization / localizat…
GO:0031969	chloroplast membrane	Nitab4.5_0001583g0010	-	AMP-binding enzyme C-terminal domain	quinone biosynthetic process / quinone metabolic process / organic substance biosynthetic process / NA / bounding membrane of organelle / organic substance metabolic process / obsolete cofactor biosynthetic process / obsolete cofactor metabolic process / obsolete cell part / obsolete intracellular organelle part / obsolete cytoplasmic part / obsolete peroxisomal part / obsolete microbody part / o…
GO:0031969	chloroplast membrane	Nitab4.5_0003283g0010	-	Plastidic ATP	nucleotide transmembrane transport / carbohydrate derivative transmembrane transporter activity / carbohydrate derivative transport / NA / monoatomic anion transmembrane transport / nitrogen compound transport / organic substance transport / transmembrane transport / adenine nucleotide transport / establishment of localization / localization / response to stimulus / obsolete cell part / obsolete …
GO:0031969	chloroplast membrane	Nitab4.5_0006195g0040	-	-	organonitrogen compound metabolic process / cellular component organization or biogenesis / organic substance metabolic process / protein-containing complex assembly / plastid thylakoid membrane / response to stimulus / obsolete cell part / obsolete intracellular organelle part / obsolete cytoplasmic part / obsolete thylakoid part / obsolete plastid part / obsolete chloroplast part / obsolete mem…
GO:0031969	chloroplast membrane	Nitab4.5_0010709g0010	-	Cationic amino acid transporter	carboxylic acid transmembrane transport / organic acid transmembrane transport / monoatomic anion transmembrane transport / cell periphery / nitrogen compound transport / organic substance transport / transmembrane transport / response to other organism / obsolete multi-organism process / establishment of localization / localization / response to stimulus / carboxylic acid transmembrane transport…
GO:0031969	chloroplast membrane	Nitab4.5_0001099g0050	EGY3	zinc metallopeptidase EGY3, chloroplastic	response to oxygen-containing compound / response to stimulus / response to antibiotic / response to hydrogen peroxide / NA / response to chemical / response to inorganic substance / response to high light intensity / response to light intensity / response to toxic substance / response to abiotic stimulus / response to light stimulus / response to heat / response to radiation / response to temper…
GO:0031969	chloroplast membrane	Nitab4.5_0008215g0020	-	phosphate translocator	carboxylic acid transmembrane transport / organic acid transmembrane transport / carbohydrate derivative transport / NA / monoatomic anion transmembrane transport / phosphoenolpyruvate transmembrane transport / phosphoenolpyruvate transmembrane transporter activity / triose-phosphate transmembrane transporter activity / organic substance transport / transmembrane transport / establishment of loca…
GO:0031969	chloroplast membrane	Nitab4.5_0000351g0050	-	Belongs to the major facilitator superfamily. Sugar transporter (TC 2.A.1.1) family	Golgi apparatus subcompartment / intracellular vesicle / obsolete cell part / obsolete intracellular organelle part / obsolete cytoplasmic part / obsolete Golgi apparatus part / obsolete intracellular part / obsolete organelle part / intracellular membrane-bounded organelle / intracellular organelle / membrane-bounded organelle / organelle / organelle subcompartment / vesicle / cytoplasmic vesicl…
GO:0031969	chloroplast membrane	Nitab4.5_0000149g0210	-	Middle domain of thiamine pyrophosphate	quinone biosynthetic process / quinone metabolic process / organic substance biosynthetic process / organic substance metabolic process / biological regulation / obsolete cofactor biosynthetic process / obsolete cofactor metabolic process / regulation of cellular process / regulation of biological process / small molecule biosynthetic process / small molecule metabolic process / cellular biosynth…
GO:0015995	chlorophyll biosynthetic process	Nitab4.5_0005897g0020	CHLI	Involved in chlorophyll biosynthesis. Catalyzes the insertion of magnesium ion into protoporphyrin IX to yield Mg- protoporphyrin IX	catalytic complex / organic substance biosynthetic process / organonitrogen compound biosynthetic process / organonitrogen compound metabolic process / organic cyclic compound biosynthetic process / organic cyclic compound metabolic process / cell periphery / organic substance metabolic process / obsolete cofactor biosynthetic process / obsolete cofactor metabolic process / ligase activity, formi…
GO:0015995	chlorophyll biosynthetic process	Nitab4.5_0005516g0010	HEMB	Delta-aminolevulinic acid dehydratase	organic substance biosynthetic process / organonitrogen compound biosynthetic process / organonitrogen compound metabolic process / organic cyclic compound biosynthetic process / organic cyclic compound metabolic process / organic substance metabolic process / obsolete cofactor biosynthetic process / obsolete cofactor metabolic process / transition metal ion binding / metal ion binding / heterocy…
GO:0015995	chlorophyll biosynthetic process	Nitab4.5_0000976g0010	CHLM	IX methyltransferase	organic substance biosynthetic process / organonitrogen compound biosynthetic process / organonitrogen compound metabolic process / organic cyclic compound biosynthetic process / organic cyclic compound metabolic process / organic substance metabolic process / obsolete cofactor biosynthetic process / obsolete cofactor metabolic process / heterocycle metabolic process / magnesium protoporphyrin IX…
GO:0015995	chlorophyll biosynthetic process	Nitab4.5_0009946g0010	PORA	protochlorophyllide	NA / bounding membrane of organelle / obsolete oxidation-reduction process / plastid thylakoid membrane / response to stimulus / anatomical structure development / obsolete cell part / obsolete intracellular organelle part / obsolete cytoplasmic part / obsolete thylakoid part / obsolete plastid part / obsolete chloroplast part / obsolete intracellular part / obsolete organelle part / intracellula…
GO:0015995	chlorophyll biosynthetic process	Nitab4.5_0001270g0120	-	Rubrerythrin	organic substance biosynthetic process / organonitrogen compound biosynthetic process / organonitrogen compound metabolic process / regulation of tetrapyrrole metabolic process / heterocyclic compound binding / organic cyclic compound biosynthetic process / organic cyclic compound metabolic process / organic cyclic compound binding / cellular component organization or biogenesis / organic substan…
GO:0015995	chlorophyll biosynthetic process	Nitab4.5_0008969g0010	-	GUN4-like	organic substance biosynthetic process / organonitrogen compound biosynthetic process / organonitrogen compound metabolic process / heterocyclic compound binding / organic cyclic compound biosynthetic process / organic cyclic compound metabolic process / organic cyclic compound binding / organic substance metabolic process / regulation of molecular function / biological regulation / cellular resp…
GO:0015995	chlorophyll biosynthetic process	Nitab4.5_0000662g0160	PORA	protochlorophyllide	NA / bounding membrane of organelle / obsolete oxidation-reduction process / plastid thylakoid membrane / response to stimulus / anatomical structure development / obsolete cell part / obsolete intracellular organelle part / obsolete cytoplasmic part / obsolete thylakoid part / obsolete plastid part / obsolete chloroplast part / obsolete intracellular part / obsolete organelle part / intracellula…
GO:0015995	chlorophyll biosynthetic process	Nitab4.5_0001089g0010	GSA1	Belongs to the class-III pyridoxal-phosphate-dependent aminotransferase family	apoplast / obsolete cell part / obsolete intracellular organelle part / obsolete cytoplasmic part / obsolete plastid part / obsolete chloroplast part / obsolete intracellular part / obsolete organelle part / intracellular membrane-bounded organelle / intracellular organelle / membrane-bounded organelle / organelle / envelope / organelle envelope / chloroplast envelope / chloroplast stroma / plast…
GO:0015995	chlorophyll biosynthetic process	Nitab4.5_0002526g0100	POR2	protochlorophyllide	obsolete oxidation-reduction process / plastid thylakoid membrane / obsolete cell part / obsolete intracellular organelle part / obsolete cytoplasmic part / obsolete thylakoid part / obsolete plastid part / obsolete chloroplast part / obsolete intracellular part / obsolete organelle part / intracellular membrane-bounded organelle / intracellular organelle / membrane-bounded organelle / organelle …
GO:0015995	chlorophyll biosynthetic process	Nitab4.5_0011255g0010	CPX	coproporphyrinogen-III oxidase, chloroplastic	response to stimulus / apoplast / protein dimerization activity / obsolete cell part / obsolete intracellular organelle part / obsolete cytoplasmic part / obsolete plastid part / obsolete chloroplast part / obsolete intracellular part / obsolete organelle part / intracellular membrane-bounded organelle / intracellular organelle / membrane-bounded organelle / organelle / protein homodimerization a…
GO:0015995	chlorophyll biosynthetic process	Nitab4.5_0000123g0170	-	Rubrerythrin	organic substance biosynthetic process / organonitrogen compound biosynthetic process / organonitrogen compound metabolic process / regulation of tetrapyrrole metabolic process / heterocyclic compound binding / organic cyclic compound biosynthetic process / organic cyclic compound metabolic process / organic cyclic compound binding / cellular component organization or biogenesis / organic substan…
GO:0015995	chlorophyll biosynthetic process	Nitab4.5_0000829g0010	DVR	NmrA-like family	organic substance biosynthetic process / organonitrogen compound biosynthetic process / organonitrogen compound metabolic process / organic cyclic compound biosynthetic process / organic cyclic compound metabolic process / organic substance metabolic process / obsolete oxidation-reduction process / 3,8-divinyl protochlorophyllide a 8-vinyl reductase activity / obsolete cofactor biosynthetic proce…
GO:0015995	chlorophyll biosynthetic process	Nitab4.5_0000377g0190	HEMA1	glutamyl-tRNA reductase	organic substance biosynthetic process / organonitrogen compound biosynthetic process / organonitrogen compound metabolic process / organic cyclic compound biosynthetic process / organic cyclic compound metabolic process / catalytic activity, acting on a tRNA / catalytic activity, acting on RNA / organic substance metabolic process / obsolete oxidation-reduction process / obsolete cofactor biosyn…
GO:0015995	chlorophyll biosynthetic process	Nitab4.5_0005195g0040	CHLH	Magnesium-chelatase subunit ChlH	catalytic complex / ligase activity, forming nitrogen-metal bonds, forming coordination complexes / ligase activity, forming nitrogen-metal bonds / obsolete cell part / obsolete intracellular organelle part / obsolete cytoplasmic part / obsolete plastid part / obsolete chloroplast part / obsolete intracellular part / obsolete organelle part / intracellular membrane-bounded organelle / intracellul…
GO:0015995	chlorophyll biosynthetic process	Nitab4.5_0000263g0250	-	Uroporphyrinogen decarboxylase	organic substance biosynthetic process / organonitrogen compound biosynthetic process / organonitrogen compound metabolic process / organic cyclic compound biosynthetic process / organic cyclic compound metabolic process / organic substance metabolic process / obsolete cofactor biosynthetic process / obsolete cofactor metabolic process / response to stimulus / heterocycle metabolic process / pigm…
GO:0015995	chlorophyll biosynthetic process	Nitab4.5_0010636g0020	CHLH	Magnesium-chelatase subunit ChlH	catalytic complex / ligase activity, forming nitrogen-metal bonds, forming coordination complexes / ligase activity, forming nitrogen-metal bonds / obsolete cell part / obsolete intracellular organelle part / obsolete cytoplasmic part / obsolete plastid part / obsolete chloroplast part / obsolete intracellular part / obsolete organelle part / intracellular membrane-bounded organelle / intracellul…
GO:0015995	chlorophyll biosynthetic process	Nitab4.5_0000512g0200	POR2	protochlorophyllide	obsolete oxidation-reduction process / plastid thylakoid membrane / obsolete cell part / obsolete intracellular organelle part / obsolete cytoplasmic part / obsolete thylakoid part / obsolete plastid part / obsolete chloroplast part / obsolete intracellular part / obsolete organelle part / intracellular membrane-bounded organelle / intracellular organelle / membrane-bounded organelle / organelle …
GO:0015995	chlorophyll biosynthetic process	Nitab4.5_0002986g0100	DVR	NmrA-like family	organic substance biosynthetic process / organonitrogen compound biosynthetic process / organonitrogen compound metabolic process / organic cyclic compound biosynthetic process / organic cyclic compound metabolic process / organic substance metabolic process / obsolete oxidation-reduction process / 3,8-divinyl protochlorophyllide a 8-vinyl reductase activity / obsolete cofactor biosynthetic proce…
GO:0015995	chlorophyll biosynthetic process	Nitab4.5_0006237g0030	CHLI	Involved in chlorophyll biosynthesis. Catalyzes the insertion of magnesium ion into protoporphyrin IX to yield Mg- protoporphyrin IX	catalytic complex / organic substance biosynthetic process / organonitrogen compound biosynthetic process / organonitrogen compound metabolic process / organic cyclic compound biosynthetic process / organic cyclic compound metabolic process / cell periphery / organic substance metabolic process / obsolete cofactor biosynthetic process / obsolete cofactor metabolic process / ligase activity, formi…
GO:0015995	chlorophyll biosynthetic process	Nitab4.5_0001128g0080	-	Geranylgeranyl diphosphate reductase, chloroplastic	organic hydroxy compound biosynthetic process / organic hydroxy compound metabolic process / organic substance biosynthetic process / organonitrogen compound biosynthetic process / organonitrogen compound metabolic process / organic cyclic compound biosynthetic process / organic cyclic compound metabolic process / organophosphate biosynthetic process / organic substance metabolic process / obsole…
GO:0015995	chlorophyll biosynthetic process	Nitab4.5_0006425g0050	-	BEST Arabidopsis thaliana protein match is COP1-interacting protein-related (TAIR AT1G72410.1)	-
GO:0015995	chlorophyll biosynthetic process	Nitab4.5_0001791g0020	HEMC	Porphobilinogen deaminase	organic substance biosynthetic process / organonitrogen compound biosynthetic process / organonitrogen compound metabolic process / organic cyclic compound biosynthetic process / organic cyclic compound metabolic process / chloroplast RNA modification / defense response to other organism / nucleic acid metabolic process / organic substance metabolic process / response to other organism / obsolete…
GO:0015995	chlorophyll biosynthetic process	Nitab4.5_0000134g0020	HEMC	Porphobilinogen deaminase	organic substance biosynthetic process / organonitrogen compound biosynthetic process / organonitrogen compound metabolic process / organic cyclic compound biosynthetic process / organic cyclic compound metabolic process / chloroplast RNA modification / defense response to other organism / nucleic acid metabolic process / organic substance metabolic process / response to other organism / obsolete…
GO:0034220	monoatomic ion transmembrane transport	Nitab4.5_0006718g0030	-	Belongs to the MIP aquaporin (TC 1.A.8) family	cell periphery / cellular component organization or biogenesis / protein-containing complex assembly / transmembrane transport / protein heterooligomerization / protein heterotetramerization / protein homotetramerization / protein tetramerization / protein homooligomerization / protein complex oligomerization / establishment of localization / localization / obsolete cell part / obsolete plasma me…
GO:0034220	monoatomic ion transmembrane transport	Nitab4.5_0000766g0050	-	Belongs to the MIP aquaporin (TC 1.A.8) family	NA / bounding membrane of organelle / cell periphery / urea transmembrane transport / nitrogen compound transport / organic substance transport / transmembrane transport / establishment of localization / localization / obsolete cell part / obsolete plasma membrane part / obsolete intracellular organelle part / obsolete cytoplasmic part / obsolete vacuolar part / obsolete membrane part / obsolete …
GO:0034220	monoatomic ion transmembrane transport	Nitab4.5_0000173g0030	-	Belongs to the MIP aquaporin (TC 1.A.8) family	NA / bounding membrane of organelle / cell periphery / transmembrane transport / establishment of localization / localization / obsolete cell part / obsolete plasma membrane part / obsolete intracellular organelle part / obsolete cytoplasmic part / obsolete vacuolar part / obsolete membrane part / obsolete intracellular part / obsolete organelle part / intracellular membrane-bounded organelle / i…
GO:0034220	monoatomic ion transmembrane transport	Nitab4.5_0001297g0050	-	Belongs to the MIP aquaporin (TC 1.A.8) family	-
GO:0034220	monoatomic ion transmembrane transport	Nitab4.5_0011193g0010	-	Major intrinsic protein	NA / bounding membrane of organelle / defense response to other organism / hydrogen peroxide transmembrane transport / cell periphery / urea transmembrane transport / nitrogen compound transport / organic substance transport / regulation of biological quality / biological regulation / transmembrane transport / response to other organism / obsolete multi-organism process / establishment of localiz…
GO:0034220	monoatomic ion transmembrane transport	Nitab4.5_0014443g0010	-	Belongs to the MIP aquaporin (TC 1.A.8) family	response to oxygen-containing compound / heterocyclic compound binding / response to alcohol / organic cyclic compound binding / hydrogen peroxide transmembrane transport / cell periphery / transmembrane transport / symplast / response to other organism / obsolete multi-organism process / establishment of localization / obsolete cofactor transport / localization / response to stimulus / obsolete …
GO:0034220	monoatomic ion transmembrane transport	Nitab4.5_0010813g0020	-	Belongs to the MIP aquaporin (TC 1.A.8) family	cell periphery / transmembrane transport / establishment of localization / localization / obsolete cell part / obsolete plasma membrane part / obsolete membrane part / fluid transport / monoatomic ion transmembrane transport / obsolete intrinsic component of plasma membrane / obsolete intrinsic component of membrane / transmembrane transporter activity / NA / passive transmembrane transporter act…
GO:0034220	monoatomic ion transmembrane transport	Nitab4.5_0005236g0020	-	Belongs to the MIP aquaporin (TC 1.A.8) family	response to oxygen-containing compound / heterocyclic compound binding / response to alcohol / organic cyclic compound binding / cell periphery / transmembrane transport / symplast / establishment of localization / localization / response to stimulus / obsolete anchored component of plasma membrane / obsolete cell part / obsolete plasma membrane part / obsolete cytoplasmic part / obsolete membran…
GO:0034220	monoatomic ion transmembrane transport	Nitab4.5_0003155g0010	-	Belongs to the MIP aquaporin (TC 1.A.8) family	NA / bounding membrane of organelle / cell periphery / transmembrane transport / establishment of localization / localization / obsolete cell part / obsolete plasma membrane part / obsolete intracellular organelle part / obsolete cytoplasmic part / obsolete vacuolar part / obsolete membrane part / obsolete intracellular part / obsolete organelle part / intracellular membrane-bounded organelle / i…
GO:0034220	monoatomic ion transmembrane transport	Nitab4.5_0000101g0110	-	Belongs to the MIP aquaporin (TC 1.A.8) family	-
GO:0034220	monoatomic ion transmembrane transport	Nitab4.5_0001068g0010	-	Belongs to the MIP aquaporin (TC 1.A.8) family	NA / bounding membrane of organelle / cell periphery / urea transmembrane transport / nitrogen compound transport / organic substance transport / transmembrane transport / establishment of localization / localization / obsolete cell part / obsolete plasma membrane part / obsolete intracellular organelle part / obsolete cytoplasmic part / obsolete vacuolar part / obsolete membrane part / obsolete …
GO:0034220	monoatomic ion transmembrane transport	Nitab4.5_0003914g0040	-	Belongs to the MIP aquaporin (TC 1.A.8) family	response to oxygen-containing compound / heterocyclic compound binding / response to alcohol / organic cyclic compound binding / cell periphery / transmembrane transport / symplast / establishment of localization / localization / response to stimulus / obsolete anchored component of plasma membrane / obsolete cell part / obsolete plasma membrane part / obsolete cytoplasmic part / obsolete membran…
GO:0034220	monoatomic ion transmembrane transport	Nitab4.5_0000737g0120	-	Belongs to the MIP aquaporin (TC 1.A.8) family	cell periphery / cellular component organization or biogenesis / protein-containing complex assembly / transmembrane transport / protein heterooligomerization / protein heterotetramerization / protein homotetramerization / protein tetramerization / protein homooligomerization / protein complex oligomerization / establishment of localization / localization / obsolete cell part / obsolete plasma me…
GO:0034220	monoatomic ion transmembrane transport	Nitab4.5_0004871g0020	-	Belongs to the MIP aquaporin (TC 1.A.8) family	NA / bounding membrane of organelle / cell periphery / transmembrane transport / establishment of localization / localization / obsolete cell part / obsolete plasma membrane part / obsolete intracellular organelle part / obsolete cytoplasmic part / obsolete vacuolar part / obsolete membrane part / obsolete intracellular part / obsolete organelle part / intracellular membrane-bounded organelle / i…
GO:0034220	monoatomic ion transmembrane transport	Nitab4.5_0002458g0030	-	Belongs to the MIP aquaporin (TC 1.A.8) family	-
GO:0034220	monoatomic ion transmembrane transport	Nitab4.5_0007293g0050	-	Belongs to the MIP aquaporin (TC 1.A.8) family	response to oxygen-containing compound / cell periphery / transmembrane transport / establishment of localization / localization / response to stimulus / obsolete cell part / obsolete plasma membrane part / obsolete membrane part / response to chemical / fluid transport / monoatomic ion transmembrane transport / obsolete intrinsic component of plasma membrane / obsolete intrinsic component of mem…
GO:0034220	monoatomic ion transmembrane transport	Nitab4.5_0000283g0420	-	Belongs to the MIP aquaporin (TC 1.A.8) family	response to oxygen-containing compound / heterocyclic compound binding / response to alcohol / organic cyclic compound binding / cell periphery / transmembrane transport / symplast / establishment of localization / localization / response to stimulus / obsolete anchored component of plasma membrane / obsolete cell part / obsolete plasma membrane part / obsolete cytoplasmic part / obsolete membran…
GO:0034220	monoatomic ion transmembrane transport	Nitab4.5_0009795g0010	-	Belongs to the MIP aquaporin (TC 1.A.8) family	-
GO:0034220	monoatomic ion transmembrane transport	Nitab4.5_0000575g0130	-	Belongs to the MIP aquaporin (TC 1.A.8) family	response to oxygen-containing compound / heterocyclic compound binding / response to alcohol / organic cyclic compound binding / hydrogen peroxide transmembrane transport / cell periphery / transmembrane transport / symplast / response to other organism / obsolete multi-organism process / establishment of localization / obsolete cofactor transport / localization / response to stimulus / obsolete …
GO:0034220	monoatomic ion transmembrane transport	Nitab4.5_0004141g0040	-	Belongs to the MIP aquaporin (TC 1.A.8) family	-
GO:0010319	stromule	Nitab4.5_0001019g0110	THF1	Protein THYLAKOID FORMATION1, chloroplastic	regulation of reactive oxygen species metabolic process / regulation of response to water deprivation / regulation of reactive oxygen species biosynthetic process / positive regulation of stomatal opening / regulation of stomatal opening / cellular response to oxygen-containing compound / response to oxygen-containing compound / organic substance catabolic process / organonitrogen compound catabo…
GO:0010319	stromule	Nitab4.5_0001019g0090	THF1	Protein THYLAKOID FORMATION1, chloroplastic	regulation of reactive oxygen species metabolic process / regulation of response to water deprivation / regulation of reactive oxygen species biosynthetic process / positive regulation of stomatal opening / regulation of stomatal opening / cellular response to oxygen-containing compound / response to oxygen-containing compound / organic substance catabolic process / organonitrogen compound catabo…
GO:0010319	stromule	Nitab4.5_0006914g0020	-	Chloroplast stem-loop binding protein of 41 kDa b, chloroplastic	regulation of RNA biosynthetic process / obsolete regulation of cellular macromolecule biosynthetic process / ribonucleoprotein complex / transferase complex / obsolete positive regulation of nucleic acid-templated transcription / obsolete regulation of nucleic acid-templated transcription / positive regulation of RNA biosynthetic process / catalytic complex / cellular response to oxygen-containi…
GO:0010319	stromule	Nitab4.5_0004677g0020	-	C-terminal domain of 1-Cys peroxiredoxin	cellular detoxification / cellular oxidant detoxification / detoxification / cellular response to toxic substance / reactive oxygen species metabolic process / cellular response to chemical stimulus / obsolete oxidation-reduction process / peroxiredoxin activity / cellular response to stimulus / obsolete cofactor catabolic process / obsolete cofactor metabolic process / response to stimulus / cel…
GO:0010319	stromule	Nitab4.5_0002084g0070	-	Chloroplast stem-loop binding protein of 41 kDa b, chloroplastic	regulation of RNA biosynthetic process / obsolete regulation of cellular macromolecule biosynthetic process / ribonucleoprotein complex / transferase complex / obsolete positive regulation of nucleic acid-templated transcription / obsolete regulation of nucleic acid-templated transcription / positive regulation of RNA biosynthetic process / catalytic complex / cellular response to oxygen-containi…
GO:0010319	stromule	Nitab4.5_0003336g0060	-	Serine hydroxymethyltransferase	ribonucleoprotein complex / alpha-amino acid metabolic process / organonitrogen compound metabolic process / heterocyclic compound binding / organic cyclic compound binding / cell periphery / organic substance metabolic process / intracellular organelle lumen / regulation of biological quality / biological regulation / cellular response to stimulus / response to stimulus / rhythmic process / apop…
GO:0010319	stromule	Nitab4.5_0008435g0010	-	Chloroplast stem-loop binding protein of 41 kDa a, chloroplastic	regulation of RNA biosynthetic process / obsolete regulation of cellular macromolecule biosynthetic process / ribonucleoprotein complex / obsolete positive regulation of nucleic acid-templated transcription / obsolete regulation of nucleic acid-templated transcription / positive regulation of RNA biosynthetic process / organic substance biosynthetic process / organonitrogen compound biosynthetic …
GO:0010319	stromule	Nitab4.5_0000769g0070	THF1	Protein THYLAKOID FORMATION1, chloroplastic	regulation of reactive oxygen species metabolic process / regulation of response to water deprivation / regulation of reactive oxygen species biosynthetic process / positive regulation of stomatal opening / regulation of stomatal opening / cellular response to oxygen-containing compound / response to oxygen-containing compound / organic substance catabolic process / organonitrogen compound catabo…
GO:0010319	stromule	Nitab4.5_0000458g0020	-	Chloroplast stem-loop binding protein of 41 kDa a, chloroplastic	regulation of RNA biosynthetic process / obsolete regulation of cellular macromolecule biosynthetic process / ribonucleoprotein complex / obsolete positive regulation of nucleic acid-templated transcription / obsolete regulation of nucleic acid-templated transcription / positive regulation of RNA biosynthetic process / organic substance biosynthetic process / organonitrogen compound biosynthetic …
GO:0010319	stromule	Nitab4.5_0002152g0090	FBP	Belongs to the FBPase class 1 family	organic substance biosynthetic process / carbohydrate derivative metabolic process / organic substance metabolic process / obsolete oxidation-reduction process / response to stimulus / sugar-phosphatase activity / apoplast / monosaccharide biosynthetic process / disaccharide biosynthetic process / obsolete cell part / obsolete intracellular organelle part / obsolete cytoplasmic part / obsolete pl…
GO:0010319	stromule	Nitab4.5_0007512g0020	-	Serine hydroxymethyltransferase	ribonucleoprotein complex / alpha-amino acid metabolic process / organonitrogen compound metabolic process / heterocyclic compound binding / organic cyclic compound binding / cell periphery / organic substance metabolic process / intracellular organelle lumen / regulation of biological quality / biological regulation / cellular response to stimulus / response to stimulus / rhythmic process / apop…
GO:0010319	stromule	Nitab4.5_0001287g0150	-	C-terminal domain of 1-Cys peroxiredoxin	cellular detoxification / cellular oxidant detoxification / detoxification / cellular response to toxic substance / reactive oxygen species metabolic process / cellular response to chemical stimulus / obsolete oxidation-reduction process / peroxiredoxin activity / cellular response to stimulus / obsolete cofactor catabolic process / obsolete cofactor metabolic process / response to stimulus / cel…
GO:0010319	stromule	Nitab4.5_0000151g0340	-	Catalyzes the conversion of hemimercaptal, formed from methylglyoxal and glutathione, to S-lactoylglutathione	-
GO:0010319	stromule	Nitab4.5_0000837g0050	-	Catalyzes the conversion of hemimercaptal, formed from methylglyoxal and glutathione, to S-lactoylglutathione	-
GO:0010319	stromule	Nitab4.5_0000451g0100	MDH	lactate/malate dehydrogenase, alpha/beta C-terminal domain	NA / bounding membrane of organelle / reproductive system development / obsolete oxidation-reduction process / response to stimulus / anatomical structure development / system development / reproductive structure development / seed development / apoplast / obsolete cell part / obsolete intracellular organelle part / obsolete cytoplasmic part / obsolete vacuolar part / obsolete plastid part / obso…
GO:0009773	photosynthetic electron transport in photosystem I	Nitab4.5_0001622g0160	-	photosystem I reaction center	-
GO:0009773	photosynthetic electron transport in photosystem I	Nitab4.5_0002825g0020	-	photosynthetic electron transport in photosystem I	biological regulation / regulation of macromolecule metabolic process / obsolete oxidation-reduction process / regulation of biological process / positive regulation of biological process / obsolete cell part / obsolete cytoplasmic part / obsolete intracellular part / cellular metabolic process / intracellular membrane-bounded organelle / intracellular organelle / membrane-bounded organelle / org…
GO:0009773	photosynthetic electron transport in photosystem I	Nitab4.5_0000611g0120	-	photosystem I reaction center	-
GO:0009773	photosynthetic electron transport in photosystem I	Nitab4.5_0008664g0020	-	2Fe-2S iron-sulfur cluster binding domain	-
GO:0009773	photosynthetic electron transport in photosystem I	Nitab4.5_0012161g0020	-	Photosynthetic NDH subunit of subcomplex B 1, chloroplastic	membrane protein complex / obsolete oxidation-reduction process / plastid thylakoid membrane / obsolete cell part / obsolete intracellular organelle part / obsolete cytoplasmic part / obsolete thylakoid part / obsolete plastid part / obsolete chloroplast part / obsolete membrane part / obsolete intracellular part / obsolete organelle part / cellular metabolic process / intracellular membrane-boun…
[truncated: 846 more rows]

## Sheet: Table S5(B)
Table S5(B) GO terms of up-DEGs enriched at cold stress terminated at RG stage
ID	GOterm	Gene_id	Gene_symbol	Description	GO_pathway
[truncated: 837 more rows]

## Sheet: Table S5(C)
Table S5(C) GO terms of down-DEGs enriched at cold stress terminated at PM stage
ID	GOterm	Gene_id	Gene_symbol	Description	GO_pathway
[truncated: 410 more rows]

## Sheet: Table S5(D)
Table S5(D) GO terms of up-DEGs enriched at cold stress terminated at PM stage
ID	GOterm	Gene_id	Gene_symbol	Description	GO_pathway
[truncated: 618 more rows]

## Sheet: Table S5(E)
Table S5(E) GO terms of down-DEGs enriched at Heat stress terminated at RG stage
[truncated: 317 more rows]

[truncated: 3 more sheets: Table S5(F), Table S5(G), Table S5(H)]
