# Supplementary material for: Study on mechanism of temperature-modulated polyphenolic biosynthesis in cigar tobacco leaves
Source: Front Plant Sci. 2025 Oct 23;16:1693512. doi: 10.3389/fpls.2025.1693512 (PMC12589083; doi:10.3389/fpls.2025.1693512)
Supplement: Supplementary file 1 [file DataSheet1.zip › supplementary materials/Table S6.xlsx]

## Sheet: Table S6(A)
Table S6 (A) Expression of genes involved in phenylpropanoid biosynthesis pathway
Compare_item	Gene	Gene_id	Change	baseMean	log2FoldChange	lfcSE	stat	pvalue	padj
H_PM-vs-M_PM	F3'5'H-1	Nitab4.5_0000123g0370	Down	768.753	-1.22582	0.391055	-3.13465	0.0017206	0.195882
H_PM-vs-M_PM	PAL-1	Nitab4.5_0000071g0170	Down	122.578	-4.30781	1.38912	-3.10111	0.00192799	0.208789
H_PM-vs-M_PM	F3'5'H-2	Nitab4.5_0010531g0010	NoChange	836.033	-0.955726	0.310636	-3.07668	0.00209323	0.214703
H_PM-vs-M_PM	CHS-1	Nitab4.5_0002920g0060	Down	25.9393	-2.91278	1.09133	-2.66901	0.00760744	0.409214
H_PM-vs-M_PM	PAL-3	Nitab4.5_0000582g0180	Down	59.7076	-3.65741	1.40539	-2.60242	0.00925684	0.436388
H_PM-vs-M_PM	4CL-6	Nitab4.5_0012647g0010	NoChange	536.263	-0.518516	0.212219	-2.4433	0.0145535	0.529113
H_PM-vs-M_PM	PAL-4	Nitab4.5_0000754g0260	Down	2874.05	-1.23278	0.557302	-2.21204	0.0269638	0.662043
H_PM-vs-M_PM	PAL-9	Nitab4.5_0018680g0010	NoChange	12.0971	-7.09795	3.91054	-1.81508	0.0695113	0.857104
H_PM-vs-M_PM	CHS-5	Nitab4.5_0001066g0070	NoChange	113.215	-2.33917	1.35054	-1.73202	0.0832695	0.889062
H_PM-vs-M_PM	PAL-5	Nitab4.5_0002130g0010	NoChange	2605.7	-1.91895	1.11231	-1.72519	0.0844933	0.892736
H_PM-vs-M_PM	CHS-3	Nitab4.5_0003904g0060	NoChange	86.7795	-1.82569	1.09839	-1.66215	0.0964821	0.911703
H_PM-vs-M_PM	PAL-7	Nitab4.5_0008883g0010	NoChange	17.7549	-3.08041	1.97854	-1.55691	0.119493	0.952583
H_PM-vs-M_PM	4CL-5	Nitab4.5_0010595g0010	NoChange	524.955	-0.670656	0.432752	-1.54975	0.121202	0.953466
H_PM-vs-M_PM	F3H-1	Nitab4.5_0000864g0050	NoChange	212.135	-1.32027	0.879666	-1.50087	0.133388	0.960783
H_PM-vs-M_PM	PAL-2	Nitab4.5_0000101g0270	NoChange	818.233	-2.06079	1.44391	-1.42722	0.153515	0.971741
H_PM-vs-M_PM	PAL-6	Nitab4.5_0005320g0020	NoChange	715.12	-1.99978	1.4457	-1.38326	0.166585	0.979374
H_PM-vs-M_PM	PAL-8	Nitab4.5_0012382g0010	NoChange	4.70639	-2.25164	1.73111	-1.30069	0.193363	0.988241
H_PM-vs-M_PM	CHS-6	Nitab4.5_0014110g0010	NoChange	10.7359	-1.18761	0.930353	-1.27651	0.201774	0.993798
H_PM-vs-M_PM	CHS-4	Nitab4.5_0006945g0020	NoChange	5.57732	1.58953	1.30744	1.21576	0.224076	0.996511
H_PM-vs-M_PM	CHI-2	Nitab4.5_0005313g0010	NoChange	272.52	-0.906962	0.771743	-1.17521	0.23991	0.996511
H_PM-vs-M_PM	4CL-4	Nitab4.5_0005336g0020	NoChange	478.17	0.605669	0.562672	1.07642	0.281741	0.996511
H_PM-vs-M_PM	CHI-1	Nitab4.5_0000027g0470	NoChange	315.702	-0.631014	0.615415	-1.02535	0.305199	0.996511
H_PM-vs-M_PM	4CL-1	Nitab4.5_0001664g0060	NoChange	669.778	-0.290518	0.314648	-0.923312	0.355845	0.996511
H_PM-vs-M_PM	CCR-1	Nitab4.5_0000021g0720	NoChange	266.876	-0.283374	0.345532	-0.82011	0.412154	0.996511
H_PM-vs-M_PM	CHS-2	Nitab4.5_0003185g0100	NoChange	28.7997	0.367885	0.458928	0.801619	0.422774	0.996511
H_PM-vs-M_PM	F3H-2	Nitab4.5_0026775g0010	NoChange	84.126	-0.694874	1.08046	-0.643128	0.520141	0.996511
H_PM-vs-M_PM	CAD-1	Nitab4.5_0002815g0020	NoChange	1922.73	0.432243	0.690234	0.626227	0.531166	0.996511
H_PM-vs-M_PM	CAD-2	Nitab4.5_0005392g0080	NoChange	615.798	-0.160976	0.446003	-0.36093	0.718152	0.998134
H_PM-vs-M_PM	4CL-2	Nitab4.5_0003680g0060	NoChange	539.517	0.0790654	0.260965	0.302973	0.76191	0.998134
H_PM-vs-M_PM	4CL-3	Nitab4.5_0004890g0040	NoChange	1103.4	0.17307	0.600055	0.288424	0.773023	0.998134
H_PM-vs-M_PM	ANR-1	Nitab4.5_0000522g0230	NoChange	16.9664	0.109533	0.552696	0.198179	0.842905	0.998134
H_PM-vs-M_PM	CCR-2	Nitab4.5_0004530g0060	NoChange	58.8431	1.11122	1.18227	0.939903
H_RG-vs-M_RG	PAL-5	Nitab4.5_0002130g0010	Down	1132.23	-2.57762	0.42583	-6.05316	1.42035e-09	7.53372e-06
H_RG-vs-M_RG	PAL-2	Nitab4.5_0000101g0270	Down	282.275	-3.71207	0.681954	-5.44329	5.23043e-08	0.000139224
H_RG-vs-M_RG	PAL-6	Nitab4.5_0005320g0020	Down	300.458	-4.67827	0.878763	-5.3237	1.01676e-07	0.000225535
H_RG-vs-M_RG	CHS-6	Nitab4.5_0014110g0010	Down	2.61846	-4.79795	1.65447	-2.89999	0.00373176	0.19707
H_RG-vs-M_RG	F3'5'H-1	Nitab4.5_0000123g0370	Down	507.906	-1.34017	0.466643	-2.87194	0.0040796	0.204118
H_RG-vs-M_RG	PAL-4	Nitab4.5_0000754g0260	Down	1520.11	-1.64714	0.642507	-2.56361	0.010359	0.308616
H_RG-vs-M_RG	F3'5'H-2	Nitab4.5_0010531g0010	NoChange	681.273	-0.737135	0.349275	-2.11047	0.0348179	0.49753
H_RG-vs-M_RG	4CL-5	Nitab4.5_0010595g0010	NoChange	334.136	-0.718093	0.350741	-2.04736	0.0406229	0.522499
H_RG-vs-M_RG	4CL-3	Nitab4.5_0004890g0040	NoChange	751.776	-0.423561	0.267397	-1.58401	0.113191	0.695288
H_RG-vs-M_RG	4CL-1	Nitab4.5_0001664g0060	NoChange	600.506	-0.371596	0.253098	-1.46819	0.142053	0.727013
H_RG-vs-M_RG	CHS-3	Nitab4.5_0003904g0060	NoChange	35.81	-0.686853	0.53635	-1.2806	0.200333	0.775178
H_RG-vs-M_RG	PAL-8	Nitab4.5_0012382g0010	NoChange	1.46972	-1.68651	1.38554	-1.21722	0.22352	0.791978
H_RG-vs-M_RG	CHS-2	Nitab4.5_0003185g0100	NoChange	10.7062	-0.795584	0.82984	-0.95872	0.3377	0.837854
H_RG-vs-M_RG	PAL-3	Nitab4.5_0000582g0180	NoChange	6.5601	1.07932	1.23917	0.871005	0.383752	0.85338
H_RG-vs-M_RG	4CL-2	Nitab4.5_0003680g0060	NoChange	493.517	-0.204081	0.235874	-0.865213	0.386922	0.853489
H_RG-vs-M_RG	CAD-1	Nitab4.5_0002815g0020	NoChange	1947.66	0.344062	0.411937	0.835229	0.403589	0.85791
H_RG-vs-M_RG	CCR-2	Nitab4.5_0004530g0060	NoChange	23.5221	0.476122	0.620107	0.767805	0.442603	0.870987
H_RG-vs-M_RG	PAL-7	Nitab4.5_0008883g0010	NoChange	3.33023	0.678069	0.949267	0.714308	0.475037	0.881109
H_RG-vs-M_RG	4CL-6	Nitab4.5_0012647g0010	NoChange	460.441	-0.188978	0.311323	-0.607015	0.543841	0.89971
H_RG-vs-M_RG	F3H-1	Nitab4.5_0000864g0050	NoChange	113.616	-0.230746	0.427667	-0.539547	0.58951	0.911532
H_RG-vs-M_RG	CAD-2	Nitab4.5_0005392g0080	NoChange	398.972	-0.151306	0.282727	-0.535167	0.592534	0.912327
H_RG-vs-M_RG	PAL-9	Nitab4.5_0018680g0010	NoChange	0.487735	0.9505	1.86105	0.510732	0.609538
H_RG-vs-M_RG	CHS-5	Nitab4.5_0001066g0070	NoChange	23.2391	-0.262471	0.612751	-0.428348	0.668397	0.933296
H_RG-vs-M_RG	CHI-2	Nitab4.5_0005313g0010	NoChange	132.806	0.164554	0.430956	0.381834	0.702585	0.941225
H_RG-vs-M_RG	PAL-1	Nitab4.5_0000071g0170	NoChange	10.4868	-0.486499	1.4745	-0.329941	0.741445	0.950074
H_RG-vs-M_RG	F3H-2	Nitab4.5_0026775g0010	NoChange	27.2946	0.164138	0.643726	0.254981	0.798738	0.963836
H_RG-vs-M_RG	CHI-1	Nitab4.5_0000027g0470	NoChange	179.523	0.08199	0.428569	0.191311	0.848282	0.974163
H_RG-vs-M_RG	CHS-4	Nitab4.5_0006945g0020	NoChange	2.14455	-0.168451	1.03648	-0.162523	0.870894	0.977626
H_RG-vs-M_RG	ANR-1	Nitab4.5_0000522g0230	NoChange	18.8196	-0.108641	0.767753	-0.141506	0.88747	0.981261
H_RG-vs-M_RG	CHS-1	Nitab4.5_0002920g0060	NoChange	4.30775	-0.107995	0.886258	-0.121855	0.903014	0.984811
H_RG-vs-M_RG	CCR-1	Nitab4.5_0000021g0720	NoChange	137.836	-0.0487813	0.562994	-0.0866461	0.930953	0.988641
H_RG-vs-M_RG	4CL-4	Nitab4.5_0005336g0020	NoChange	383.157	0.00468711	0.371488	0.0126171	0.989933	0.997461
L_PM-vs-M_PM	4CL-3	Nitab4.5_0004890g0040	NoChange	1298.05	0.61333	0.147335	4.16282	3.14343e-05	0.00259252
L_PM-vs-M_PM	F3'5'H-1	Nitab4.5_0000123g0370	Up	1865.4	1.32219	0.356501	3.70878	0.000208257	0.0109474
L_PM-vs-M_PM	4CL-4	Nitab4.5_0005336g0020	NoChange	509.077	0.777374	0.214901	3.61736	0.00029762	0.0141082
L_PM-vs-M_PM	F3'5'H-2	Nitab4.5_0010531g0010	NoChange	1555.31	0.886907	0.290931	3.04851	0.00229976	0.0610465
L_PM-vs-M_PM	4CL-6	Nitab4.5_0012647g0010	Up	983.305	1.10264	0.388719	2.8366	0.00455972	0.0932609
L_PM-vs-M_PM	CHS-6	Nitab4.5_0014110g0010	Up	32.7711	1.7802	0.675796	2.63423	0.00843274	0.134951
L_PM-vs-M_PM	CCR-1	Nitab4.5_0000021g0720	NoChange	336.38	0.401984	0.165803	2.42446	0.0153311	0.190699
L_PM-vs-M_PM	4CL-5	Nitab4.5_0010595g0010	NoChange	955.877	0.996409	0.442174	2.25343	0.0242318	0.245047
L_PM-vs-M_PM	PAL-4	Nitab4.5_0000754g0260	NoChange	5627.09	0.863396	0.417571	2.06766	0.0386718	0.309228
L_PM-vs-M_PM	CAD-2	Nitab4.5_0005392g0080	NoChange	832.623	0.667753	0.343245	1.94541	0.0517255	0.35478
L_PM-vs-M_PM	PAL-2	Nitab4.5_0000101g0270	NoChange	2449.16	1.4566	0.837272	1.7397	0.0819116	0.432669
L_PM-vs-M_PM	PAL-5	Nitab4.5_0002130g0010	NoChange	5802.91	0.882509	0.5562	1.58667	0.112586	0.497914
L_PM-vs-M_PM	PAL-8	Nitab4.5_0012382g0010	NoChange	29.0273	2.71146	1.74188	1.55663	0.119558	0.510393
L_PM-vs-M_PM	PAL-1	Nitab4.5_0000071g0170	NoChange	500.388	1.73493	1.23048	1.40996	0.158552	0.570704
L_PM-vs-M_PM	PAL-6	Nitab4.5_0005320g0020	NoChange	1956.77	1.29335	0.989142	1.30755	0.191026	0.614055
L_PM-vs-M_PM	PAL-7	Nitab4.5_0008883g0010	NoChange	73.1798	1.86851	1.58322	1.18019	0.237923	0.66325
L_PM-vs-M_PM	ANR-1	Nitab4.5_0000522g0230	NoChange	19.7706	0.528775	0.481273	1.0987	0.271899	0.697751
L_PM-vs-M_PM	PAL-3	Nitab4.5_0000582g0180	NoChange	226.18	1.64533	1.59797	1.02964	0.303178	0.722121
L_PM-vs-M_PM	CHS-4	Nitab4.5_0006945g0020	NoChange	2.02888	-1.07101	1.09811	-0.975314	0.329405	0.744668
L_PM-vs-M_PM	CHS-2	Nitab4.5_0003185g0100	NoChange	30.9531	0.574093	0.593187	0.96781	0.333139	0.748048
L_PM-vs-M_PM	CCR-2	Nitab4.5_0004530g0060	NoChange	41.4518	0.324271	0.350219	0.92591	0.354493	0.763705
L_PM-vs-M_PM	4CL-2	Nitab4.5_0003680g0060	NoChange	555.377	0.188307	0.254599	0.73962	0.459531	0.825115
L_PM-vs-M_PM	F3H-2	Nitab4.5_0026775g0010	NoChange	126.485	0.543331	0.850583	0.638775	0.522969	0.853997
L_PM-vs-M_PM	CHS-3	Nitab4.5_0003904g0060	NoChange	174.647	0.683669	1.07631	0.635197	0.5253	0.855262
L_PM-vs-M_PM	CHI-1	Nitab4.5_0000027g0470	NoChange	441.948	0.407765	0.65413	0.62337	0.533042	0.858562
L_PM-vs-M_PM	PAL-9	Nitab4.5_0018680g0010	NoChange	46.1706	1.51307	2.44067	0.61994	0.535297	0.859773
L_PM-vs-M_PM	CAD-1	Nitab4.5_0002815g0020	NoChange	1699.25	0.136234	0.233137	0.58435	0.558985	0.870418
L_PM-vs-M_PM	CHI-2	Nitab4.5_0005313g0010	NoChange	404.364	0.375625	0.909465	0.413018	0.679593	0.917084
L_PM-vs-M_PM	4CL-1	Nitab4.5_0001664g0060	NoChange	751.063	0.084289	0.258846	0.325633	0.744702	0.937045
L_PM-vs-M_PM	CHS-5	Nitab4.5_0001066g0070	NoChange	217.111	0.399356	1.83342	0.21782	0.827569	0.963445
L_PM-vs-M_PM	F3H-1	Nitab4.5_0000864g0050	NoChange	313.142	0.12164	0.718256	0.169354	0.865518	0.972424
L_PM-vs-M_PM	CHS-1	Nitab4.5_0002920g0060	NoChange	42.1266	-0.220984	1.33523	-0.165502	0.868549	0.973362
L_RG-vs-M_RG	F3H-2	Nitab4.5_0026775g0010	Up	100.766	2.60451	0.50761	5.13092	2.88326e-07	7.29629e-05
L_RG-vs-M_RG	4CL-3	Nitab4.5_0004890g0040	NoChange	1359.92	0.897281	0.177108	5.0663	4.05612e-07	9.53976e-05
L_RG-vs-M_RG	CHS-5	Nitab4.5_0001066g0070	Up	169.701	3.47962	0.799164	4.35407	1.33631e-05	0.00130316
L_RG-vs-M_RG	CHI-1	Nitab4.5_0000027g0470	Up	330.403	1.28563	0.30641	4.19578	2.71936e-05	0.00220098
L_RG-vs-M_RG	F3H-1	Nitab4.5_0000864g0050	Up	251.968	1.44414	0.392377	3.68048	0.000232794	0.00976685
L_RG-vs-M_RG	CHI-2	Nitab4.5_0005313g0010	Up	290.047	1.67803	0.469517	3.57394	0.000351649	0.0129944
L_RG-vs-M_RG	CHS-3	Nitab4.5_0003904g0060	Up	156.599	2.43555	0.764633	3.18525	0.00144628	0.0323416
L_RG-vs-M_RG	PAL-2	Nitab4.5_0000101g0270	Up	1278.5	1.7798	0.56009	3.1777	0.00148449	0.0328421
L_RG-vs-M_RG	PAL-5	Nitab4.5_0002130g0010	Up	3323.17	1.07916	0.34885	3.09347	0.0019783	0.0390609
L_RG-vs-M_RG	PAL-6	Nitab4.5_0005320g0020	Up	1551.29	1.95711	0.684221	2.86035	0.00423178	0.0639453
L_RG-vs-M_RG	CHS-1	Nitab4.5_0002920g0060	Up	26.855	3.31272	1.16297	2.8485	0.00439253	0.0654102
L_RG-vs-M_RG	PAL-4	Nitab4.5_0000754g0260	NoChange	3570.2	0.859208	0.330892	2.59664	0.00941405	0.104118
L_RG-vs-M_RG	PAL-8	Nitab4.5_0012382g0010	Down	1.21344	-3.85069	1.49444	-2.57667	0.00997569	0.107394
L_RG-vs-M_RG	CHS-2	Nitab4.5_0003185g0100	Up	25.3742	1.25708	0.62164	2.02219	0.0431564	0.254927
L_RG-vs-M_RG	CCR-2	Nitab4.5_0004530g0060	NoChange	31.9934	0.957594	0.508087	1.88471	0.0594695	0.302489
L_RG-vs-M_RG	CCR-1	Nitab4.5_0000021g0720	NoChange	188.798	0.527959	0.294897	1.79032	0.0734033	0.34079
L_RG-vs-M_RG	PAL-9	Nitab4.5_0018680g0010	NoChange	1.76926	3.0433	1.71206	1.77756	0.0754754	0.345753
L_RG-vs-M_RG	PAL-1	Nitab4.5_0000071g0170	NoChange	30.4886	1.82559	1.08498	1.68261	0.0924511	0.386458
L_RG-vs-M_RG	CAD-1	Nitab4.5_0002815g0020	NoChange	1668.04	-0.397024	0.244335	-1.62492	0.10418	0.412079
L_RG-vs-M_RG	4CL-2	Nitab4.5_0003680g0060	NoChange	547.092	-0.187027	0.163344	-1.14499	0.252212	0.614701
L_RG-vs-M_RG	4CL-4	Nitab4.5_0005336g0020	NoChange	458.247	0.23105	0.212463	1.08748	0.276824	0.640488
L_RG-vs-M_RG	CHS-6	Nitab4.5_0014110g0010	NoChange	8.95294	1.07978	1.01868	1.05999	0.28915	0.651329
L_RG-vs-M_RG	PAL-7	Nitab4.5_0008883g0010	NoChange	4.63875	1.20578	1.17966	1.02215	0.306711	0.666275
L_RG-vs-M_RG	CHS-4	Nitab4.5_0006945g0020	NoChange	1.85864	-1.04156	1.09608	-0.950257	0.341982	0.696104
L_RG-vs-M_RG	CAD-2	Nitab4.5_0005392g0080	NoChange	513.162	0.282169	0.299517	0.942081	0.346151	0.699493
L_RG-vs-M_RG	F3'5'H-1	Nitab4.5_0000123g0370	NoChange	917.38	0.359247	0.417414	0.860649	0.389432	0.732997
L_RG-vs-M_RG	4CL-5	Nitab4.5_0010595g0010	NoChange	510.845	0.296222	0.406663	0.72842	0.466357	0.783915
L_RG-vs-M_RG	ANR-1	Nitab4.5_0000522g0230	NoChange	19.1717	-0.369813	0.567163	-0.65204	0.514375	0.810589
L_RG-vs-M_RG	F3'5'H-2	Nitab4.5_0010531g0010	NoChange	997.738	0.167339	0.32885	0.508862	0.610849	0.861441
L_RG-vs-M_RG	PAL-3	Nitab4.5_0000582g0180	NoChange	5.46277	0.463859	1.11967	0.414283	0.678667	0.89143
L_RG-vs-M_RG	4CL-6	Nitab4.5_0012647g0010	NoChange	554.509	0.0696233	0.377684	0.184343	0.853745	0.957968
L_RG-vs-M_RG	4CL-1	Nitab4.5_0001664g0060	NoChange	752.96	0.0245603	0.218462	0.112424	0.910487	0.974099

## Sheet: Table S6(B)
Table S6(B) Expression of three MYB TFs
Gene	Gene_id	TEMP	Stage	FPKM_mean	FPKM_sd
MYB12-1	Nitab4.5_0000116g0020	L	PM	5.4819	0.536361
MYB12-1	Nitab4.5_0000116g0020	M	PM	3.42331	0.585486
MYB12-1	Nitab4.5_0000116g0020	L	RG	3.23272	0.372187
MYB12-2	Nitab4.5_0000906g0090	L	RG	2.75283	0.0636037
MYB12-2	Nitab4.5_0000906g0090	L	PM	1.81376	0.227043
MYB12-1	Nitab4.5_0000116g0020	H	PM	1.4261	0.129885
MYB12-2	Nitab4.5_0000906g0090	M	PM	1.35675	0.19003
MYB12-1	Nitab4.5_0000116g0020	M	RG	0.990288	0.185349
MYB12-2	Nitab4.5_0000906g0090	M	RG	0.834617	0.174501
MYB12-3	Nitab4.5_0000363g0320	L	PM	0.800503	0.21919
MYB12-2	Nitab4.5_0000906g0090	H	PM	0.638451	0.221169
MYB12-1	Nitab4.5_0000116g0020	H	RG	0.62216	0.0658493
MYB12-3	Nitab4.5_0000363g0320	M	PM	0.259739	0.134965
MYB12-2	Nitab4.5_0000906g0090	H	RG	0.25354	0.0737675
MYB12-3	Nitab4.5_0000363g0320	M	RG	0.0633393	0.0197082
MYB12-3	Nitab4.5_0000363g0320	L	RG	0.0631666	0.0328223
MYB12-3	Nitab4.5_0000363g0320	H	RG	0.0452297	0.0117945
MYB12-3	Nitab4.5_0000363g0320	H	PM	0.0408633	0.0212332

## Sheet: Table S6(C)
Table S6(C) Relationship of genes involved in phenylpropanoid biosynthsis pathway
Gene_id	4CL-1	4CL-2	4CL-3	4CL-4	4CL-5	4CL-6	4CL-7	ANR-1	CAD-1	CAD-2	CCR-1	CCR-2	CHI-1	CHI-2	CHS-1	CHS-2	CHS-3	CHS-4	CHS-5	CHS-6	F3'5'H-1	F3'5'H-2	F3H-1	F3H-2	PAL-1	PAL-2	PAL-3	PAL-4	PAL-5	PAL-6	PAL-7	PAL-8	PAL-9
4CL-1	1	-0.35899	0.410524	0.736484	0.509412	0.443381	0.393183	-0.0790602	-0.0157251	0.535677	0.551657	0.270719	0.412719	0.269176	0.177184	0.630137	0.336775	-0.0162888	0.298829	0.392357	0.503946	0.550302	0.470486	0.471497	0.198171	0.534514	0.0985558	0.651959	0.585656	0.561178	0.188658	0.12949	0.106048
4CL-2	-0.35899	1	0.177104	-0.241808	0.0626426	-0.152414	-0.0732413	0.25565	0.240509	-0.181709	-0.198964	-0.122736	-0.24968	-0.235762	-0.204257	-0.0639345	-0.252761	-0.105004	-0.20199	-0.113213	-0.194168	-0.249445	-0.390252	-0.312276	-0.115056	-0.251031	-0.0868325	-0.300271	-0.287182	-0.316346	-0.110145	-0.0426116	-0.139066
4CL-3	0.410524	0.177104	1	0.181326	0.153188	0.303589	0.277933	0.217668	-0.395573	0.241861	0.261704	-0.290764	0.078013	-0.0952555	-0.226682	0.692556	-0.16101	-0.378715	-0.0698174	0.280881	0.344576	0.328679	-0.124918	-0.0828926	0.0877638	0.339908	-0.0330358	0.426169	0.349967	0.317783	0.0887861	0.0192322	-0.0456326
4CL-4	0.736484	-0.241808	0.181326	1	0.781104	0.453993	0.422277	-0.0679598	0.280179	0.623447	0.623796	0.602169	0.570856	0.440418	0.28074	0.612446	0.472481	0.31236	0.41551	0.371017	0.475478	0.491029	0.629714	0.715935	0.271474	0.518109	0.231255	0.581158	0.534829	0.581038	0.257262	0.247248	0.227406
4CL-5	0.509412	0.0626426	0.153188	0.781104	1	0.422982	0.461115	-0.156722	0.659734	0.703788	0.569691	0.757689	0.309204	0.189165	-0.0128042	0.407262	0.164495	0.604445	0.0783593	0.340904	0.413087	0.384186	0.265695	0.411484	0.304133	0.372069	0.257888	0.358389	0.319019	0.340384	0.302235	0.291701	0.236391
4CL-6	0.443381	-0.152414	0.303589	0.453993	0.422982	1	0.968913	0.120002	-0.125502	0.873327	0.745516	0.0212442	0.665742	0.539361	0.30513	0.238695	0.415541	-0.162089	0.358284	0.911917	0.977986	0.961928	0.507114	0.460662	0.915887	0.921812	0.796801	0.921296	0.934034	0.804935	0.910147	0.743452	0.822498
4CL-7	0.393183	-0.0732413	0.277933	0.422277	0.461115	0.968913	1	0.0990734	-0.0220959	0.857575	0.690895	0.0416873	0.588871	0.476968	0.227806	0.180296	0.370385	-0.153178	0.302268	0.905223	0.968324	0.934726	0.426993	0.4048	0.919717	0.868429	0.816769	0.856329	0.859269	0.731318	0.924237	0.792406	0.827846
ANR-1	-0.0790602	0.25565	0.217668	-0.0679598	-0.156722	0.120002	0.0990734	1	-0.390933	-0.0871341	0.196901	-0.249034	-0.0692381	-0.0488681	-0.0104708	0.325254	0.0284651	-0.355233	0.0686645	0.175141	0.174008	0.173573	-0.088491	-0.0455022	0.0593903	0.0299807	0.0242752	0.135098	0.0836646	-0.0608373	0.0284524	0.0398107	0.0239165
CAD-1	-0.0157251	0.240509	-0.395573	0.280179	0.659734	-0.125502	-0.0220959	-0.390933	1	0.256774	0.0421913	0.777113	-0.210731	-0.20721	-0.228047	-0.193323	-0.172407	0.812577	-0.28733	-0.170156	-0.149344	-0.186054	-0.112267	-0.0109641	-0.0619223	-0.174541	-0.059091	-0.288411	-0.292839	-0.200826	-0.0562692	-0.0404578	-0.0720623
CAD-2	0.535677	-0.181709	0.241861	0.623447	0.703788	0.873327	0.857575	-0.0871341	0.256774	1	0.819619	0.396164	0.517686	0.360263	0.154512	0.30703	0.266717	0.214206	0.17004	0.761676	0.865003	0.851247	0.436882	0.428083	0.780314	0.847253	0.603623	0.802085	0.794305	0.745343	0.763923	0.536326	0.651728
CCR-1	0.551657	-0.198964	0.261704	0.623796	0.569691	0.745516	0.690895	0.196901	0.0421913	0.819619	1	0.449049	0.561716	0.466591	0.362643	0.520808	0.416207	0.133115	0.397526	0.721429	0.757687	0.753557	0.527854	0.555443	0.647781	0.63964	0.571747	0.721006	0.697884	0.519497	0.626265	0.537544	0.568547
CCR-2	0.270719	-0.122736	-0.290764	0.602169	0.757689	0.0212442	0.0416873	-0.249034	0.777113	0.396164	0.449049	1	0.0748823	0.0797036	0.0665248	0.168981	0.141901	0.855965	0.04371	0.00816152	0.00711008	-0.0130902	0.22	0.348432	0.0217775	-0.0388293	0.0604113	-0.0469147	-0.0792063	-0.0479943	0.0214145	0.0868278	0.0329557
CHI-1	0.412719	-0.24968	0.078013	0.570856	0.309204	0.665742	0.588871	-0.0692381	-0.210731	0.517686	0.561716	0.0748823	1	0.957088	0.800987	0.325384	0.848234	-0.124831	0.864945	0.725923	0.614098	0.621261	0.921537	0.91043	0.673129	0.623116	0.737601	0.707394	0.767421	0.599061	0.667165	0.680515	0.736037
CHI-2	0.269176	-0.235762	-0.0952555	0.440418	0.189165	0.539361	0.476968	-0.0488681	-0.20721	0.360263	0.466591	0.0797036	0.957088	1	0.917198	0.174479	0.9383	-0.121527	0.947119	0.677598	0.487665	0.488546	0.908184	0.907796	0.620076	0.449834	0.751956	0.539099	0.616948	0.408599	0.622844	0.714148	0.733697
CHS-1	0.177184	-0.204257	-0.226682	0.28074	-0.0128042	0.30513	0.227806	-0.0104708	-0.228047	0.154512	0.362643	0.0665248	0.800987	0.917198	1	0.0673533	0.942826	-0.146676	0.95114	0.524044	0.272751	0.291547	0.84334	0.822693	0.436648	0.231917	0.575197	0.322879	0.41367	0.189633	0.429264	0.525578	0.569035
CHS-2	0.630137	-0.0639345	0.692556	0.612446	0.407262	0.238695	0.180296	0.325254	-0.193323	0.30703	0.520808	0.168981	0.325384	0.174479	0.0673533	1	0.175842	-0.0489652	0.252904	0.254691	0.283065	0.285657	0.296327	0.394988	0.0248056	0.287709	-0.0347546	0.461022	0.361386	0.29443	0.00587865	0.000460749	-0.0419997
CHS-3	0.336775	-0.252761	-0.16101	0.472481	0.164495	0.415541	0.370385	0.0284651	-0.172407	0.266717	0.416207	0.141901	0.848234	0.9383	0.942826	0.175842	1	-0.140387	0.96892	0.612623	0.403285	0.412598	0.87669	0.895979	0.487998	0.357371	0.614258	0.447957	0.50712	0.326262	0.494165	0.611985	0.59766
CHS-4	-0.0162888	-0.105004	-0.378715	0.31236	0.604445	-0.162089	-0.153178	-0.355233	0.812577	0.214206	0.133115	0.855965	-0.124831	-0.121527	-0.146676	-0.0489652	-0.140387	1	-0.220491	-0.216703	-0.219454	-0.240671	-0.00591159	0.0968788	-0.112038	-0.229665	-0.0781983	-0.274244	-0.283522	-0.228705	-0.124567	-0.106281	-0.0765381
CHS-5	0.298829	-0.20199	-0.0698174	0.41551	0.0783593	0.358284	0.302268	0.0686645	-0.28733	0.17004	0.397526	0.04371	0.864945	0.947119	0.95114	0.252904	0.96892	-0.220491	1	0.562433	0.345847	0.357632	0.868777	0.890505	0.424693	0.277531	0.58759	0.413585	0.474794	0.248937	0.428153	0.588528	0.550637
CHS-6	0.392357	-0.113213	0.280881	0.371017	0.340904	0.911917	0.905223	0.175141	-0.170156	0.761676	0.721429	0.00816152	0.725923	0.677598	0.524044	0.254691	0.612623	-0.216703	0.562433	1	0.908375	0.880501	0.592439	0.574528	0.930241	0.79447	0.867329	0.828185	0.849805	0.625055	0.930745	0.830188	0.885558
F3'5'H-1	0.503946	-0.194168	0.344576	0.475478	0.413087	0.977986	0.968324	0.174008	-0.149344	0.865003	0.757687	0.00711008	0.614098	0.487665	0.272751	0.283065	0.403285	-0.219454	0.345847	0.908375	1	0.991683	0.484005	0.442893	0.882707	0.914054	0.748158	0.927612	0.92533	0.793687	0.874488	0.710611	0.77385
F3'5'H-2	0.550302	-0.249445	0.328679	0.491029	0.384186	0.961928	0.934726	0.173573	-0.186054	0.851247	0.753557	-0.0130902	0.621261	0.488546	0.291547	0.285657	0.412598	-0.240671	0.357632	0.880501	0.991683	1	0.513839	0.456502	0.849258	0.922756	0.701544	0.94151	0.942706	0.818891	0.833376	0.651199	0.736549
F3H-1	0.470486	-0.390252	-0.124918	0.629714	0.265695	0.507114	0.426993	-0.088491	-0.112267	0.436882	0.527854	0.22	0.921537	0.908184	0.84334	0.296327	0.87669	-0.00591159	0.868777	0.592439	0.484005	0.513839	1	0.963508	0.549435	0.51547	0.609917	0.614408	0.66429	0.517538	0.529022	0.531055	0.631958
F3H-2	0.471497	-0.312276	-0.0828926	0.715935	0.411484	0.460662	0.4048	-0.0455022	-0.0109641	0.428083	0.555443	0.348432	0.91043	0.907796	0.822693	0.394988	0.895979	0.0968788	0.890505	0.574528	0.442893	0.456502	0.963508	1	0.487499	0.430176	0.586012	0.544506	0.578901	0.425428	0.476018	0.551772	0.578285
PAL-1	0.198171	-0.115056	0.0877638	0.271474	0.304133	0.915887	0.919717	0.0593903	-0.0619223	0.780314	0.647781	0.0217775	0.673129	0.620076	0.436648	0.0248056	0.487998	-0.112038	0.424693	0.930241	0.882707	0.849258	0.549435	0.487499	1	0.800679	0.929914	0.777439	0.822385	0.641056	0.994166	0.842927	0.967939
PAL-2	0.534514	-0.251031	0.339908	0.518109	0.372069	0.921812	0.868429	0.0299807	-0.174541	0.847253	0.63964	-0.0388293	0.623116	0.449834	0.231917	0.287709	0.357371	-0.229665	0.277531	0.79447	0.914054	0.922756	0.51547	0.430176	0.800679	1	0.594821	0.9541	0.95499	0.959617	0.78474	0.508687	0.671997
PAL-3	0.0985558	-0.0868325	-0.0330358	0.231255	0.257888	0.796801	0.816769	0.0242752	-0.059091	0.603623	0.571747	0.0604113	0.737601	0.751956	0.575197	-0.0347546	0.614258	-0.0781983	0.58759	0.867329	0.748158	0.701544	0.609917	0.586012	0.929914	0.594821	1	0.625233	0.685472	0.435839	0.942722	0.962339	0.978889
PAL-4	0.651959	-0.300271	0.426169	0.581158	0.358389	0.921296	0.856329	0.135098	-0.288411	0.802085	0.721006	-0.0469147	0.707394	0.539099	0.322879	0.461022	0.447957	-0.274244	0.413585	0.828185	0.927612	0.94151	0.614408	0.544506	0.777439	0.9541	0.625233	1	0.986158	0.903399	0.758675	0.559076	0.675667
PAL-5	0.585656	-0.287182	0.349967	0.534829	0.319019	0.934034	0.859269	0.0836646	-0.292839	0.794305	0.697884	-0.0792063	0.767421	0.616948	0.41367	0.361386	0.50712	-0.283522	0.474794	0.849805	0.92533	0.942706	0.66429	0.578901	0.822385	0.95499	0.685472	0.986158	1	0.901017	0.801701	0.600892	0.73849
PAL-6	0.561178	-0.316346	0.317783	0.581038	0.340384	0.804935	0.731318	-0.0608373	-0.200826	0.745343	0.519497	-0.0479943	0.599061	0.408599	0.189633	0.29443	0.326262	-0.228705	0.248937	0.625055	0.793687	0.818891	0.517538	0.425428	0.641056	0.959617	0.435839	0.903399	0.901017	1	0.624018	0.350627	0.517949
PAL-7	0.188658	-0.110145	0.0887861	0.257262	0.302235	0.910147	0.924237	0.0284524	-0.0562692	0.763923	0.626265	0.0214145	0.667165	0.622844	0.429264	0.00587865	0.494165	-0.124567	0.428153	0.930745	0.874488	0.833376	0.529022	0.476018	0.994166	0.78474	0.942722	0.758675	0.801701	0.624018	1	0.879119	0.966549
PAL-8	0.12949	-0.0426116	0.0192322	0.247248	0.291701	0.743452	0.792406	0.0398107	-0.0404578	0.536326	0.537544	0.0868278	0.680515	0.714148	0.525578	0.000460749	0.611985	-0.106281	0.588528	0.830188	0.710611	0.651199	0.531055	0.551772	0.842927	0.508687	0.962339	0.559076	0.600892	0.350627	0.879119	1	0.895867
PAL-9	0.106048	-0.139066	-0.0456326	0.227406	0.236391	0.822498	0.827846	0.0239165	-0.0720623	0.651728	0.568547	0.0329557	0.736037	0.733697	0.569035	-0.0419997	0.59766	-0.0765381	0.550637	0.885558	0.77385	0.736549	0.631958	0.578285	0.967939	0.671997	0.978889	0.675667	0.73849	0.517949	0.966549	0.895867	1

## Sheet: Table S6(D)
Table S6(D) Relationship between MYBs and genes involved in phenylpropanoid biosynthsis pathway
spec	env	r_value	R2	Regulation
MYB12-3	4CL-1	0.665309	0.665309	Positive
MYB12-1	4CL-4	0.516848	0.516848	Positive
MYB12-3	4CL-4	0.814734	0.814734	Positive
MYB12-1	4CL-6	0.885428	0.885428	Positive
MYB12-2	4CL-6	0.713186	0.713186	Positive
MYB12-3	4CL-6	0.527557	0.527557	Positive
MYB12-1	4CL-7	0.804085	0.804085	Positive
MYB12-2	4CL-7	0.722175	0.722175	Positive
MYB12-1	CAD-2	0.848736	0.848736	Positive
MYB12-3	CAD-2	0.514733	0.514733	Positive
MYB12-1	CCR-1	0.752973	0.752973	Positive
MYB12-2	CCR-1	0.55704	0.55704	Positive
MYB12-3	CCR-1	0.502567	0.502567	Positive
MYB12-1	CHI-1	0.749976	0.749976	Positive
MYB12-2	CHI-1	0.741135	0.741135	Positive
MYB12-3	CHI-1	0.791669	0.791669	Positive
MYB12-1	CHI-2	0.621612	0.621612	Positive
MYB12-2	CHI-2	0.765774	0.765774	Positive
MYB12-3	CHI-2	0.697037	0.697037	Positive
MYB12-2	CHS-1	0.613859	0.613859	Positive
MYB12-3	CHS-1	0.553667	0.553667	Positive
MYB12-1	CHS-3	0.501509	0.501509	Positive
MYB12-2	CHS-3	0.616564	0.616564	Positive
MYB12-3	CHS-3	0.682532	0.682532	Positive
MYB12-2	CHS-5	0.642786	0.642786	Positive
MYB12-3	CHS-5	0.639225	0.639225	Positive
MYB12-1	CHS-6	0.816494	0.816494	Positive
MYB12-2	CHS-6	0.792025	0.792025	Positive
MYB12-1	F3'5'H-1	0.862484	0.862484	Positive
MYB12-2	F3'5'H-1	0.676676	0.676676	Positive
MYB12-3	F3'5'H-1	0.527345	0.527345	Positive
MYB12-1	F3'5'H-2	0.883177	0.883177	Positive
MYB12-2	F3'5'H-2	0.641201	0.641201	Positive
MYB12-3	F3'5'H-2	0.567481	0.567481	Positive
MYB12-1	F3H-1	0.682901	0.682901	Positive
MYB12-2	F3H-1	0.612222	0.612222	Positive
MYB12-3	F3H-1	0.859249	0.859249	Positive
MYB12-1	F3H-2	0.59848	0.59848	Positive
MYB12-2	F3H-2	0.604356	0.604356	Positive
MYB12-3	F3H-2	0.829345	0.829345	Positive
MYB12-1	MYB12-1	1	1	Positive
MYB12-2	MYB12-1	0.639893	0.639893	Positive
MYB12-3	MYB12-1	0.665603	0.665603	Positive
MYB12-1	MYB12-2	0.639893	0.639893	Positive
MYB12-2	MYB12-2	1	1	Positive
MYB12-1	MYB12-3	0.665603	0.665603	Positive
MYB12-3	MYB12-3	1	1	Positive
MYB12-1	PAL-1	0.840442	0.840442	Positive
MYB12-2	PAL-1	0.836397	0.836397	Positive
MYB12-1	PAL-2	0.892862	0.892862	Positive
MYB12-3	PAL-2	0.64073	0.64073	Positive
MYB12-1	PAL-3	0.690188	0.690188	Positive
MYB12-2	PAL-3	0.956072	0.956072	Positive
MYB12-1	PAL-4	0.881602	0.881602	Positive
MYB12-2	PAL-4	0.548913	0.548913	Positive
MYB12-3	PAL-4	0.708395	0.708395	Positive
MYB12-1	PAL-5	0.923811	0.923811	Positive
MYB12-2	PAL-5	0.618379	0.618379	Positive
MYB12-3	PAL-5	0.712921	0.712921	Positive
MYB12-1	PAL-6	0.824197	0.824197	Positive
MYB12-3	PAL-6	0.733446	0.733446	Positive
MYB12-1	PAL-7	0.802493	0.802493	Positive
MYB12-2	PAL-7	0.842595	0.842595	Positive
MYB12-1	PAL-8	0.549718	0.549718	Positive
MYB12-2	PAL-8	0.928746	0.928746	Positive
MYB12-1	PAL-9	0.764762	0.764762	Positive
MYB12-2	PAL-9	0.90575	0.90575	Positive
