# Supplementary material for: Study on mechanism of temperature-modulated polyphenolic biosynthesis in cigar tobacco leaves
Source: Front Plant Sci. 2025 Oct 23;16:1693512. doi: 10.3389/fpls.2025.1693512 (PMC12589083; doi:10.3389/fpls.2025.1693512)
Supplement: Supplementary file 1 [file DataSheet1.zip › supplementary materials/Table S7.xlsx]

## Sheet: Table S7
Table S7 Person correlation between modules and gene expression/metabolic contents
Module	ME3	ME2	ME6	ME1	ME4	ME5	ME7	ME0
Chlorogenic acid	-0.244494	-0.484007	-0.283013	0.390016	0.478835	-0.0554863	0.265849	0.329538
Rutin	0.813648	-0.0929692	0.264629	-0.205982	-0.175266	-0.389649	-0.223153	0.254435
Scopolamine	0.0275116	-0.325851	-0.260629	0.21636	0.218857	0.000541186	0.312186	0.777438
Total phenolic content	-0.28089	-0.466553	-0.450313	0.539194	0.551221	-0.19581	0.358029	0.226838
Total flavonoid content	0.291041	-0.341596	-0.229265	0.337873	0.390495	-0.565059	0.142531	0.163878
4CL-1	0.223344	0.672343	0.569105	-0.843323	-0.155956	-0.0514375	-0.0969585	0.0143993
4CL-2	-0.0276868	-0.301909	-0.188206	0.558972	0.0805598	-0.322498	-0.253916	-0.0910495
4CL-3	0.420855	0.259502	0.632466	-0.0944978	-0.455152	-0.597362	-0.393804	-0.202659
4CL-4	0.21387	0.851077	0.362494	-0.830081	0.202931	-0.286681	-0.172806	-0.204204
4CL-5	0.233118	0.448119	0.198923	-0.532273	0.520866	-0.519575	-0.220506	-0.278077
4CL-6	0.847995	0.213217	0.433523	-0.351262	-0.366091	-0.346896	-0.299444	0.0393425
4CL-7	0.846016	0.142543	0.322909	-0.253371	-0.295673	-0.429615	-0.311673	-0.0297565
ANR-1	0.222345	-0.0779117	0.0687337	0.0222385	-0.365813	-0.189946	0.0703758	-0.22937
CAD-1	-0.290485	-0.0650794	-0.471741	-0.0384474	0.888466	-0.131935	0.0433569	-0.103552
CAD-2	0.635504	0.272719	0.297286	-0.465832	0.0265959	-0.40035	-0.213281	0.019492
CCR-1	0.688224	0.306983	0.336796	-0.557744	-0.0420456	-0.340315	0.0426005	0.174729
CCR-2	-0.0996404	0.26554	-0.193043	-0.466342	0.833347	-0.143897	0.253761	-0.0719824
CHI-1	0.622671	0.552007	0.395129	-0.483228	-0.271577	-0.0725206	-0.335721	0.0763378
CHI-2	0.571154	0.424521	0.257929	-0.379058	-0.223314	0.0547462	-0.277547	0.0803228
CHS-1	0.383566	0.289046	0.0906416	-0.2888	-0.199993	0.304578	-0.161339	0.165905
CHS-2	0.263003	0.656789	0.505948	-0.558846	-0.130541	-0.492249	-0.143944	-0.121008
CHS-3	0.426304	0.465474	0.168951	-0.429803	-0.174858	0.147681	-0.195318	-0.0287412
CHS-4	-0.266528	0.0186352	-0.331295	-0.235945	0.907029	-0.0734457	0.121181	-0.0402601
CHS-5	0.457348	0.459541	0.217246	-0.383554	-0.261359	0.124394	-0.217955	0.0462065
CHS-6	0.896971	0.142873	0.29826	-0.252878	-0.35484	-0.312633	-0.316215	-0.0376258
F3'5'H-1	0.838696	0.227496	0.427132	-0.383642	-0.403902	-0.349753	-0.285767	-0.0271664
F3'5'H-2	0.794578	0.263545	0.457595	-0.444337	-0.443084	-0.266857	-0.272062	-0.00618667
F3H-1	0.410123	0.595396	0.215952	-0.60892	-0.13953	0.176237	-0.156821	0.117828
F3H-2	0.411749	0.656631	0.205337	-0.623872	-0.00449841	0.00410817	-0.191446	-0.0150902
MYB12-1	0.68664	0.318562	0.349194	-0.444442	-0.303851	-0.12892	-0.287135	0.172266
MYB12-2	0.860091	-0.0141481	0.143911	-0.0833243	-0.247679	-0.171183	-0.264762	0.0861239
MYB12-3	0.282643	0.819444	0.475023	-0.805572	-0.152383	0.0690191	-0.179446	-0.0129584
PAL-1	0.849729	-0.000489772	0.180685	-0.140294	-0.269899	-0.233472	-0.262887	0.0604079
PAL-2	0.64207	0.390647	0.483939	-0.431697	-0.405945	-0.257529	-0.263593	-0.0243908
PAL-3	0.856272	-0.016866	0.133916	-0.100387	-0.205493	-0.18659	-0.239772	0.0884837
PAL-4	0.720984	0.470541	0.572748	-0.553416	-0.486939	-0.251637	-0.266957	0.0377845
PAL-5	0.738841	0.424036	0.552749	-0.507576	-0.505206	-0.177925	-0.313859	0.0790495
PAL-6	0.464647	0.550458	0.552058	-0.511422	-0.397636	-0.181283	-0.247074	-0.0523924
PAL-7	0.859886	-0.00696155	0.179365	-0.1134	-0.258879	-0.25977	-0.244457	0.0422522
PAL-8	0.855036	0.00844242	0.162024	-0.0924329	-0.177801	-0.274975	-0.210954	-0.00759448
PAL-9	0.819557	-0.0135381	0.118768	-0.116427	-0.226594	-0.134773	-0.256908	0.0899655
