# Supplementary material for: Study on mechanism of temperature-modulated polyphenolic biosynthesis in cigar tobacco leaves
Source: Front Plant Sci. 2025 Oct 23;16:1693512. doi: 10.3389/fpls.2025.1693512 (PMC12589083; doi:10.3389/fpls.2025.1693512)
Supplement: Supplementary file 1 [file DataSheet1.zip › supplementary materials/Table S8.xlsx]

## Sheet: Table S8
Table S8 Edge weight information for weighted gene correlation network
fromNode	toNode	weight
Nitab4.5_0000005g0200	Nitab4.5_0000071g0170	0.175852
Nitab4.5_0000005g0200	Nitab4.5_0014110g0010	0.158872
Nitab4.5_0000006g0380	Nitab4.5_0000071g0170	0.202471
Nitab4.5_0000006g0380	Nitab4.5_0014110g0010	0.152359
Nitab4.5_0000008g0920	Nitab4.5_0000071g0170	0.202887
Nitab4.5_0000008g0920	Nitab4.5_0014110g0010	0.178714
Nitab4.5_0000027g0470	Nitab4.5_0001066g0070	0.155883
Nitab4.5_0000027g0470	Nitab4.5_0003904g0060	0.150923
Nitab4.5_0000027g0470	Nitab4.5_0005313g0010	0.163061
Nitab4.5_0000027g0470	Nitab4.5_0006276g0010	0.1932
Nitab4.5_0000033g0360	Nitab4.5_0000071g0170	0.237217
Nitab4.5_0000033g0360	Nitab4.5_0014110g0010	0.191999
Nitab4.5_0000048g0210	Nitab4.5_0000071g0170	0.217303
Nitab4.5_0000048g0210	Nitab4.5_0014110g0010	0.193302
Nitab4.5_0000053g0170	Nitab4.5_0000071g0170	0.186775
Nitab4.5_0000053g0170	Nitab4.5_0000123g0370	0.160574
Nitab4.5_0000053g0170	Nitab4.5_0012647g0010	0.191582
Nitab4.5_0000053g0170	Nitab4.5_0014110g0010	0.200976
Nitab4.5_0000062g0010	Nitab4.5_0000071g0170	0.239759
Nitab4.5_0000062g0010	Nitab4.5_0000123g0370	0.210082
Nitab4.5_0000062g0010	Nitab4.5_0012647g0010	0.245274
Nitab4.5_0000062g0010	Nitab4.5_0014110g0010	0.25531
Nitab4.5_0000071g0170	Nitab4.5_0000072g0250	0.1707
Nitab4.5_0000071g0170	Nitab4.5_0000073g0580	0.219359
Nitab4.5_0000071g0170	Nitab4.5_0000073g0590	0.154228
Nitab4.5_0000071g0170	Nitab4.5_0000076g0230	0.163037
Nitab4.5_0000071g0170	Nitab4.5_0000084g0260	0.186056
Nitab4.5_0000071g0170	Nitab4.5_0000092g0310	0.294995
Nitab4.5_0000071g0170	Nitab4.5_0000137g0250	0.185374
Nitab4.5_0000071g0170	Nitab4.5_0000156g0090	0.206977
Nitab4.5_0000071g0170	Nitab4.5_0000156g0120	0.164214
Nitab4.5_0000071g0170	Nitab4.5_0000185g0210	0.174365
Nitab4.5_0000071g0170	Nitab4.5_0000186g0070	0.276679
Nitab4.5_0000071g0170	Nitab4.5_0000187g0110	0.287624
Nitab4.5_0000071g0170	Nitab4.5_0000200g0190	0.327607
Nitab4.5_0000071g0170	Nitab4.5_0000226g0030	0.205704
Nitab4.5_0000071g0170	Nitab4.5_0000231g0490	0.274128
Nitab4.5_0000071g0170	Nitab4.5_0000236g0010	0.198893
Nitab4.5_0000071g0170	Nitab4.5_0000288g0030	0.277663
Nitab4.5_0000071g0170	Nitab4.5_0000355g0240	0.160838
Nitab4.5_0000071g0170	Nitab4.5_0000376g0070	0.190638
Nitab4.5_0000071g0170	Nitab4.5_0000380g0070	0.337328
Nitab4.5_0000071g0170	Nitab4.5_0000476g0010	0.355607
Nitab4.5_0000071g0170	Nitab4.5_0000488g0010	0.244178
Nitab4.5_0000071g0170	Nitab4.5_0000488g0030	0.23532
Nitab4.5_0000071g0170	Nitab4.5_0000555g0100	0.280326
Nitab4.5_0000071g0170	Nitab4.5_0000566g0010	0.161268
Nitab4.5_0000071g0170	Nitab4.5_0000568g0090	0.192643
Nitab4.5_0000071g0170	Nitab4.5_0000575g0130	0.153345
Nitab4.5_0000071g0170	Nitab4.5_0000583g0120	0.284857
Nitab4.5_0000071g0170	Nitab4.5_0000603g0060	0.196769
Nitab4.5_0000071g0170	Nitab4.5_0000619g0100	0.189625
Nitab4.5_0000071g0170	Nitab4.5_0000631g0130	0.328309
Nitab4.5_0000071g0170	Nitab4.5_0000639g0240	0.205146
Nitab4.5_0000071g0170	Nitab4.5_0000669g0080	0.161774
Nitab4.5_0000071g0170	Nitab4.5_0000669g0210	0.193882
Nitab4.5_0000071g0170	Nitab4.5_0000692g0210	0.29036
Nitab4.5_0000071g0170	Nitab4.5_0000697g0180	0.179213
Nitab4.5_0000071g0170	Nitab4.5_0000706g0050	0.267118
Nitab4.5_0000071g0170	Nitab4.5_0000721g0130	0.225985
Nitab4.5_0000071g0170	Nitab4.5_0000783g0020	0.223233
Nitab4.5_0000071g0170	Nitab4.5_0000800g0030	0.262014
Nitab4.5_0000071g0170	Nitab4.5_0000847g0030	0.219932
Nitab4.5_0000071g0170	Nitab4.5_0000858g0060	0.29751
Nitab4.5_0000071g0170	Nitab4.5_0000874g0030	0.196466
Nitab4.5_0000071g0170	Nitab4.5_0000920g0140	0.172394
Nitab4.5_0000071g0170	Nitab4.5_0000936g0060	0.276783
Nitab4.5_0000071g0170	Nitab4.5_0000956g0150	0.302077
Nitab4.5_0000071g0170	Nitab4.5_0000956g0190	0.25474
Nitab4.5_0000071g0170	Nitab4.5_0000957g0160	0.165637
Nitab4.5_0000071g0170	Nitab4.5_0000980g0220	0.185874
Nitab4.5_0000071g0170	Nitab4.5_0001003g0130	0.306422
Nitab4.5_0000071g0170	Nitab4.5_0001004g0220	0.312307
Nitab4.5_0000071g0170	Nitab4.5_0001026g0010	0.288709
Nitab4.5_0000071g0170	Nitab4.5_0001044g0050	0.181087
Nitab4.5_0000071g0170	Nitab4.5_0001049g0090	0.240523
Nitab4.5_0000071g0170	Nitab4.5_0001121g0250	0.34821
Nitab4.5_0000071g0170	Nitab4.5_0001157g0050	0.262619
Nitab4.5_0000071g0170	Nitab4.5_0001159g0050	0.196221
Nitab4.5_0000071g0170	Nitab4.5_0001187g0030	0.220103
Nitab4.5_0000071g0170	Nitab4.5_0001231g0080	0.210628
Nitab4.5_0000071g0170	Nitab4.5_0001295g0140	0.303973
Nitab4.5_0000071g0170	Nitab4.5_0001299g0090	0.270158
Nitab4.5_0000071g0170	Nitab4.5_0001344g0020	0.297456
Nitab4.5_0000071g0170	Nitab4.5_0001360g0180	0.164287
Nitab4.5_0000071g0170	Nitab4.5_0001375g0050	0.290372
Nitab4.5_0000071g0170	Nitab4.5_0001422g0090	0.217872
Nitab4.5_0000071g0170	Nitab4.5_0001428g0010	0.181443
Nitab4.5_0000071g0170	Nitab4.5_0001485g0210	0.179281
Nitab4.5_0000071g0170	Nitab4.5_0001506g0020	0.215726
Nitab4.5_0000071g0170	Nitab4.5_0001506g0080	0.219338
Nitab4.5_0000071g0170	Nitab4.5_0001530g0070	0.179667
Nitab4.5_0000071g0170	Nitab4.5_0001574g0130	0.228059
Nitab4.5_0000071g0170	Nitab4.5_0001584g0050	0.246102
Nitab4.5_0000071g0170	Nitab4.5_0001615g0040	0.244986
Nitab4.5_0000071g0170	Nitab4.5_0001668g0150	0.167414
Nitab4.5_0000071g0170	Nitab4.5_0001701g0170	0.216512
Nitab4.5_0000071g0170	Nitab4.5_0001704g0090	0.205979
Nitab4.5_0000071g0170	Nitab4.5_0001805g0030	0.209786
Nitab4.5_0000071g0170	Nitab4.5_0001807g0020	0.223918
Nitab4.5_0000071g0170	Nitab4.5_0001815g0050	0.150827
Nitab4.5_0000071g0170	Nitab4.5_0001841g0020	0.151965
Nitab4.5_0000071g0170	Nitab4.5_0001846g0040	0.183721
Nitab4.5_0000071g0170	Nitab4.5_0001886g0060	0.231879
Nitab4.5_0000071g0170	Nitab4.5_0001912g0020	0.235977
Nitab4.5_0000071g0170	Nitab4.5_0001918g0100	0.307949
Nitab4.5_0000071g0170	Nitab4.5_0001970g0020	0.237172
Nitab4.5_0000071g0170	Nitab4.5_0002003g0050	0.179662
Nitab4.5_0000071g0170	Nitab4.5_0002007g0070	0.197141
Nitab4.5_0000071g0170	Nitab4.5_0002079g0050	0.236733
Nitab4.5_0000071g0170	Nitab4.5_0002093g0120	0.18098
Nitab4.5_0000071g0170	Nitab4.5_0002255g0050	0.215011
Nitab4.5_0000071g0170	Nitab4.5_0002259g0020	0.23557
Nitab4.5_0000071g0170	Nitab4.5_0002326g0120	0.252497
Nitab4.5_0000071g0170	Nitab4.5_0002329g0190	0.274667
Nitab4.5_0000071g0170	Nitab4.5_0002356g0060	0.16482
Nitab4.5_0000071g0170	Nitab4.5_0002417g0020	0.229907
Nitab4.5_0000071g0170	Nitab4.5_0002449g0060	0.155808
Nitab4.5_0000071g0170	Nitab4.5_0002473g0070	0.160273
Nitab4.5_0000071g0170	Nitab4.5_0002532g0040	0.28837
Nitab4.5_0000071g0170	Nitab4.5_0002541g0050	0.239997
Nitab4.5_0000071g0170	Nitab4.5_0002567g0050	0.194404
Nitab4.5_0000071g0170	Nitab4.5_0002569g0070	0.245806
Nitab4.5_0000071g0170	Nitab4.5_0002632g0080	0.179632
Nitab4.5_0000071g0170	Nitab4.5_0002720g0050	0.205602
Nitab4.5_0000071g0170	Nitab4.5_0002728g0020	0.281344
Nitab4.5_0000071g0170	Nitab4.5_0002757g0090	0.244861
Nitab4.5_0000071g0170	Nitab4.5_0002771g0030	0.240621
Nitab4.5_0000071g0170	Nitab4.5_0002908g0120	0.20016
Nitab4.5_0000071g0170	Nitab4.5_0002921g0010	0.282369
Nitab4.5_0000071g0170	Nitab4.5_0002947g0040	0.223017
Nitab4.5_0000071g0170	Nitab4.5_0002975g0080	0.240496
Nitab4.5_0000071g0170	Nitab4.5_0003044g0130	0.2106
Nitab4.5_0000071g0170	Nitab4.5_0003113g0100	0.23933
Nitab4.5_0000071g0170	Nitab4.5_0003129g0020	0.29482
Nitab4.5_0000071g0170	Nitab4.5_0003281g0070	0.160095
Nitab4.5_0000071g0170	Nitab4.5_0003282g0010	0.168253
Nitab4.5_0000071g0170	Nitab4.5_0003376g0060	0.317549
Nitab4.5_0000071g0170	Nitab4.5_0003395g0020	0.245647
Nitab4.5_0000071g0170	Nitab4.5_0003460g0020	0.168781
Nitab4.5_0000071g0170	Nitab4.5_0003477g0010	0.271037
Nitab4.5_0000071g0170	Nitab4.5_0003489g0010	0.203047
Nitab4.5_0000071g0170	Nitab4.5_0003507g0020	0.165582
Nitab4.5_0000071g0170	Nitab4.5_0003524g0010	0.176273
Nitab4.5_0000071g0170	Nitab4.5_0003573g0020	0.239133
Nitab4.5_0000071g0170	Nitab4.5_0003807g0030	0.186826
Nitab4.5_0000071g0170	Nitab4.5_0003816g0080	0.175517
Nitab4.5_0000071g0170	Nitab4.5_0003838g0030	0.337591
Nitab4.5_0000071g0170	Nitab4.5_0003930g0050	0.162656
Nitab4.5_0000071g0170	Nitab4.5_0003983g0030	0.234577
Nitab4.5_0000071g0170	Nitab4.5_0004125g0010	0.212054
Nitab4.5_0000071g0170	Nitab4.5_0004160g0030	0.239696
Nitab4.5_0000071g0170	Nitab4.5_0004163g0010	0.195334
Nitab4.5_0000071g0170	Nitab4.5_0004217g0030	0.182973
Nitab4.5_0000071g0170	Nitab4.5_0004234g0080	0.180025
Nitab4.5_0000071g0170	Nitab4.5_0004349g0010	0.287532
Nitab4.5_0000071g0170	Nitab4.5_0004391g0060	0.20852
Nitab4.5_0000071g0170	Nitab4.5_0004647g0020	0.185493
Nitab4.5_0000071g0170	Nitab4.5_0004686g0040	0.170636
Nitab4.5_0000071g0170	Nitab4.5_0004850g0010	0.284099
Nitab4.5_0000071g0170	Nitab4.5_0004959g0040	0.260939
Nitab4.5_0000071g0170	Nitab4.5_0004994g0010	0.173455
Nitab4.5_0000071g0170	Nitab4.5_0005102g0020	0.192708
Nitab4.5_0000071g0170	Nitab4.5_0005165g0010	0.211067
Nitab4.5_0000071g0170	Nitab4.5_0005204g0010	0.178443
Nitab4.5_0000071g0170	Nitab4.5_0005504g0030	0.24431
Nitab4.5_0000071g0170	Nitab4.5_0005553g0020	0.191979
Nitab4.5_0000071g0170	Nitab4.5_0005610g0010	0.227003
Nitab4.5_0000071g0170	Nitab4.5_0005652g0010	0.205478
Nitab4.5_0000071g0170	Nitab4.5_0005814g0010	0.261942
Nitab4.5_0000071g0170	Nitab4.5_0005994g0020	0.286721
Nitab4.5_0000071g0170	Nitab4.5_0006018g0090	0.297992
Nitab4.5_0000071g0170	Nitab4.5_0006063g0020	0.172242
Nitab4.5_0000071g0170	Nitab4.5_0006196g0010	0.165807
Nitab4.5_0000071g0170	Nitab4.5_0006511g0010	0.21238
Nitab4.5_0000071g0170	Nitab4.5_0006527g0020	0.228816
Nitab4.5_0000071g0170	Nitab4.5_0006749g0010	0.26421
Nitab4.5_0000071g0170	Nitab4.5_0006880g0040	0.236624
Nitab4.5_0000071g0170	Nitab4.5_0007092g0040	0.169163
Nitab4.5_0000071g0170	Nitab4.5_0007223g0040	0.18409
Nitab4.5_0000071g0170	Nitab4.5_0007342g0020	0.321679
Nitab4.5_0000071g0170	Nitab4.5_0007883g0020	0.150197
Nitab4.5_0000071g0170	Nitab4.5_0008197g0030	0.222916
Nitab4.5_0000071g0170	Nitab4.5_0008228g0030	0.227806
Nitab4.5_0000071g0170	Nitab4.5_0008312g0060	0.189577
Nitab4.5_0000071g0170	Nitab4.5_0008454g0030	0.155556
Nitab4.5_0000071g0170	Nitab4.5_0008525g0010	0.15776
Nitab4.5_0000071g0170	Nitab4.5_0008691g0010	0.216065
Nitab4.5_0000071g0170	Nitab4.5_0008737g0010	0.237117
Nitab4.5_0000071g0170	Nitab4.5_0008792g0010	0.291999
Nitab4.5_0000071g0170	Nitab4.5_0008792g0020	0.239117
Nitab4.5_0000071g0170	Nitab4.5_0008945g0010	0.277414
Nitab4.5_0000071g0170	Nitab4.5_0009232g0020	0.19521
Nitab4.5_0000071g0170	Nitab4.5_0009331g0010	0.258964
Nitab4.5_0000071g0170	Nitab4.5_0009371g0020	0.199063
Nitab4.5_0000071g0170	Nitab4.5_0009724g0010	0.23204
Nitab4.5_0000071g0170	Nitab4.5_0009839g0020	0.202775
Nitab4.5_0000071g0170	Nitab4.5_0010186g0010	0.176774
Nitab4.5_0000071g0170	Nitab4.5_0010236g0010	0.247662
Nitab4.5_0000071g0170	Nitab4.5_0010367g0030	0.225476
Nitab4.5_0000071g0170	Nitab4.5_0010707g0010	0.208305
Nitab4.5_0000071g0170	Nitab4.5_0011123g0010	0.181123
Nitab4.5_0000071g0170	Nitab4.5_0012156g0030	0.20971
Nitab4.5_0000071g0170	Nitab4.5_0012647g0010	0.159858
Nitab4.5_0000071g0170	Nitab4.5_0012660g0020	0.255409
Nitab4.5_0000071g0170	Nitab4.5_0013076g0020	0.183696
Nitab4.5_0000071g0170	Nitab4.5_0013126g0010	0.150199
Nitab4.5_0000071g0170	Nitab4.5_0013376g0010	0.281284
Nitab4.5_0000071g0170	Nitab4.5_0014110g0010	0.188502
Nitab4.5_0000071g0170	Nitab4.5_0014182g0010	0.237017
Nitab4.5_0000071g0170	Nitab4.5_0014459g0010	0.316779
Nitab4.5_0000071g0170	Nitab4.5_0015864g0010	0.189747
Nitab4.5_0000071g0170	Nitab4.5_0017267g0010	0.271092
Nitab4.5_0000071g0170	Nitab4.5_0020701g0010	0.209992
Nitab4.5_0000071g0170	Nitab4.5_0021810g0010	0.189625
Nitab4.5_0000071g0170	Nitab4.5_0026365g0010	0.254198
Nitab4.5_0000072g0250	Nitab4.5_0012647g0010	0.17736
Nitab4.5_0000072g0250	Nitab4.5_0014110g0010	0.207239
Nitab4.5_0000073g0580	Nitab4.5_0000123g0370	0.219401
Nitab4.5_0000073g0580	Nitab4.5_0012647g0010	0.251719
Nitab4.5_0000073g0580	Nitab4.5_0014110g0010	0.250334
Nitab4.5_0000073g0590	Nitab4.5_0014110g0010	0.155472
Nitab4.5_0000076g0230	Nitab4.5_0014110g0010	0.157008
Nitab4.5_0000084g0260	Nitab4.5_0014110g0010	0.190939
Nitab4.5_0000092g0310	Nitab4.5_0012647g0010	0.184651
Nitab4.5_0000092g0310	Nitab4.5_0014110g0010	0.247506
Nitab4.5_0000101g0270	Nitab4.5_0000123g0370	0.159118
Nitab4.5_0000101g0270	Nitab4.5_0000754g0260	0.185607
Nitab4.5_0000101g0270	Nitab4.5_0002130g0010	0.1875
Nitab4.5_0000101g0270	Nitab4.5_0003082g0040	0.17532
Nitab4.5_0000101g0270	Nitab4.5_0003390g0020	0.160367
Nitab4.5_0000101g0270	Nitab4.5_0006999g0030	0.153129
Nitab4.5_0000101g0270	Nitab4.5_0008983g0010	0.151761
Nitab4.5_0000101g0270	Nitab4.5_0011907g0010	0.152328
Nitab4.5_0000116g0020	Nitab4.5_0002130g0010	0.173285
Nitab4.5_0000116g0020	Nitab4.5_0003082g0040	0.16729
Nitab4.5_0000116g0020	Nitab4.5_0009109g0060	0.150714
Nitab4.5_0000123g0370	Nitab4.5_0000186g0070	0.173759
Nitab4.5_0000123g0370	Nitab4.5_0000200g0190	0.174116
Nitab4.5_0000123g0370	Nitab4.5_0000380g0070	0.16922
Nitab4.5_0000123g0370	Nitab4.5_0000476g0010	0.160126
Nitab4.5_0000123g0370	Nitab4.5_0000555g0100	0.205049
Nitab4.5_0000123g0370	Nitab4.5_0000568g0090	0.207551
Nitab4.5_0000123g0370	Nitab4.5_0000631g0130	0.170315
Nitab4.5_0000123g0370	Nitab4.5_0000669g0080	0.169087
Nitab4.5_0000123g0370	Nitab4.5_0000673g0080	0.161251
Nitab4.5_0000123g0370	Nitab4.5_0000957g0160	0.151058
Nitab4.5_0000123g0370	Nitab4.5_0001003g0130	0.16804
Nitab4.5_0000123g0370	Nitab4.5_0001004g0220	0.188417
Nitab4.5_0000123g0370	Nitab4.5_0001121g0250	0.196763
Nitab4.5_0000123g0370	Nitab4.5_0001295g0140	0.19093
Nitab4.5_0000123g0370	Nitab4.5_0001344g0020	0.181378
Nitab4.5_0000123g0370	Nitab4.5_0001422g0090	0.153614
Nitab4.5_0000123g0370	Nitab4.5_0001668g0160	0.165181
Nitab4.5_0000123g0370	Nitab4.5_0001704g0090	0.165254
Nitab4.5_0000123g0370	Nitab4.5_0001886g0060	0.169954
Nitab4.5_0000123g0370	Nitab4.5_0001951g0090	0.150355
Nitab4.5_0000123g0370	Nitab4.5_0002079g0050	0.168717
Nitab4.5_0000123g0370	Nitab4.5_0002093g0120	0.161677
Nitab4.5_0000123g0370	Nitab4.5_0002326g0120	0.176996
Nitab4.5_0000123g0370	Nitab4.5_0002329g0190	0.175428
Nitab4.5_0000123g0370	Nitab4.5_0002449g0060	0.152403
Nitab4.5_0000123g0370	Nitab4.5_0002728g0020	0.157384
Nitab4.5_0000123g0370	Nitab4.5_0002757g0090	0.159102
Nitab4.5_0000123g0370	Nitab4.5_0003082g0040	0.17395
Nitab4.5_0000123g0370	Nitab4.5_0003376g0060	0.184996
Nitab4.5_0000123g0370	Nitab4.5_0003395g0020	0.166571
Nitab4.5_0000123g0370	Nitab4.5_0003460g0020	0.180422
Nitab4.5_0000123g0370	Nitab4.5_0003507g0020	0.162746
Nitab4.5_0000123g0370	Nitab4.5_0004650g0010	0.162363
Nitab4.5_0000123g0370	Nitab4.5_0005102g0020	0.163287
Nitab4.5_0000123g0370	Nitab4.5_0006196g0010	0.155762
Nitab4.5_0000123g0370	Nitab4.5_0006880g0040	0.199668
Nitab4.5_0000123g0370	Nitab4.5_0007223g0040	0.181339
Nitab4.5_0000123g0370	Nitab4.5_0007342g0020	0.188783
Nitab4.5_0000123g0370	Nitab4.5_0008228g0030	0.174467
Nitab4.5_0000123g0370	Nitab4.5_0008792g0010	0.223974
Nitab4.5_0000123g0370	Nitab4.5_0008792g0020	0.213194
Nitab4.5_0000123g0370	Nitab4.5_0008945g0010	0.200116
Nitab4.5_0000123g0370	Nitab4.5_0009371g0020	0.207405
Nitab4.5_0000123g0370	Nitab4.5_0012647g0010	0.167852
Nitab4.5_0000123g0370	Nitab4.5_0014459g0010	0.151171
Nitab4.5_0000137g0250	Nitab4.5_0014110g0010	0.156959
Nitab4.5_0000156g0090	Nitab4.5_0012647g0010	0.181634
Nitab4.5_0000156g0090	Nitab4.5_0014110g0010	0.197558
Nitab4.5_0000185g0210	Nitab4.5_0014110g0010	0.18909
Nitab4.5_0000186g0070	Nitab4.5_0012647g0010	0.243477
Nitab4.5_0000186g0070	Nitab4.5_0014110g0010	0.292448
Nitab4.5_0000187g0110	Nitab4.5_0012647g0010	0.163693
Nitab4.5_0000187g0110	Nitab4.5_0014110g0010	0.236244
Nitab4.5_0000200g0190	Nitab4.5_0012647g0010	0.270678
Nitab4.5_0000200g0190	Nitab4.5_0014110g0010	0.288855
Nitab4.5_0000226g0030	Nitab4.5_0014110g0010	0.171651
Nitab4.5_0000231g0490	Nitab4.5_0012647g0010	0.169849
Nitab4.5_0000231g0490	Nitab4.5_0014110g0010	0.241967
Nitab4.5_0000234g0050	Nitab4.5_0014110g0010	0.167584
Nitab4.5_0000236g0010	Nitab4.5_0014110g0010	0.176686
Nitab4.5_0000288g0030	Nitab4.5_0012647g0010	0.171133
Nitab4.5_0000288g0030	Nitab4.5_0014110g0010	0.231457
Nitab4.5_0000376g0070	Nitab4.5_0014110g0010	0.16584
Nitab4.5_0000380g0070	Nitab4.5_0012647g0010	0.262698
Nitab4.5_0000380g0070	Nitab4.5_0014110g0010	0.325737
Nitab4.5_0000391g0350	Nitab4.5_0014110g0010	0.150455
Nitab4.5_0000463g0080	Nitab4.5_0014110g0010	0.158507
Nitab4.5_0000476g0010	Nitab4.5_0012647g0010	0.254063
Nitab4.5_0000476g0010	Nitab4.5_0014110g0010	0.323916
Nitab4.5_0000488g0010	Nitab4.5_0012647g0010	0.19793
Nitab4.5_0000488g0010	Nitab4.5_0014110g0010	0.216635
Nitab4.5_0000488g0030	Nitab4.5_0014110g0010	0.19079
Nitab4.5_0000555g0100	Nitab4.5_0012647g0010	0.26635
Nitab4.5_0000555g0100	Nitab4.5_0014110g0010	0.26848
Nitab4.5_0000566g0010	Nitab4.5_0012647g0010	0.167938
Nitab4.5_0000566g0010	Nitab4.5_0014110g0010	0.197966
Nitab4.5_0000568g0090	Nitab4.5_0012647g0010	0.225062
Nitab4.5_0000568g0090	Nitab4.5_0014110g0010	0.224791
Nitab4.5_0000575g0130	Nitab4.5_0014110g0010	0.155662
Nitab4.5_0000583g0120	Nitab4.5_0012647g0010	0.169814
Nitab4.5_0000583g0120	Nitab4.5_0014110g0010	0.252337
Nitab4.5_0000603g0060	Nitab4.5_0014110g0010	0.180651
Nitab4.5_0000619g0100	Nitab4.5_0012647g0010	0.152411
Nitab4.5_0000619g0100	Nitab4.5_0014110g0010	0.199482
Nitab4.5_0000631g0130	Nitab4.5_0012647g0010	0.249258
Nitab4.5_0000631g0130	Nitab4.5_0014110g0010	0.287475
Nitab4.5_0000639g0240	Nitab4.5_0012647g0010	0.189018
Nitab4.5_0000639g0240	Nitab4.5_0014110g0010	0.19627
Nitab4.5_0000669g0080	Nitab4.5_0012647g0010	0.185283
Nitab4.5_0000669g0080	Nitab4.5_0014110g0010	0.204897
Nitab4.5_0000669g0210	Nitab4.5_0014110g0010	0.185227
Nitab4.5_0000692g0210	Nitab4.5_0012647g0010	0.188633
Nitab4.5_0000692g0210	Nitab4.5_0014110g0010	0.259192
Nitab4.5_0000697g0180	Nitab4.5_0014110g0010	0.178872
Nitab4.5_0000706g0050	Nitab4.5_0012647g0010	0.176657
Nitab4.5_0000706g0050	Nitab4.5_0014110g0010	0.235824
Nitab4.5_0000721g0130	Nitab4.5_0014110g0010	0.199188
Nitab4.5_0000754g0260	Nitab4.5_0008983g0010	0.164467
Nitab4.5_0000783g0020	Nitab4.5_0012647g0010	0.164853
Nitab4.5_0000783g0020	Nitab4.5_0014110g0010	0.201941
Nitab4.5_0000800g0030	Nitab4.5_0012647g0010	0.171438
Nitab4.5_0000800g0030	Nitab4.5_0014110g0010	0.213178
Nitab4.5_0000847g0030	Nitab4.5_0014110g0010	0.197329
Nitab4.5_0000858g0060	Nitab4.5_0012647g0010	0.192855
Nitab4.5_0000858g0060	Nitab4.5_0014110g0010	0.248336
Nitab4.5_0000864g0050	Nitab4.5_0006276g0010	0.169218
Nitab4.5_0000874g0030	Nitab4.5_0014110g0010	0.175336
Nitab4.5_0000920g0140	Nitab4.5_0012647g0010	0.169407
Nitab4.5_0000920g0140	Nitab4.5_0014110g0010	0.204922
Nitab4.5_0000936g0060	Nitab4.5_0012647g0010	0.211812
Nitab4.5_0000936g0060	Nitab4.5_0014110g0010	0.262574
Nitab4.5_0000956g0150	Nitab4.5_0012647g0010	0.191334
Nitab4.5_0000956g0150	Nitab4.5_0014110g0010	0.275656
Nitab4.5_0000956g0190	Nitab4.5_0012647g0010	0.202162
Nitab4.5_0000956g0190	Nitab4.5_0014110g0010	0.258083
Nitab4.5_0000957g0160	Nitab4.5_0012647g0010	0.164014
Nitab4.5_0000957g0160	Nitab4.5_0014110g0010	0.180791
Nitab4.5_0000980g0220	Nitab4.5_0014110g0010	0.152725
Nitab4.5_0001003g0130	Nitab4.5_0012647g0010	0.255031
Nitab4.5_0001003g0130	Nitab4.5_0014110g0010	0.305372
Nitab4.5_0001004g0220	Nitab4.5_0012647g0010	0.249401
Nitab4.5_0001004g0220	Nitab4.5_0014110g0010	0.298457
Nitab4.5_0001026g0010	Nitab4.5_0012647g0010	0.178753
Nitab4.5_0001026g0010	Nitab4.5_0014110g0010	0.245121
Nitab4.5_0001044g0050	Nitab4.5_0014110g0010	0.197015
Nitab4.5_0001049g0090	Nitab4.5_0012647g0010	0.150115
Nitab4.5_0001049g0090	Nitab4.5_0014110g0010	0.221709
Nitab4.5_0001066g0070	Nitab4.5_0003904g0060	0.225526
Nitab4.5_0001066g0070	Nitab4.5_0005313g0010	0.223843
Nitab4.5_0001121g0250	Nitab4.5_0012647g0010	0.28181
Nitab4.5_0001121g0250	Nitab4.5_0014110g0010	0.310668
Nitab4.5_0001157g0050	Nitab4.5_0012647g0010	0.213451
Nitab4.5_0001157g0050	Nitab4.5_0014110g0010	0.262822
Nitab4.5_0001159g0050	Nitab4.5_0012647g0010	0.171977
Nitab4.5_0001159g0050	Nitab4.5_0014110g0010	0.19019
Nitab4.5_0001187g0030	Nitab4.5_0014110g0010	0.212815
Nitab4.5_0001231g0080	Nitab4.5_0014110g0010	0.17489
Nitab4.5_0001295g0140	Nitab4.5_0012647g0010	0.256114
Nitab4.5_0001295g0140	Nitab4.5_0014110g0010	0.289503
Nitab4.5_0001299g0090	Nitab4.5_0012647g0010	0.203243
Nitab4.5_0001299g0090	Nitab4.5_0014110g0010	0.236515
Nitab4.5_0001344g0020	Nitab4.5_0012647g0010	0.243931
Nitab4.5_0001344g0020	Nitab4.5_0014110g0010	0.290311
Nitab4.5_0001360g0180	Nitab4.5_0014110g0010	0.164342
Nitab4.5_0001375g0050	Nitab4.5_0012647g0010	0.182679
Nitab4.5_0001375g0050	Nitab4.5_0014110g0010	0.260524
Nitab4.5_0001422g0090	Nitab4.5_0012647g0010	0.199011
Nitab4.5_0001422g0090	Nitab4.5_0014110g0010	0.242931
Nitab4.5_0001485g0210	Nitab4.5_0014110g0010	0.177118
Nitab4.5_0001506g0020	Nitab4.5_0012647g0010	0.152953
Nitab4.5_0001506g0020	Nitab4.5_0014110g0010	0.20347
Nitab4.5_0001506g0080	Nitab4.5_0012647g0010	0.153871
Nitab4.5_0001506g0080	Nitab4.5_0014110g0010	0.210722
Nitab4.5_0001574g0130	Nitab4.5_0012647g0010	0.166588
Nitab4.5_0001574g0130	Nitab4.5_0014110g0010	0.19322
Nitab4.5_0001584g0050	Nitab4.5_0014110g0010	0.188814
Nitab4.5_0001615g0040	Nitab4.5_0014110g0010	0.212458
Nitab4.5_0001668g0150	Nitab4.5_0014110g0010	0.175063
Nitab4.5_0001701g0170	Nitab4.5_0014110g0010	0.193173
Nitab4.5_0001704g0090	Nitab4.5_0012647g0010	0.215901
Nitab4.5_0001704g0090	Nitab4.5_0014110g0010	0.193549
Nitab4.5_0001805g0030	Nitab4.5_0014110g0010	0.196102
Nitab4.5_0001807g0020	Nitab4.5_0014110g0010	0.184358
Nitab4.5_0001815g0050	Nitab4.5_0014110g0010	0.166969
Nitab4.5_0001841g0020	Nitab4.5_0014110g0010	0.15904
Nitab4.5_0001846g0040	Nitab4.5_0012647g0010	0.15336
Nitab4.5_0001846g0040	Nitab4.5_0014110g0010	0.197166
Nitab4.5_0001886g0060	Nitab4.5_0012647g0010	0.207939
Nitab4.5_0001886g0060	Nitab4.5_0014110g0010	0.23757
Nitab4.5_0001892g0100	Nitab4.5_0014110g0010	0.154358
Nitab4.5_0001912g0020	Nitab4.5_0014110g0010	0.190669
Nitab4.5_0001918g0100	Nitab4.5_0012647g0010	0.189676
Nitab4.5_0001918g0100	Nitab4.5_0014110g0010	0.26865
Nitab4.5_0001951g0090	Nitab4.5_0012647g0010	0.154729
Nitab4.5_0001970g0020	Nitab4.5_0014110g0010	0.195691
Nitab4.5_0002003g0050	Nitab4.5_0012647g0010	0.174757
Nitab4.5_0002003g0050	Nitab4.5_0014110g0010	0.197041
Nitab4.5_0002007g0070	Nitab4.5_0014110g0010	0.187789
Nitab4.5_0002061g0030	Nitab4.5_0005313g0010	0.153943
Nitab4.5_0002079g0050	Nitab4.5_0012647g0010	0.209689
Nitab4.5_0002079g0050	Nitab4.5_0014110g0010	0.233128
Nitab4.5_0002093g0120	Nitab4.5_0012647g0010	0.194525
Nitab4.5_0002093g0120	Nitab4.5_0014110g0010	0.192279
Nitab4.5_0002130g0010	Nitab4.5_0002279g0030	0.157918
Nitab4.5_0002130g0010	Nitab4.5_0003082g0040	0.150927
Nitab4.5_0002130g0010	Nitab4.5_0008983g0010	0.169946
Nitab4.5_0002255g0050	Nitab4.5_0014110g0010	0.165844
Nitab4.5_0002259g0020	Nitab4.5_0012647g0010	0.17276
Nitab4.5_0002259g0020	Nitab4.5_0014110g0010	0.230679
Nitab4.5_0002289g0130	Nitab4.5_0012647g0010	0.167386
Nitab4.5_0002289g0130	Nitab4.5_0014110g0010	0.162447
Nitab4.5_0002326g0120	Nitab4.5_0012647g0010	0.227435
Nitab4.5_0002326g0120	Nitab4.5_0014110g0010	0.264699
Nitab4.5_0002329g0190	Nitab4.5_0012647g0010	0.254009
Nitab4.5_0002329g0190	Nitab4.5_0014110g0010	0.250901
Nitab4.5_0002356g0060	Nitab4.5_0014110g0010	0.155431
Nitab4.5_0002417g0020	Nitab4.5_0014110g0010	0.206491
Nitab4.5_0002449g0060	Nitab4.5_0012647g0010	0.159672
Nitab4.5_0002449g0060	Nitab4.5_0014110g0010	0.170503
Nitab4.5_0002473g0070	Nitab4.5_0014110g0010	0.151593
Nitab4.5_0002532g0040	Nitab4.5_0012647g0010	0.179343
Nitab4.5_0002532g0040	Nitab4.5_0014110g0010	0.245658
Nitab4.5_0002541g0050	Nitab4.5_0014110g0010	0.196881
Nitab4.5_0002567g0050	Nitab4.5_0014110g0010	0.160105
Nitab4.5_0002569g0070	Nitab4.5_0012647g0010	0.187122
Nitab4.5_0002569g0070	Nitab4.5_0014110g0010	0.250488
Nitab4.5_0002632g0080	Nitab4.5_0014110g0010	0.167679
Nitab4.5_0002720g0050	Nitab4.5_0014110g0010	0.16675
Nitab4.5_0002728g0020	Nitab4.5_0012647g0010	0.240478
Nitab4.5_0002728g0020	Nitab4.5_0014110g0010	0.243404
Nitab4.5_0002757g0090	Nitab4.5_0012647g0010	0.207287
Nitab4.5_0002757g0090	Nitab4.5_0014110g0010	0.208489
Nitab4.5_0002771g0030	Nitab4.5_0012647g0010	0.152756
Nitab4.5_0002771g0030	Nitab4.5_0014110g0010	0.199064
Nitab4.5_0002908g0120	Nitab4.5_0014110g0010	0.185725
Nitab4.5_0002921g0010	Nitab4.5_0012647g0010	0.191204
Nitab4.5_0002921g0010	Nitab4.5_0014110g0010	0.268899
Nitab4.5_0002947g0040	Nitab4.5_0012647g0010	0.15597
Nitab4.5_0002947g0040	Nitab4.5_0014110g0010	0.212531
Nitab4.5_0002963g0120	Nitab4.5_0014110g0010	0.154667
Nitab4.5_0002975g0080	Nitab4.5_0014110g0010	0.204158
Nitab4.5_0003044g0130	Nitab4.5_0014110g0010	0.177901
Nitab4.5_0003082g0040	Nitab4.5_0012647g0010	0.157849
Nitab4.5_0003113g0100	Nitab4.5_0012647g0010	0.159931
Nitab4.5_0003113g0100	Nitab4.5_0014110g0010	0.202307
Nitab4.5_0003129g0020	Nitab4.5_0012647g0010	0.187082
Nitab4.5_0003129g0020	Nitab4.5_0014110g0010	0.246165
Nitab4.5_0003376g0060	Nitab4.5_0012647g0010	0.260635
Nitab4.5_0003376g0060	Nitab4.5_0014110g0010	0.306709
Nitab4.5_0003395g0020	Nitab4.5_0012647g0010	0.210912
Nitab4.5_0003395g0020	Nitab4.5_0014110g0010	0.243348
Nitab4.5_0003460g0020	Nitab4.5_0012647g0010	0.197681
Nitab4.5_0003460g0020	Nitab4.5_0014110g0010	0.201708
Nitab4.5_0003477g0010	Nitab4.5_0012647g0010	0.17374
Nitab4.5_0003477g0010	Nitab4.5_0014110g0010	0.244325
Nitab4.5_0003489g0010	Nitab4.5_0014110g0010	0.193239
Nitab4.5_0003507g0020	Nitab4.5_0012647g0010	0.187518
Nitab4.5_0003507g0020	Nitab4.5_0014110g0010	0.174239
Nitab4.5_0003524g0010	Nitab4.5_0012647g0010	0.157248
Nitab4.5_0003524g0010	Nitab4.5_0014110g0010	0.192852
Nitab4.5_0003573g0020	Nitab4.5_0012647g0010	0.154354
Nitab4.5_0003573g0020	Nitab4.5_0014110g0010	0.200049
Nitab4.5_0003807g0030	Nitab4.5_0014110g0010	0.190473
Nitab4.5_0003838g0030	Nitab4.5_0012647g0010	0.220471
Nitab4.5_0003838g0030	Nitab4.5_0014110g0010	0.299836
Nitab4.5_0003904g0060	Nitab4.5_0005313g0010	0.225589
Nitab4.5_0003930g0050	Nitab4.5_0014110g0010	0.171393
Nitab4.5_0003983g0030	Nitab4.5_0014110g0010	0.187697
Nitab4.5_0004125g0010	Nitab4.5_0014110g0010	0.202686
Nitab4.5_0004160g0030	Nitab4.5_0014110g0010	0.187122
Nitab4.5_0004163g0010	Nitab4.5_0012647g0010	0.154361
Nitab4.5_0004163g0010	Nitab4.5_0014110g0010	0.197732
Nitab4.5_0004217g0030	Nitab4.5_0012647g0010	0.165615
Nitab4.5_0004217g0030	Nitab4.5_0014110g0010	0.206607
Nitab4.5_0004234g0080	Nitab4.5_0012647g0010	0.177409
Nitab4.5_0004234g0080	Nitab4.5_0014110g0010	0.174228
Nitab4.5_0004349g0010	Nitab4.5_0012647g0010	0.189049
Nitab4.5_0004349g0010	Nitab4.5_0014110g0010	0.258454
Nitab4.5_0004391g0060	Nitab4.5_0012647g0010	0.157967
Nitab4.5_0004391g0060	Nitab4.5_0014110g0010	0.211761
Nitab4.5_0004414g0030	Nitab4.5_0014110g0010	0.167114
Nitab4.5_0004531g0020	Nitab4.5_0012647g0010	0.161284
Nitab4.5_0004647g0020	Nitab4.5_0014110g0010	0.172851
Nitab4.5_0004650g0010	Nitab4.5_0012647g0010	0.160523
Nitab4.5_0004650g0010	Nitab4.5_0014110g0010	0.167424
Nitab4.5_0004686g0040	Nitab4.5_0012647g0010	0.158651
Nitab4.5_0004686g0040	Nitab4.5_0014110g0010	0.193598
Nitab4.5_0004850g0010	Nitab4.5_0012647g0010	0.191955
Nitab4.5_0004850g0010	Nitab4.5_0014110g0010	0.25664
Nitab4.5_0004959g0040	Nitab4.5_0012647g0010	0.198585
Nitab4.5_0004959g0040	Nitab4.5_0014110g0010	0.249418
Nitab4.5_0005102g0020	Nitab4.5_0012647g0010	0.184457
Nitab4.5_0005102g0020	Nitab4.5_0014110g0010	0.221114
Nitab4.5_0005165g0010	Nitab4.5_0014110g0010	0.184236
Nitab4.5_0005204g0010	Nitab4.5_0014110g0010	0.162177
Nitab4.5_0005313g0010	Nitab4.5_0006276g0010	0.21644
Nitab4.5_0005313g0010	Nitab4.5_0012974g0030	0.150896
Nitab4.5_0005504g0030	Nitab4.5_0012647g0010	0.176172
Nitab4.5_0005504g0030	Nitab4.5_0014110g0010	0.200522
Nitab4.5_0005553g0020	Nitab4.5_0014110g0010	0.180962
Nitab4.5_0005610g0010	Nitab4.5_0012647g0010	0.1827
Nitab4.5_0005610g0010	Nitab4.5_0014110g0010	0.228111
Nitab4.5_0005652g0010	Nitab4.5_0014110g0010	0.203922
Nitab4.5_0005814g0010	Nitab4.5_0012647g0010	0.159875
Nitab4.5_0005814g0010	Nitab4.5_0014110g0010	0.208401
Nitab4.5_0005994g0020	Nitab4.5_0012647g0010	0.177415
Nitab4.5_0005994g0020	Nitab4.5_0014110g0010	0.251894
Nitab4.5_0006018g0090	Nitab4.5_0012647g0010	0.194274
Nitab4.5_0006018g0090	Nitab4.5_0014110g0010	0.276695
Nitab4.5_0006196g0010	Nitab4.5_0012647g0010	0.171553
Nitab4.5_0006196g0010	Nitab4.5_0014110g0010	0.181696
Nitab4.5_0006203g0030	Nitab4.5_0014110g0010	0.165216
Nitab4.5_0006511g0010	Nitab4.5_0014110g0010	0.179439
Nitab4.5_0006527g0020	Nitab4.5_0012647g0010	0.153808
Nitab4.5_0006527g0020	Nitab4.5_0014110g0010	0.207162
Nitab4.5_0006749g0010	Nitab4.5_0012647g0010	0.164609
Nitab4.5_0006749g0010	Nitab4.5_0014110g0010	0.231264
Nitab4.5_0006880g0040	Nitab4.5_0012647g0010	0.234259
Nitab4.5_0006880g0040	Nitab4.5_0014110g0010	0.235795
Nitab4.5_0007092g0040	Nitab4.5_0014110g0010	0.155273
Nitab4.5_0007223g0040	Nitab4.5_0012647g0010	0.207708
Nitab4.5_0007223g0040	Nitab4.5_0014110g0010	0.186295
Nitab4.5_0007342g0020	Nitab4.5_0012647g0010	0.266389
Nitab4.5_0007342g0020	Nitab4.5_0014110g0010	0.282856
Nitab4.5_0007883g0020	Nitab4.5_0014110g0010	0.163783
Nitab4.5_0008197g0030	Nitab4.5_0012647g0010	0.164258
Nitab4.5_0008197g0030	Nitab4.5_0014110g0010	0.228169
Nitab4.5_0008228g0030	Nitab4.5_0012647g0010	0.236721
Nitab4.5_0008228g0030	Nitab4.5_0014110g0010	0.214898
Nitab4.5_0008312g0060	Nitab4.5_0012647g0010	0.170997
Nitab4.5_0008312g0060	Nitab4.5_0014110g0010	0.190767
Nitab4.5_0008454g0030	Nitab4.5_0012647g0010	0.151075
Nitab4.5_0008454g0030	Nitab4.5_0014110g0010	0.158287
Nitab4.5_0008525g0010	Nitab4.5_0014110g0010	0.16963
Nitab4.5_0008536g0010	Nitab4.5_0012647g0010	0.150302
Nitab4.5_0008536g0010	Nitab4.5_0014110g0010	0.159543
Nitab4.5_0008691g0010	Nitab4.5_0012647g0010	0.159739
Nitab4.5_0008691g0010	Nitab4.5_0014110g0010	0.209361
Nitab4.5_0008737g0010	Nitab4.5_0012647g0010	0.169227
Nitab4.5_0008737g0010	Nitab4.5_0014110g0010	0.218235
Nitab4.5_0008792g0010	Nitab4.5_0012647g0010	0.281411
Nitab4.5_0008792g0010	Nitab4.5_0014110g0010	0.293056
Nitab4.5_0008792g0020	Nitab4.5_0012647g0010	0.25235
Nitab4.5_0008792g0020	Nitab4.5_0014110g0010	0.230085
Nitab4.5_0008945g0010	Nitab4.5_0012647g0010	0.252834
Nitab4.5_0008945g0010	Nitab4.5_0014110g0010	0.256907
Nitab4.5_0009193g0020	Nitab4.5_0014110g0010	0.156321
Nitab4.5_0009232g0020	Nitab4.5_0014110g0010	0.175689
Nitab4.5_0009331g0010	Nitab4.5_0012647g0010	0.180768
Nitab4.5_0009331g0010	Nitab4.5_0014110g0010	0.241462
Nitab4.5_0009371g0020	Nitab4.5_0012647g0010	0.230409
Nitab4.5_0009371g0020	Nitab4.5_0014110g0010	0.218738
Nitab4.5_0009724g0010	Nitab4.5_0012647g0010	0.202018
Nitab4.5_0009724g0010	Nitab4.5_0014110g0010	0.214138
Nitab4.5_0009839g0020	Nitab4.5_0014110g0010	0.163603
Nitab4.5_0010186g0010	Nitab4.5_0012647g0010	0.180167
Nitab4.5_0010186g0010	Nitab4.5_0014110g0010	0.207654
Nitab4.5_0010236g0010	Nitab4.5_0014110g0010	0.197562
Nitab4.5_0010367g0030	Nitab4.5_0012647g0010	0.184568
Nitab4.5_0010367g0030	Nitab4.5_0014110g0010	0.230188
Nitab4.5_0010707g0010	Nitab4.5_0014110g0010	0.158773
Nitab4.5_0011123g0010	Nitab4.5_0014110g0010	0.164102
Nitab4.5_0012156g0030	Nitab4.5_0014110g0010	0.195122
Nitab4.5_0012647g0010	Nitab4.5_0013376g0010	0.191989
Nitab4.5_0012647g0010	Nitab4.5_0014110g0010	0.185037
Nitab4.5_0012647g0010	Nitab4.5_0014182g0010	0.157395
Nitab4.5_0012647g0010	Nitab4.5_0014459g0010	0.235949
Nitab4.5_0012647g0010	Nitab4.5_0017267g0010	0.15576
Nitab4.5_0012647g0010	Nitab4.5_0020701g0010	0.164902
Nitab4.5_0012647g0010	Nitab4.5_0026365g0010	0.173215
Nitab4.5_0012660g0020	Nitab4.5_0014110g0010	0.1988
Nitab4.5_0013076g0020	Nitab4.5_0014110g0010	0.182027
Nitab4.5_0013126g0010	Nitab4.5_0014110g0010	0.152251
Nitab4.5_0013376g0010	Nitab4.5_0014110g0010	0.238761
Nitab4.5_0014110g0010	Nitab4.5_0014182g0010	0.215132
Nitab4.5_0014110g0010	Nitab4.5_0014459g0010	0.280662
Nitab4.5_0014110g0010	Nitab4.5_0015864g0010	0.168304
Nitab4.5_0014110g0010	Nitab4.5_0017267g0010	0.228479
Nitab4.5_0014110g0010	Nitab4.5_0020701g0010	0.207953
Nitab4.5_0014110g0010	Nitab4.5_0021810g0010	0.174761
Nitab4.5_0014110g0010	Nitab4.5_0026365g0010	0.221743
