# Supplementary material for: Study on mechanism of temperature-modulated polyphenolic biosynthesis in cigar tobacco leaves
Source: Front Plant Sci. 2025 Oct 23;16:1693512. doi: 10.3389/fpls.2025.1693512 (PMC12589083; doi:10.3389/fpls.2025.1693512)
Supplement: Supplementary file 1 [file DataSheet1.zip › supplementary materials/Table S9.xlsx]

## Sheet: Table S1
Table S9 Primer information for qPCR
Gene	DNA Sequence (5’- 3’)	GeneBank/Gene ID
NtUBI-F	CGAGCTCAACATCGTTTCAA	Nitab4.5_0005327g0090
NtUBI-R	ATGGCCCATCAACAGTTTTC
NtCHI-2-F	ATGCAGAGAGTCAGGCCATT	Nitab4.5_0005313g0010
NtCHI-2-R	CAGCATTTCCAGTGCCAGTA
NtCHS-3-F	TGGGCCTAAAGCAAGAGAAA	Nitab4.5_0003904g0060
NtCHS-3-R	CATTCAAGCCCTTCACCAGT
NtF3H-1-F	TGGTGTTGATGCCCAACTTA	Nitab4.5_0000864g0050
NtF3H-1-R	CTTGGACCACTTCACCCTGT
NtPAL-5-F	AAGATCGTTACGCCCTCAGA	Nitab4.5_0002130g0010
NtPAL-5-R	ACCGTGTAACGCCTTGTTTC
